# Supplementary material for: The transcription factor Zeb1 controls homeostasis and function of type 1 conventional dendritic cells
Source: Nat Commun. 2023 Oct 20;14:6639. doi: 10.1038/s41467-023-42428-7 (PMC10589231; doi:10.1038/s41467-023-42428-7)
Supplement: Supplementary file 4 — Supplementary Data 1–5 [file 41467_2023_42428_MOESM4_ESM.zip]

Archive with 12 entries (11 files):
- supplemental tables v2/
- __MACOSX/._supplemental tables v2
- supplemental tables v2/Supplementary Data 4.xlsx
- __MACOSX/supplemental tables v2/._Supplementary Data 4.xlsx
- supplemental tables v2/Supplementary Data 5.xlsx
- __MACOSX/supplemental tables v2/._Supplementary Data 5.xlsx
- supplemental tables v2/Supplementary Data 2.xlsx
- __MACOSX/supplemental tables v2/._Supplementary Data 2.xlsx
- supplemental tables v2/Supplementary Data 3.xlsx
- __MACOSX/supplemental tables v2/._Supplementary Data 3.xlsx
- supplemental tables v2/Supplementary Data 1.xlsx
- __MACOSX/supplemental tables v2/._Supplementary Data 1.xlsx
