# Supplementary material for: The transcription factor Zeb1 controls homeostasis and function of type 1 conventional dendritic cells
Source: Nat Commun. 2023 Oct 20;14:6639. doi: 10.1038/s41467-023-42428-7 (PMC10589231; doi:10.1038/s41467-023-42428-7)
Supplement: Supplementary file 4 — Supplementary Data 1–5 [file 41467_2023_42428_MOESM4_ESM.zip › supplemental tables v2/Supplementary Data 4.xlsx]

## Sheet: 1.data_summary
Library	Sample	Reads	Bases	Error rate	Q20	Q30	GC content
FRRN210179081-1a	WT1_miR	12752420	0.638G	0.0001	0.9926	0.971	0.5534
FRRN210179082-1a	WT2_miR	11706372	0.585G	0.0001	0.9928	0.9711	0.5494
FRRN210179083-1a	KO1_miR	11487164	0.574G	0.0001	0.9927	0.9715	0.5467
FRRN210179084-1a	KO2_miR	12486596	0.624G	0.0001	0.9928	0.9713	0.5408

## Sheet: 2.clean_data
Library	Sample	total_reads	N% > 10%	low quality	5_adapter_contamine	3_adapter_null or insert_null	with ployA/T/G/C	clean reads
FRRN210179081-1a	WT1_miR	12752420 (100.00%)	12 (0.00%)	24712 (0.19%)	3826 (0.03%)	401437 (3.15%)	70448 (0.55%)	12251985 (96.08%)
FRRN210179082-1a	WT2_miR	11706372 (100.00%)	21 (0.00%)	27647 (0.24%)	7596 (0.06%)	747189 (6.38%)	56710 (0.48%)	10867209 (92.83%)
FRRN210179083-1a	KO1_miR	11487164 (100.00%)	18 (0.00%)	19720 (0.17%)	5605 (0.05%)	737835 (6.42%)	58000 (0.50%)	10665986 (92.85%)
FRRN210179084-1a	KO2_miR	12486596 (100.00%)	19 (0.00%)	25586 (0.20%)	9184 (0.07%)	959298 (7.68%)	52380 (0.42%)	11440129 (91.62%)

## Sheet: 3.Raw_reads_TPM
sRNA.readcount	KO1_miR.readcount	KO2_miR.readcount	WT1_miR.readcount	WT2_miR.readcount	KO1_miR.tpm	KO2_miR.tpm	WT1_miR.tpm	WT2_miR.tpm
mmu-let-7a-5p	6546	3810	10560	8910	11227.3	9831.78	18203.9	15948.7
mmu-let-7b-5p	2891	1797	4050	3718	4958.45	4637.19	6981.6	6655.14
mmu-let-7c-5p	3287	1832	5152	4669	5637.64	4727.51	8881.29	8357.41
mmu-let-7d-3p	2971	2358	3759	3033	5095.66	6084.86	6479.96	5429
mmu-let-7d-5p	1289	857	2100	1835	2210.81	2211.5	3620.09	3284.61
mmu-let-7e-3p	0	0	1	0	0	0	1.72385	0
mmu-let-7e-5p	24	30	18	29	41.1632	77.4156	31.0293	51.9094
mmu-let-7f-1-3p	4	0	0	0	6.86053	0	0	0
mmu-let-7f-5p	13579	9154	14341	14212	23289.8	23622.1	24721.8	25439.2
mmu-let-7g-3p	0	0	2	0	0	0	3.44771	0
mmu-let-7g-5p	8739	4729	11743	9840	14988.6	12203.3	20243.2	17613.4
mmu-let-7i-3p	18	40	34	23	30.8724	103.221	58.611	41.1695
mmu-let-7i-5p	46104	30218	40728	43984	79074.5	77978.1	70209.1	78730.4
mmu-let-7j	5	1	4	3	8.57567	2.58052	6.89541	5.36993
mmu-miR-100-5p	168	292	139	320	288.142	753.511	239.616	572.793
mmu-miR-101a-3p	738	715	530	660	1265.77	1845.07	913.642	1181.39
mmu-miR-101a-5p	1	0	0	0	1.71513	0	0	0
mmu-miR-101b-3p	403	232	385	348	691.199	598.68	663.683	622.912
mmu-miR-101c	0	4	0	0	0	10.3221	0	0
mmu-miR-103-3p	5575	3021	8494	5888	9561.87	7795.75	14642.4	10539.4
mmu-miR-106a-5p	3	0	1	0	5.1454	0	1.72385	0
mmu-miR-106b-3p	4537	3454	3511	4352	7781.56	8913.11	6052.45	7789.99
mmu-miR-106b-5p	238	101	330	264	408.202	260.632	568.871	472.554
mmu-miR-107-3p	218	145	460	307	373.899	374.175	792.972	549.523
mmu-miR-10a-3p	0	1	3	5	0	2.58052	5.17156	8.94989
mmu-miR-10a-5p	1305	1356	1737	1679	2238.25	3499.18	2994.33	3005.37
mmu-miR-10b-5p	153	105	55	127	262.415	270.954	94.8119	227.327
mmu-miR-1187	0	4	3	0	0	10.3221	5.17156	0
mmu-miR-1191a	2	1	8	0	3.43027	2.58052	13.7908	0
mmu-miR-1193-3p	2	0	0	0	3.43027	0	0	0
mmu-miR-1195	12	0	10	16	20.5816	0	17.2385	28.6397
mmu-miR-1198-5p	2130	2068	2929	2793	3653.23	5336.51	5049.16	4999.41
mmu-miR-1199-3p	0	2	0	0	0	5.16104	0	0
mmu-miR-1199-5p	4	0	0	0	6.86053	0	0	0
mmu-miR-12182-3p	9	2	0	0	15.4362	5.16104	0	0
mmu-miR-12185-3p	2	0	0	0	3.43027	0	0	0
mmu-miR-12187-5p	0	5	5	8	0	12.9026	8.61926	14.3198
mmu-miR-12189-3p	3	4	0	1	5.1454	10.3221	0	1.78998
mmu-miR-12191-3p	30	0	25	34	51.454	0	43.0963	60.8593
mmu-miR-12197-3p	6	1	2	1	10.2908	2.58052	3.44771	1.78998
mmu-miR-122-5p	36	152	31	99	61.7448	392.239	53.4394	177.208
mmu-miR-122b-3p	36	152	31	99	61.7448	392.239	53.4394	177.208
mmu-miR-1231-3p	0	0	1	0	0	0	1.72385	0
mmu-miR-1231-5p	0	0	1	6	0	0	1.72385	10.7399
mmu-miR-124-5p	0	0	1	0	0	0	1.72385	0
mmu-miR-1247-3p	0	0	1	0	0	0	1.72385	0
mmu-miR-1249-5p	0	6	6	4	0	15.4831	10.3431	7.15991
mmu-miR-124b-3p	0	0	1	0	0	0	1.72385	0
mmu-miR-125a-3p	0	0	2	1	0	0	3.44771	1.78998
mmu-miR-125a-5p	15	26	21	29	25.727	67.0935	36.2009	51.9094
mmu-miR-125b-1-3p	0	2	2	0	0	5.16104	3.44771	0
mmu-miR-125b-5p	44	73	21	28	75.4659	188.378	36.2009	50.1194
mmu-miR-126a-3p	106	105	71	122	181.804	270.954	122.394	218.377
mmu-miR-126a-5p	0	0	3	3	0	0	5.17156	5.36993
mmu-miR-126b-3p	0	0	3	3	0	0	5.17156	5.36993
mmu-miR-126b-5p	0	3	0	0	0	7.74156	0	0
mmu-miR-127-3p	15	17	6	7	25.727	43.8688	10.3431	12.5298
mmu-miR-128-1-5p	54	35	43	68	92.6172	90.3182	74.1257	121.719
mmu-miR-128-3p	218	186	228	255	373.899	479.976	393.038	456.444
mmu-miR-1291	0	0	5	2	0	0	8.61926	3.57996
mmu-miR-129-5p	7	10	20	8	12.0059	25.8052	34.4771	14.3198
mmu-miR-129b-3p	7	10	20	8	12.0059	25.8052	34.4771	14.3198
mmu-miR-1306-3p	64	70	54	54	109.769	180.636	93.088	96.6588
mmu-miR-1306-5p	246	160	248	265	421.923	412.883	427.515	474.344
mmu-miR-130b-3p	62	20	23	46	106.338	51.6104	39.6486	82.339
mmu-miR-130b-5p	446	321	871	538	764.95	828.346	1501.48	963.008
mmu-miR-132-3p	1446	652	1263	1448	2480.08	1682.5	2177.23	2591.89
mmu-miR-132-5p	2108	1063	1299	2057	3615.5	2743.09	2239.28	3681.99
mmu-miR-133a-3p	14	27	2	15	24.0119	69.674	3.44771	26.8497
mmu-miR-133b-3p	1	1	0	0	1.71513	2.58052	0	0
mmu-miR-135a-5p	1	0	0	10	1.71513	0	0	17.8998
mmu-miR-135b-5p	0	1	0	1	0	2.58052	0	1.78998
mmu-miR-136-3p	1	0	0	0	1.71513	0	0	0
mmu-miR-138-5p	0	1	0	0	0	2.58052	0	0
mmu-miR-139-3p	1	12	5	5	1.71513	30.9662	8.61926	8.94989
mmu-miR-139-5p	303	452	479	685	519.685	1166.39	825.725	1226.14
mmu-miR-140-3p	14495	8422	13104	10716	24860.9	21733.1	22589.4	19181.4
mmu-miR-140-5p	74	11	31	64	126.92	28.3857	53.4394	114.559
mmu-miR-141-3p	1	2	6	2	1.71513	5.16104	10.3431	3.57996
mmu-miR-141-5p	13	0	0	0	22.2967	0	0	0
mmu-miR-142a-3p	79	37	113	77	135.496	95.4792	194.795	137.828
mmu-miR-142a-5p	244	231	126	132	418.493	596.1	217.205	236.277
mmu-miR-142b	79	37	113	77	135.496	95.4792	194.795	137.828
mmu-miR-143-3p	571	920	218	517	979.341	2374.08	375.8	925.419
mmu-miR-144-5p	1	0	1	0	1.71513	0	1.72385	0
mmu-miR-145a-3p	0	0	0	3	0	0	0	5.36993
mmu-miR-145a-5p	24	10	1	9	41.1632	25.8052	1.72385	16.1098
mmu-miR-146a-5p	2952	1941	3707	3696	5063.07	5008.79	6390.32	6615.76
mmu-miR-146b-3p	17	4	7	10	29.1573	10.3221	12.067	17.8998
mmu-miR-146b-5p	4871	4748	3551	4767	8354.42	12252.3	6121.4	8532.83
mmu-miR-147-3p	1	5	0	2	1.71513	12.9026	0	3.57996
mmu-miR-147-5p	0	0	1	0	0	0	1.72385	0
mmu-miR-148a-3p	1415	1799	710	1463	2426.91	4642.35	1223.94	2618.74
mmu-miR-148a-5p	22	2	29	8	37.7329	5.16104	49.9917	14.3198
mmu-miR-148b-3p	605	335	383	440	1037.66	864.474	660.236	787.59
mmu-miR-148b-5p	68	66	50	55	116.629	170.314	86.1926	98.4488
mmu-miR-149-3p	0	0	3	0	0	0	5.17156	0
mmu-miR-149-5p	121	160	201	295	207.531	412.883	346.494	528.044
mmu-miR-150-3p	291	208	313	333	499.104	536.748	539.566	596.063
mmu-miR-150-5p	29651	20446	25136	29448	50855.4	52761.3	43330.8	52711.3
mmu-miR-151-3p	3811	3635	2592	3207	6536.37	9380.19	4468.23	5740.46
mmu-miR-151-5p	104	88	121	135	178.374	227.086	208.586	241.647
mmu-miR-152-3p	53	1	20	56	90.9021	2.58052	34.4771	100.239
mmu-miR-152-5p	3	3	9	1	5.1454	7.74156	15.5147	1.78998
mmu-miR-155-3p	14	5	6	0	24.0119	12.9026	10.3431	0
mmu-miR-155-5p	1189	406	1976	1350	2039.29	1047.69	3406.33	2416.47
mmu-miR-15a-3p	9	5	4	4	15.4362	12.9026	6.89541	7.15991
mmu-miR-15a-5p	39	0	38	9	66.8902	0	65.5064	16.1098
mmu-miR-15b-3p	64	39	62	95	109.769	100.64	106.879	170.048
mmu-miR-15b-5p	1937	934	2806	2088	3322.21	2410.2	4837.13	3737.47
mmu-miR-16-1-3p	742	271	354	353	1272.63	699.321	610.244	631.862
mmu-miR-16-5p	1195	718	1548	1709	2049.58	1852.81	2668.52	3059.07
mmu-miR-1668	1	0	0	5	1.71513	0	0	8.94989
mmu-miR-17-3p	291	149	361	328	499.104	384.497	622.311	587.113
mmu-miR-17-5p	385	111	646	479	660.326	286.438	1113.61	857.4
mmu-miR-181a-1-3p	50	62	84	58	85.7567	159.992	144.804	103.819
mmu-miR-181a-2-3p	39	92	31	64	66.8902	237.408	53.4394	114.559
mmu-miR-181a-5p	54524	20207	60146	43603	93515.9	52144.5	103683	78048.4
mmu-miR-181b-5p	1008	581	973	1068	1728.85	1499.28	1677.31	1911.7
mmu-miR-181c-3p	10	14	27	20	17.1513	36.1273	46.544	35.7996
mmu-miR-181c-5p	42	9	52	29	72.0356	23.2247	89.6403	51.9094
mmu-miR-181d-3p	2	0	0	0	3.43027	0	0	0
mmu-miR-181d-5p	258	175	133	250	442.504	451.591	229.272	447.495
mmu-miR-182-5p	1480	1386	100	73	2538.4	3576.6	172.385	130.668
mmu-miR-183-3p	8	0	0	0	13.7211	0	0	0
mmu-miR-183-5p	1753	1618	69	53	3006.63	4175.28	118.946	94.8688
mmu-miR-1839-3p	0	0	0	4	0	0	0	7.15991
mmu-miR-1839-5p	872	633	991	828	1495.6	1633.47	1708.34	1482.1
mmu-miR-1843a-3p	7	9	23	19	12.0059	23.2247	39.6486	34.0096
mmu-miR-1843a-5p	227	110	270	205	389.335	283.857	465.44	366.946
mmu-miR-1843b-3p	553	525	770	569	948.469	1354.77	1327.37	1018.5
mmu-miR-1843b-5p	265	140	301	292	454.51	361.273	518.88	522.674
mmu-miR-184-3p	4	17	38	51	6.86053	43.8688	65.5064	91.2889
mmu-miR-185-3p	37	27	55	21	63.4599	69.674	94.8119	37.5895
mmu-miR-185-5p	362	189	502	337	620.878	487.718	865.374	603.223
mmu-miR-186-5p	133	94	173	156	228.113	242.569	298.227	279.237
mmu-miR-187-3p	174	168	186	290	298.433	433.527	320.637	519.094
mmu-miR-187-5p	24	21	21	45	41.1632	54.1909	36.2009	80.549
mmu-miR-188-5p	0	0	8	1	0	0	13.7908	1.78998
mmu-miR-1892	2	0	2	2	3.43027	0	3.44771	3.57996
mmu-miR-1894-3p	0	0	1	0	0	0	1.72385	0
mmu-miR-18a-3p	71	39	44	57	121.774	100.64	75.8495	102.029
mmu-miR-18a-5p	18	0	36	13	30.8724	0	62.0587	23.2697
mmu-miR-18b-3p	5	0	4	3	8.57567	0	6.89541	5.36993
mmu-miR-18b-5p	0	0	4	0	0	0	6.89541	0
mmu-miR-1902	0	0	3	0	0	0	5.17156	0
mmu-miR-1907	0	0	0	3	0	0	0	5.36993
mmu-miR-190b-5p	2	0	1	0	3.43027	0	1.72385	0
mmu-miR-191-3p	6	14	4	19	10.2908	36.1273	6.89541	34.0096
mmu-miR-191-5p	13632	6060	21171	15259	23380.7	15637.9	36495.7	27313.3
mmu-miR-192-5p	174	153	130	158	298.433	394.819	224.101	282.817
mmu-miR-1927	4	3	0	0	6.86053	7.74156	0	0
mmu-miR-1930-5p	6	8	7	7	10.2908	20.6441	12.067	12.5298
mmu-miR-1931	0	0	1	0	0	0	1.72385	0
mmu-miR-1932	0	2	2	0	0	5.16104	3.44771	0
mmu-miR-1933-3p	0	0	6	1	0	0	10.3431	1.78998
mmu-miR-1934-3p	5	24	11	5	8.57567	61.9324	18.9624	8.94989
mmu-miR-1934-5p	26	15	54	42	44.5935	38.7078	93.088	75.1791
mmu-miR-1936	17	17	17	13	29.1573	43.8688	29.3055	23.2697
mmu-miR-1938	0	0	2	0	0	0	3.44771	0
mmu-miR-193a-5p	22	21	45	44	37.7329	54.1909	77.5734	78.759
mmu-miR-193b-3p	3	0	4	0	5.1454	0	6.89541	0
mmu-miR-193b-5p	1	1	0	0	1.71513	2.58052	0	0
mmu-miR-1941-3p	0	0	3	0	0	0	5.17156	0
mmu-miR-1941-5p	12	6	3	5	20.5816	15.4831	5.17156	8.94989
mmu-miR-194-2-3p	19	13	11	11	32.5875	33.5467	18.9624	19.6898
mmu-miR-1943-3p	0	4	1	15	0	10.3221	1.72385	26.8497
mmu-miR-1943-5p	31	21	32	37	53.1691	54.1909	55.1633	66.2292
mmu-miR-1945	21	23	9	19	36.0178	59.3519	15.5147	34.0096
mmu-miR-194-5p	25	22	34	40	42.8783	56.7714	58.611	71.5991
mmu-miR-1946a	0	0	1	0	0	0	1.72385	0
mmu-miR-1946b	0	0	1	0	0	0	1.72385	0
mmu-miR-1947-5p	26	27	36	25	44.5935	69.674	62.0587	44.7495
mmu-miR-1949	1	3	5	1	1.71513	7.74156	8.61926	1.78998
mmu-miR-1950	5	0	0	0	8.57567	0	0	0
mmu-miR-1953	14	15	15	2	24.0119	38.7078	25.8578	3.57996
mmu-miR-1955-3p	0	0	1	1	0	0	1.72385	1.78998
mmu-miR-1955-5p	6	5	4	4	10.2908	12.9026	6.89541	7.15991
mmu-miR-1956	0	0	1	0	0	0	1.72385	0
mmu-miR-1958	1	0	0	1	1.71513	0	0	1.78998
mmu-miR-195a-3p	15	4	2	9	25.727	10.3221	3.44771	16.1098
mmu-miR-195a-5p	0	0	4	0	0	0	6.89541	0
mmu-miR-1960	2	8	2	4	3.43027	20.6441	3.44771	7.15991
mmu-miR-1964-3p	3329	3143	1564	2305	5709.68	8110.57	2696.11	4125.9
mmu-miR-1966-3p	6	1	0	0	10.2908	2.58052	0	0
mmu-miR-1968-5p	5	0	4	0	8.57567	0	6.89541	0
mmu-miR-1969	0	0	5	0	0	0	8.61926	0
mmu-miR-196b-5p	21	18	12	21	36.0178	46.4493	20.6862	37.5895
mmu-miR-1970	9	0	4	0	15.4362	0	6.89541	0
mmu-miR-1970b-5p	0	0	0	5	0	0	0	8.94989
mmu-miR-1970c-5p	0	4	0	1	0	10.3221	0	1.78998
mmu-miR-1981-3p	11	20	30	27	18.8665	51.6104	51.7156	48.3294
mmu-miR-1981-5p	6212	9289	5083	7580	10654.4	23970.4	8762.34	13568
mmu-miR-1982-3p	12	3	1	5	20.5816	7.74156	1.72385	8.94989
mmu-miR-1982-5p	7	0	2	0	12.0059	0	3.44771	0
mmu-miR-1983	12	6	9	2	20.5816	15.4831	15.5147	3.57996
mmu-miR-199a-3p	11	44	10	8	18.8665	113.543	17.2385	14.3198
mmu-miR-199a-5p	14	11	5	11	24.0119	28.3857	8.61926	19.6898
mmu-miR-19a-3p	0	0	3	4	0	0	5.17156	7.15991
mmu-miR-19b-3p	67	77	59	33	114.914	198.7	101.707	59.0693
mmu-miR-1a-3p	152	298	43	168	260.7	768.995	74.1257	300.716
mmu-miR-1b-5p	152	298	43	168	260.7	768.995	74.1257	300.716
mmu-miR-200a-3p	44	42	20	33	75.4659	108.382	34.4771	59.0693
mmu-miR-200a-5p	35	59	14	26	60.0297	152.251	24.1339	46.5394
mmu-miR-200b-3p	313	261	152	285	536.837	673.515	262.026	510.144
mmu-miR-200b-5p	7	7	3	4	12.0059	18.0636	5.17156	7.15991
mmu-miR-200c-3p	399	291	432	445	684.338	750.931	744.704	796.54
mmu-miR-203-3p	4	8	15	15	6.86053	20.6441	25.8578	26.8497
mmu-miR-203b-5p	1	2	1	2	1.71513	5.16104	1.72385	3.57996
mmu-miR-205-5p	16	20	19	18	27.4421	51.6104	32.7532	32.2196
mmu-miR-206-3p	15	61	21	59	25.727	157.412	36.2009	105.609
mmu-miR-207	0	0	1	0	0	0	1.72385	0
mmu-miR-20a-3p	2	0	0	0	3.43027	0	0	0
mmu-miR-20a-5p	515	269	735	561	883.294	694.16	1267.03	1004.18
mmu-miR-20b-5p	4	1	10	12	6.86053	2.58052	17.2385	21.4797
mmu-miR-210-3p	400	153	800	504	686.053	394.819	1379.08	902.149
mmu-miR-210-5p	133	77	157	184	228.113	198.7	270.645	329.356
mmu-miR-212-3p	238	138	326	294	408.202	356.112	561.976	526.254
mmu-miR-212-5p	289	148	178	204	495.674	381.917	306.846	365.156
mmu-miR-214-3p	6	3	14	8	10.2908	7.74156	24.1339	14.3198
mmu-miR-214-5p	4	1	0	4	6.86053	2.58052	0	7.15991
mmu-miR-218-5p	31	30	6	15	53.1691	77.4156	10.3431	26.8497
mmu-miR-219a-1-3p	80	88	44	84	137.211	227.086	75.8495	150.358
mmu-miR-219c-5p	4	9	7	8	6.86053	23.2247	12.067	14.3198
mmu-miR-21a-3p	13	15	15	11	22.2967	38.7078	25.8578	19.6898
mmu-miR-21a-5p	19155	14040	31126	23240	32853.4	36230.5	53656.6	41599.1
mmu-miR-221-3p	1601	683	2118	1879	2745.93	1762.49	3651.12	3363.37
mmu-miR-221-5p	201	205	209	196	344.742	529.006	360.285	350.836
mmu-miR-222-3p	1440	1055	1523	1639	2469.79	2722.45	2625.43	2933.77
mmu-miR-222-5p	372	214	255	355	638.03	552.231	439.582	635.442
mmu-miR-223-3p	402	298	568	503	689.484	768.995	979.148	900.359
mmu-miR-223-5p	317	341	226	281	543.697	879.957	389.591	502.984
mmu-miR-22-3p	961	649	1098	1516	1648.24	1674.76	1892.79	2713.61
mmu-miR-224-3p	0	0	0	1	0	0	0	1.78998
mmu-miR-224-5p	5	0	0	0	8.57567	0	0	0
mmu-miR-22-5p	16	13	22	19	27.4421	33.5467	37.9248	34.0096
mmu-miR-23a-3p	1187	641	2002	1536	2035.86	1654.11	3451.15	2749.41
mmu-miR-23a-5p	113	46	116	86	193.81	118.704	199.967	153.938
mmu-miR-23b-3p	224	160	355	263	384.19	412.883	611.968	470.764
mmu-miR-23b-5p	12	0	3	16	20.5816	0	5.17156	28.6397
mmu-miR-24-1-5p	4	0	0	6	6.86053	0	0	10.7399
mmu-miR-24-2-5p	176	85	169	186	301.863	219.344	291.331	332.936
mmu-miR-24-3p	6513	4960	5891	7742	11170.7	12799.4	10155.2	13858
mmu-miR-25-3p	3638	2095	3779	4363	6239.66	5406.19	6514.44	7809.68
mmu-miR-25-5p	96	46	67	65	164.653	118.704	115.498	116.349
mmu-miR-26a-2-3p	2	10	10	8	3.43027	25.8052	17.2385	14.3198
mmu-miR-26a-5p	22743	15024	23333	24810	39007.3	38769.7	40222.7	44409.4
mmu-miR-26b-3p	0	0	11	14	0	0	18.9624	25.0597
mmu-miR-26b-5p	1125	605	1049	1029	1929.53	1561.21	1808.32	1841.89
mmu-miR-27a-3p	1254	1154	1228	1568	2150.78	2977.92	2116.89	2806.69
mmu-miR-27a-5p	889	707	1480	728	1524.75	1824.43	2551.3	1303.1
mmu-miR-27b-3p	3216	2040	4116	3638	5515.87	5264.26	7095.38	6511.94
mmu-miR-27b-5p	16	12	3	34	27.4421	30.9662	5.17156	60.8593
mmu-miR-28a-3p	260	271	177	358	445.935	699.321	305.122	640.812
mmu-miR-28a-5p	16	4	24	38	27.4421	10.3221	41.3725	68.0192
mmu-miR-296-3p	17	16	40	35	29.1573	41.2883	68.9541	62.6492
mmu-miR-297a-5p	0	0	0	2	0	0	0	3.57996
mmu-miR-297b-3p	1	7	2	7	1.71513	18.0636	3.44771	12.5298
mmu-miR-298-5p	15	1	60	49	25.727	2.58052	103.431	87.7089
mmu-miR-299a-5p	0	13	0	0	0	33.5467	0	0
mmu-miR-29a-3p	1879	974	3772	2419	3222.74	2513.43	6502.37	4329.96
mmu-miR-29a-5p	4	0	4	3	6.86053	0	6.89541	5.36993
mmu-miR-29b-1-5p	6	10	22	24	10.2908	25.8052	37.9248	42.9595
mmu-miR-29b-2-5p	6	0	6	3	10.2908	0	10.3431	5.36993
mmu-miR-29b-3p	1	20	5	6	1.71513	51.6104	8.61926	10.7399
mmu-miR-29c-3p	1	0	0	1	1.71513	0	0	1.78998
mmu-miR-29c-5p	38	50	46	37	65.1751	129.026	79.2972	66.2292
mmu-miR-301a-3p	0	0	1	0	0	0	1.72385	0
mmu-miR-301a-5p	11	0	10	7	18.8665	0	17.2385	12.5298
mmu-miR-301b-3p	0	1	0	0	0	2.58052	0	0
mmu-miR-301b-5p	1	14	0	3	1.71513	36.1273	0	5.36993
mmu-miR-3057-3p	5	0	1	0	8.57567	0	1.72385	0
mmu-miR-3057-5p	5	0	8	4	8.57567	0	13.7908	7.15991
mmu-miR-3061-5p	13	0	5	4	22.2967	0	8.61926	7.15991
mmu-miR-3064-3p	0	0	0	2	0	0	0	3.57996
mmu-miR-3064-5p	28	25	22	46	48.0237	64.513	37.9248	82.339
mmu-miR-3065-3p	33	20	27	21	56.5994	51.6104	46.544	37.5895
mmu-miR-3065-5p	1	0	0	0	1.71513	0	0	0
mmu-miR-3066-3p	8	0	0	0	13.7211	0	0	0
mmu-miR-3066-5p	1	2	3	5	1.71513	5.16104	5.17156	8.94989
mmu-miR-3068-3p	19	6	37	14	32.5875	15.4831	63.7825	25.0597
mmu-miR-3068-5p	53	59	35	19	90.9021	152.251	60.3348	34.0096
mmu-miR-3069-3p	0	0	1	0	0	0	1.72385	0
mmu-miR-3071-5p	1	0	0	0	1.71513	0	0	0
mmu-miR-3074-1-3p	4	0	0	6	6.86053	0	0	10.7399
mmu-miR-3074-2-3p	174	85	166	186	298.433	219.344	286.16	332.936
mmu-miR-3074-5p	6509	4960	5878	7740	11163.8	12799.4	10132.8	13854.4
mmu-miR-3076-3p	32	12	6	8	54.8843	30.9662	10.3431	14.3198
mmu-miR-3077-3p	1	0	2	4	1.71513	0	3.44771	7.15991
mmu-miR-3082-3p	6	0	0	6	10.2908	0	0	10.7399
mmu-miR-3082-5p	5	0	0	0	8.57567	0	0	0
mmu-miR-3084-3p	4	0	0	0	6.86053	0	0	0
mmu-miR-3084-5p	1	0	2	0	1.71513	0	3.44771	0
mmu-miR-3086-5p	7	0	2	0	12.0059	0	3.44771	0
mmu-miR-3087-3p	3	0	1	0	5.1454	0	1.72385	0
mmu-miR-3088-3p	0	0	1	12	0	0	1.72385	21.4797
mmu-miR-3095-3p	0	3	1	0	0	7.74156	1.72385	0
mmu-miR-3097-3p	0	0	2	0	0	0	3.44771	0
mmu-miR-3097-5p	0	0	2	0	0	0	3.44771	0
mmu-miR-3098-3p	3	5	0	1	5.1454	12.9026	0	1.78998
mmu-miR-30a-3p	0	9	15	4	0	23.2247	25.8578	7.15991
mmu-miR-30a-5p	343	323	418	438	588.291	833.508	720.57	784.01
mmu-miR-30b-3p	69	90	79	104	118.344	232.247	136.184	186.158
mmu-miR-30b-5p	201	51	351	253	344.742	131.606	605.072	452.865
mmu-miR-30c-1-3p	79	18	80	53	135.496	46.4493	137.908	94.8688
mmu-miR-30c-2-3p	2	3	21	20	3.43027	7.74156	36.2009	35.7996
mmu-miR-30c-5p	413	320	434	368	708.35	825.766	748.152	658.712
mmu-miR-30d-3p	28	10	1	11	48.0237	25.8052	1.72385	19.6898
mmu-miR-30d-5p	78074	52406	49849	60466	133907	135235	85932.3	108233
mmu-miR-30e-3p	270	216	101	209	463.086	557.392	174.109	374.105
mmu-miR-30e-5p	868	503	966	901	1488.74	1298	1665.24	1612.77
mmu-miR-30f	189	138	72	135	324.16	356.112	124.117	241.647
mmu-miR-3101-3p	0	0	0	6	0	0	0	10.7399
mmu-miR-3102-3p	41	15	0	0	70.3205	38.7078	0	0
mmu-miR-3102-3p.2-3p	3	0	0	0	5.1454	0	0	0
mmu-miR-3102-5p.2-5p	1	0	0	0	1.71513	0	0	0
mmu-miR-3103-3p	9	14	2	0	15.4362	36.1273	3.44771	0
mmu-miR-3103-5p	0	0	5	0	0	0	8.61926	0
mmu-miR-3109-3p	0	5	0	0	0	12.9026	0	0
mmu-miR-3110-5p	4	2	1	0	6.86053	5.16104	1.72385	0
mmu-miR-3113-5p	0	0	1	0	0	0	1.72385	0
mmu-miR-31-3p	0	0	0	1	0	0	0	1.78998
mmu-miR-31-5p	5	4	5	2	8.57567	10.3221	8.61926	3.57996
mmu-miR-320-3p	3453	2796	3313	3813	5922.36	7215.13	5711.12	6825.19
mmu-miR-322-3p	2	0	17	5	3.43027	0	29.3055	8.94989
mmu-miR-322-5p	2	0	1	2	3.43027	0	1.72385	3.57996
mmu-miR-323-3p	0	0	0	1	0	0	0	1.78998
mmu-miR-32-3p	8	9	5	29	13.7211	23.2247	8.61926	51.9094
mmu-miR-324-3p	14	24	25	24	24.0119	61.9324	43.0963	42.9595
mmu-miR-324-5p	136	118	179	225	233.258	304.501	308.57	402.745
mmu-miR-325-5p	0	1	0	0	0	2.58052	0	0
mmu-miR-32-5p	6	4	2	0	10.2908	10.3221	3.44771	0
mmu-miR-326-3p	1133	610	1333	1242	1943.25	1574.12	2297.9	2223.15
mmu-miR-326-5p	0	0	0	6	0	0	0	10.7399
mmu-miR-328-3p	1402	838	1179	1331	2404.62	2162.47	2032.42	2382.46
mmu-miR-330-3p	84	53	125	91	144.071	136.767	215.482	162.888
mmu-miR-330-5p	469	368	393	683	804.398	949.631	677.474	1222.56
mmu-miR-331-3p	57	14	82	78	97.7626	36.1273	141.356	139.618
mmu-miR-331-5p	1	0	3	2	1.71513	0	5.17156	3.57996
mmu-miR-33-3p	0	3	1	2	0	7.74156	1.72385	3.57996
mmu-miR-335-3p	0	0	1	6	0	0	1.72385	10.7399
mmu-miR-33-5p	2	1	2	8	3.43027	2.58052	3.44771	14.3198
mmu-miR-337-5p	0	0	0	4	0	0	0	7.15991
mmu-miR-338-3p	1	0	0	0	1.71513	0	0	0
mmu-miR-338-5p	33	20	33	28	56.5994	51.6104	56.8871	50.1194
mmu-miR-339-3p	253	157	191	274	433.929	405.141	329.256	490.454
mmu-miR-339-5p	552	329	757	729	946.754	848.991	1304.96	1304.89
mmu-miR-340-3p	207	174	211	208	355.033	449.01	363.733	372.315
mmu-miR-340-5p	642	435	665	691	1101.12	1122.53	1146.36	1236.87
mmu-miR-342-3p	3777	2079	3174	3555	6478.06	5364.9	5471.51	6363.37
mmu-miR-342-5p	507	429	486	397	869.573	1107.04	837.792	710.621
mmu-miR-345-3p	4	0	5	3	6.86053	0	8.61926	5.36993
mmu-miR-345-5p	30	15	27	26	51.454	38.7078	46.544	46.5394
mmu-miR-3470a	60	31	49	93	102.908	79.9961	84.4688	166.468
mmu-miR-3470b	126	108	84	103	216.107	278.696	144.804	184.368
mmu-miR-3473a	57	2	48	23	97.7626	5.16104	82.7449	41.1695
mmu-miR-3473b	122	220	46	210	209.246	567.714	79.2972	375.895
mmu-miR-3473c	0	0	1	0	0	0	1.72385	0
mmu-miR-3473d	12	0	10	6	20.5816	0	17.2385	10.7399
mmu-miR-3473e	32	16	1	19	54.8843	41.2883	1.72385	34.0096
mmu-miR-3473f	17	10	11	12	29.1573	25.8052	18.9624	21.4797
mmu-miR-3473g	7	6	12	5	12.0059	15.4831	20.6862	8.94989
mmu-miR-3473h-5p	16	2	20	22	27.4421	5.16104	34.4771	39.3795
mmu-miR-3474	77	123	91	94	132.065	317.404	156.871	168.258
mmu-miR-34a-5p	60	17	81	57	102.908	43.8688	139.632	102.029
mmu-miR-34b-3p	0	0	0	2	0	0	0	3.57996
mmu-miR-34c-3p	1	0	0	0	1.71513	0	0	0
mmu-miR-34c-5p	23	20	4	8	39.4481	51.6104	6.89541	14.3198
mmu-miR-350-3p	77	30	132	61	132.065	77.4156	227.549	109.189
mmu-miR-350-5p	784	968	505	936	1344.66	2497.94	870.546	1675.42
mmu-miR-351-3p	1	6	0	0	1.71513	15.4831	0	0
mmu-miR-351-5p	18	25	36	44	30.8724	64.513	62.0587	78.759
mmu-miR-3535	504	160	1437	278	864.427	412.883	2477.18	497.614
mmu-miR-3569-5p	1	0	1	0	1.71513	0	1.72385	0
mmu-miR-3572-3p	0	3	0	4	0	7.74156	0	7.15991
mmu-miR-3572-5p	0	0	7	2	0	0	12.067	3.57996
mmu-miR-361-3p	2042	1441	2805	2139	3502.3	3718.53	4835.41	3828.76
mmu-miR-361-5p	98	93	179	127	168.083	239.988	308.57	227.327
mmu-miR-362-3p	21	2	19	18	36.0178	5.16104	32.7532	32.2196
mmu-miR-362-5p	38	12	40	22	65.1751	30.9662	68.9541	39.3795
mmu-miR-363-3p	26	18	12	22	44.5935	46.4493	20.6862	39.3795
mmu-miR-363-5p	3	0	6	1	5.1454	0	10.3431	1.78998
mmu-miR-365-1-5p	1	1	3	1	1.71513	2.58052	5.17156	1.78998
mmu-miR-365-2-5p	45	30	40	38	77.181	77.4156	68.9541	68.0192
mmu-miR-365-3p	9	10	17	14	15.4362	25.8052	29.3055	25.0597
mmu-miR-369-5p	0	9	0	0	0	23.2247	0	0
mmu-miR-374b-5p	23	33	44	36	39.4481	85.1571	75.8495	64.4392
mmu-miR-374c-3p	23	33	44	36	39.4481	85.1571	75.8495	64.4392
mmu-miR-375-3p	5	6	5	0	8.57567	15.4831	8.61926	0
mmu-miR-378a-3p	1281	691	1423	1282	2197.09	1783.14	2453.04	2294.75
mmu-miR-378a-5p	62	39	54	89	106.338	100.64	93.088	159.308
mmu-miR-378b	0	0	1	0	0	0	1.72385	0
mmu-miR-378c	55	40	112	94	94.3323	103.221	193.071	168.258
mmu-miR-379-5p	0	3	0	4	0	7.74156	0	7.15991
mmu-miR-381-3p	0	6	5	1	0	15.4831	8.61926	1.78998
mmu-miR-382-5p	0	0	1	0	0	0	1.72385	0
mmu-miR-3960	0	0	3	0	0	0	5.17156	0
mmu-miR-409-3p	0	1	0	7	0	2.58052	0	12.5298
mmu-miR-409-5p	0	0	0	2	0	0	0	3.57996
mmu-miR-411-5p	10	11	2	3	17.1513	28.3857	3.44771	5.36993
mmu-miR-421-3p	7	17	9	1	12.0059	43.8688	15.5147	1.78998
mmu-miR-423-3p	20931	17304	14874	17609	35899.5	44653.3	25640.6	31519.7
mmu-miR-423-5p	31847	23746	20690	23096	54621.9	61277	35666.5	41341.3
mmu-miR-425-3p	175	68	155	135	300.148	175.475	267.197	241.647
mmu-miR-425-5p	1686	1309	1694	1942	2891.72	3377.9	2920.21	3476.14
mmu-miR-429-3p	6	0	2	9	10.2908	0	3.44771	16.1098
mmu-miR-431-5p	0	0	1	0	0	0	1.72385	0
mmu-miR-434-5p	0	0	0	6	0	0	0	10.7399
mmu-miR-449a-5p	0	0	1	0	0	0	1.72385	0
mmu-miR-449c-5p	0	0	2	0	0	0	3.44771	0
mmu-miR-450a-5p	0	1	4	11	0	2.58052	6.89541	19.6898
mmu-miR-450b-3p	2	0	2	0	3.43027	0	3.44771	0
mmu-miR-450b-5p	0	4	0	0	0	10.3221	0	0
mmu-miR-451a	161	307	166	275	276.136	792.219	286.16	492.244
mmu-miR-452-5p	0	0	0	1	0	0	0	1.78998
mmu-miR-455-3p	59	41	83	79	101.193	105.801	143.08	141.408
mmu-miR-455-5p	7	1	16	4	12.0059	2.58052	27.5816	7.15991
mmu-miR-466a-3p	20	14	25	10	34.3027	36.1273	43.0963	17.8998
mmu-miR-466b-3p	20	14	25	10	34.3027	36.1273	43.0963	17.8998
mmu-miR-466b-5p	2	10	8	5	3.43027	25.8052	13.7908	8.94989
mmu-miR-466c-5p	4	0	18	16	6.86053	0	31.0293	28.6397
mmu-miR-466d-3p	12	2	15	6	20.5816	5.16104	25.8578	10.7399
mmu-miR-466e-5p	2	0	2	0	3.43027	0	3.44771	0
mmu-miR-466f	0	0	0	2	0	0	0	3.57996
mmu-miR-466f-3p	53	19	45	31	90.9021	49.0299	77.5734	55.4893
mmu-miR-466g	0	0	3	0	0	0	5.17156	0
mmu-miR-466h-3p	9	12	15	31	15.4362	30.9662	25.8578	55.4893
mmu-miR-466h-5p	4	3	6	8	6.86053	7.74156	10.3431	14.3198
mmu-miR-466i-3p	27	18	22	20	46.3086	46.4493	37.9248	35.7996
mmu-miR-466i-5p	102	56	144	76	174.944	144.509	248.235	136.038
mmu-miR-466j	0	0	0	2	0	0	0	3.57996
mmu-miR-466m-3p	5	0	0	4	8.57567	0	0	7.15991
mmu-miR-466p-5p	0	10	6	5	0	25.8052	10.3431	8.94989
mmu-miR-466q	2	0	0	3	3.43027	0	0	5.36993
mmu-miR-467a-3p	21	9	19	59	36.0178	23.2247	32.7532	105.609
mmu-miR-467a-5p	34	55	43	33	58.3145	141.929	74.1257	59.0693
mmu-miR-467b-5p	34	55	43	33	58.3145	141.929	74.1257	59.0693
mmu-miR-467c-3p	0	0	0	1	0	0	0	1.78998
mmu-miR-467c-5p	0	0	12	8	0	0	20.6862	14.3198
mmu-miR-467d-3p	21	9	19	59	36.0178	23.2247	32.7532	105.609
mmu-miR-467d-5p	30	31	5	9	51.454	79.9961	8.61926	16.1098
mmu-miR-467e-3p	0	0	0	1	0	0	0	1.78998
mmu-miR-467e-5p	1	0	0	12	1.71513	0	0	21.4797
mmu-miR-470-5p	0	5	0	0	0	12.9026	0	0
mmu-miR-484	2972	1764	2962	2812	5097.38	4552.03	5106.05	5033.42
mmu-miR-485-3p	1	0	0	0	1.71513	0	0	0
mmu-miR-486a-3p	773	798	778	865	1325.8	2059.25	1341.16	1548.33
mmu-miR-486a-5p	764	806	770	864	1310.36	2079.9	1327.37	1546.54
mmu-miR-486b-3p	752	786	760	852	1289.78	2028.29	1310.13	1525.06
mmu-miR-490-5p	0	0	0	5	0	0	0	8.94989
mmu-miR-491-5p	0	0	3	2	0	0	5.17156	3.57996
mmu-miR-494-3p	0	0	0	1	0	0	0	1.78998
mmu-miR-497a-5p	0	0	2	0	0	0	3.44771	0
mmu-miR-497b	9	3	3	5	15.4362	7.74156	5.17156	8.94989
mmu-miR-499-5p	1	0	0	0	1.71513	0	0	0
mmu-miR-500-3p	132	46	128	139	226.398	118.704	220.653	248.807
mmu-miR-501-3p	2041	961	3104	2115	3500.59	2479.88	5350.84	3785.8
mmu-miR-501-5p	6	4	8	6	10.2908	10.3221	13.7908	10.7399
mmu-miR-503-3p	1	0	1	3	1.71513	0	1.72385	5.36993
mmu-miR-503-5p	13	3	19	16	22.2967	7.74156	32.7532	28.6397
mmu-miR-504-5p	17	3	12	6	29.1573	7.74156	20.6862	10.7399
mmu-miR-505-3p	0	0	2	0	0	0	3.44771	0
mmu-miR-505-5p	2	0	3	0	3.43027	0	5.17156	0
mmu-miR-5099	631	579	537	551	1082.25	1494.12	925.709	986.278
mmu-miR-5100	4	0	0	0	6.86053	0	0	0
mmu-miR-5104	6	0	5	0	10.2908	0	8.61926	0
mmu-miR-5107-3p	17	10	12	15	29.1573	25.8052	20.6862	26.8497
mmu-miR-5107-5p	809	365	835	546	1387.54	941.889	1439.42	977.328
mmu-miR-5113	8	13	15	15	13.7211	33.5467	25.8578	26.8497
mmu-miR-5114	30	24	41	46	51.454	61.9324	70.678	82.339
mmu-miR-5116	7	0	6	5	12.0059	0	10.3431	8.94989
mmu-miR-5120	0	12	2	0	0	30.9662	3.44771	0
mmu-miR-5121	9	5	17	5	15.4362	12.9026	29.3055	8.94989
mmu-miR-5122	74	31	23	40	126.92	79.9961	39.6486	71.5991
mmu-miR-5123	0	0	0	2	0	0	0	3.57996
mmu-miR-5125	4	9	6	1	6.86053	23.2247	10.3431	1.78998
mmu-miR-5126	3	0	0	4	5.1454	0	0	7.15991
mmu-miR-5128	38	20	31	17	65.1751	51.6104	53.4394	30.4296
mmu-miR-5129-3p	0	0	2	0	0	0	3.44771	0
mmu-miR-5130	8	7	8	20	13.7211	18.0636	13.7908	35.7996
mmu-miR-5131	0	0	0	6	0	0	0	10.7399
mmu-miR-5132-3p	4	0	0	0	6.86053	0	0	0
mmu-miR-5132-5p	17	20	15	15	29.1573	51.6104	25.8578	26.8497
mmu-miR-5134-3p	2	0	5	0	3.43027	0	8.61926	0
mmu-miR-5135	0	0	1	2	0	0	1.72385	3.57996
mmu-miR-5136	2	0	1	0	3.43027	0	1.72385	0
mmu-miR-532-3p	267	135	322	344	457.941	348.37	555.081	615.753
mmu-miR-532-5p	12500	9640	7322	12395	21439.2	24876.2	12622	22186.8
mmu-miR-541-5p	0	0	3	1	0	0	5.17156	1.78998
mmu-miR-542-3p	8	9	1	1	13.7211	23.2247	1.72385	1.78998
mmu-miR-542-5p	0	0	1	0	0	0	1.72385	0
mmu-miR-543-3p	0	0	1	11	0	0	1.72385	19.6898
mmu-miR-5615-3p	0	0	3	0	0	0	5.17156	0
mmu-miR-5615-5p	0	0	1	0	0	0	1.72385	0
mmu-miR-5616-3p	1	0	0	0	1.71513	0	0	0
mmu-miR-5620-3p	5	15	6	11	8.57567	38.7078	10.3431	19.6898
mmu-miR-5620-5p	77	1	55	39	132.065	2.58052	94.8119	69.8092
mmu-miR-5627-3p	4	0	1	0	6.86053	0	1.72385	0
mmu-miR-574-3p	2007	1215	2633	2659	3442.27	3135.33	4538.9	4759.55
mmu-miR-574-5p	486	503	851	678	833.555	1298	1467	1213.61
mmu-miR-582-3p	0	0	0	2	0	0	0	3.57996
mmu-miR-582-5p	0	0	1	0	0	0	1.72385	0
mmu-miR-598-3p	0	0	0	1	0	0	0	1.78998
mmu-miR-615-3p	11	0	15	8	18.8665	0	25.8578	14.3198
mmu-miR-6240	3	3	6	3	5.1454	7.74156	10.3431	5.36993
mmu-miR-6418-3p	0	0	0	3	0	0	0	5.36993
mmu-miR-6516-3p	1	5	0	0	1.71513	12.9026	0	0
mmu-miR-6516-5p	5	0	3	1	8.57567	0	5.17156	1.78998
mmu-miR-652-3p	1356	1154	1416	1923	2325.72	2977.92	2440.98	3442.13
mmu-miR-652-5p	4	15	4	1	6.86053	38.7078	6.89541	1.78998
mmu-miR-6538	53	50	27	68	90.9021	129.026	46.544	121.719
mmu-miR-6539	148	70	98	94	253.84	180.636	168.938	168.258
mmu-miR-654-3p	1	0	0	0	1.71513	0	0	0
mmu-miR-664-3p	17	6	25	18	29.1573	15.4831	43.0963	32.2196
mmu-miR-664-5p	20	20	25	22	34.3027	51.6104	43.0963	39.3795
mmu-miR-669a-3p	57	62	70	107	97.7626	159.992	120.67	191.528
mmu-miR-669a-5p	4	11	18	12	6.86053	28.3857	31.0293	21.4797
mmu-miR-669c-5p	26	57	84	55	44.5935	147.09	144.804	98.4488
mmu-miR-669d-5p	0	0	3	1	0	0	5.17156	1.78998
mmu-miR-669f-3p	7	8	5	0	12.0059	20.6441	8.61926	0
mmu-miR-669f-5p	0	0	2	2	0	0	3.44771	3.57996
mmu-miR-669l-5p	5	0	4	8	8.57567	0	6.89541	14.3198
mmu-miR-669m-5p	0	0	2	2	0	0	3.44771	3.57996
mmu-miR-669o-5p	3	8	6	7	5.1454	20.6441	10.3431	12.5298
mmu-miR-669p-3p	2	0	0	3	3.43027	0	0	5.36993
mmu-miR-671-3p	75	46	61	80	128.635	118.704	105.155	143.198
mmu-miR-671-5p	30	17	42	29	51.454	43.8688	72.4018	51.9094
mmu-miR-672-5p	2	0	6	0	3.43027	0	10.3431	0
mmu-miR-674-3p	115	97	126	162	197.24	250.31	217.205	289.976
mmu-miR-674-5p	68	35	114	84	116.629	90.3182	196.519	150.358
mmu-miR-676-3p	192	151	89	155	329.306	389.658	153.423	277.447
mmu-miR-676-5p	0	8	0	1	0	20.6441	0	1.78998
mmu-miR-677-3p	12	9	15	21	20.5816	23.2247	25.8578	37.5895
mmu-miR-677-5p	33	13	55	12	56.5994	33.5467	94.8119	21.4797
mmu-miR-6897-3p	0	1	0	0	0	2.58052	0	0
mmu-miR-6897-5p	0	0	1	0	0	0	1.72385	0
mmu-miR-6898-5p	0	0	4	1	0	0	6.89541	1.78998
mmu-miR-6899-3p	0	0	2	0	0	0	3.44771	0
mmu-miR-690	59	44	67	85	101.193	113.543	115.498	152.148
mmu-miR-6900-3p	2	0	1	2	3.43027	0	1.72385	3.57996
mmu-miR-6900-5p	1	0	0	0	1.71513	0	0	0
mmu-miR-6904-5p	6	0	5	1	10.2908	0	8.61926	1.78998
mmu-miR-6905-5p	0	2	0	0	0	5.16104	0	0
mmu-miR-6907-3p	0	0	1	0	0	0	1.72385	0
mmu-miR-6909-3p	5	0	3	0	8.57567	0	5.17156	0
mmu-miR-6909-5p	7	0	6	0	12.0059	0	10.3431	0
mmu-miR-6911-3p	3	0	3	1	5.1454	0	5.17156	1.78998
mmu-miR-6911-5p	4	3	4	6	6.86053	7.74156	6.89541	10.7399
mmu-miR-6912-3p	0	0	1	0	0	0	1.72385	0
mmu-miR-6912-5p	3	10	0	6	5.1454	25.8052	0	10.7399
mmu-miR-6914-3p	0	0	1	0	0	0	1.72385	0
mmu-miR-6915-3p	1	0	1	0	1.71513	0	1.72385	0
mmu-miR-6916-5p	0	0	0	15	0	0	0	26.8497
mmu-miR-6918-5p	0	0	2	0	0	0	3.44771	0
mmu-miR-6919-3p	11	0	0	0	18.8665	0	0	0
mmu-miR-6922-5p	6	0	3	3	10.2908	0	5.17156	5.36993
mmu-miR-6933-3p	4	0	0	0	6.86053	0	0	0
mmu-miR-6933-5p	10	20	8	14	17.1513	51.6104	13.7908	25.0597
mmu-miR-6934-5p	0	0	1	0	0	0	1.72385	0
mmu-miR-6935-3p	0	0	0	1	0	0	0	1.78998
mmu-miR-6935-5p	0	0	1	0	0	0	1.72385	0
mmu-miR-6936-3p	0	0	1	9	0	0	1.72385	16.1098
mmu-miR-6937-5p	0	0	2	3	0	0	3.44771	5.36993
mmu-miR-6940-3p	6	21	3	0	10.2908	54.1909	5.17156	0
mmu-miR-6941-5p	0	0	0	2	0	0	0	3.57996
mmu-miR-6942-5p	0	0	2	0	0	0	3.44771	0
mmu-miR-6943-3p	0	0	13	1	0	0	22.4101	1.78998
mmu-miR-6943-5p	3	0	2	0	5.1454	0	3.44771	0
mmu-miR-6944-3p	18	31	13	8	30.8724	79.9961	22.4101	14.3198
mmu-miR-6945-3p	8	0	9	7	13.7211	0	15.5147	12.5298
mmu-miR-6945-5p	3	0	0	0	5.1454	0	0	0
mmu-miR-6947-5p	3	0	3	0	5.1454	0	5.17156	0
mmu-miR-6948-3p	0	5	0	0	0	12.9026	0	0
mmu-miR-6948-5p	0	0	1	0	0	0	1.72385	0
mmu-miR-6952-3p	8	0	4	2	13.7211	0	6.89541	3.57996
mmu-miR-6952-5p	0	0	1	0	0	0	1.72385	0
mmu-miR-6954-3p	2	9	0	0	3.43027	23.2247	0	0
mmu-miR-6954-5p	0	0	0	3	0	0	0	5.36993
mmu-miR-6955-3p	0	1	6	0	0	2.58052	10.3431	0
mmu-miR-6955-5p	15	16	10	4	25.727	41.2883	17.2385	7.15991
mmu-miR-6957-5p	0	0	4	0	0	0	6.89541	0
mmu-miR-6959-5p	2	1	2	9	3.43027	2.58052	3.44771	16.1098
mmu-miR-696	0	0	0	7	0	0	0	12.5298
mmu-miR-6960-5p	2	0	2	2	3.43027	0	3.44771	3.57996
mmu-miR-6961-5p	0	0	1	0	0	0	1.72385	0
mmu-miR-6962-3p	0	0	2	0	0	0	3.44771	0
mmu-miR-6963-3p	0	9	8	0	0	23.2247	13.7908	0
mmu-miR-6965-3p	6	6	1	0	10.2908	15.4831	1.72385	0
mmu-miR-6966-3p	2	0	0	1	3.43027	0	0	1.78998
mmu-miR-6967-5p	1	0	2	2	1.71513	0	3.44771	3.57996
mmu-miR-6970-3p	11	9	4	6	18.8665	23.2247	6.89541	10.7399
mmu-miR-6970-5p	2	0	0	0	3.43027	0	0	0
mmu-miR-6971-5p	0	0	3	0	0	0	5.17156	0
mmu-miR-6975-3p	0	0	1	3	0	0	1.72385	5.36993
mmu-miR-6976-3p	4	0	0	0	6.86053	0	0	0
mmu-miR-6977-3p	0	0	0	6	0	0	0	10.7399
mmu-miR-6979-3p	0	6	9	5	0	15.4831	15.5147	8.94989
mmu-miR-6984-5p	0	0	1	0	0	0	1.72385	0
mmu-miR-6985-3p	0	0	1	0	0	0	1.72385	0
mmu-miR-6985-5p	0	4	1	0	0	10.3221	1.72385	0
mmu-miR-6988-3p	3	0	0	6	5.1454	0	0	10.7399
mmu-miR-6989-3p	0	0	1	10	0	0	1.72385	17.8998
mmu-miR-6991-5p	0	0	1	0	0	0	1.72385	0
mmu-miR-6994-3p	0	0	7	0	0	0	12.067	0
mmu-miR-6995-3p	0	3	0	0	0	7.74156	0	0
mmu-miR-6997-5p	0	5	1	0	0	12.9026	1.72385	0
mmu-miR-7002-5p	0	0	0	3	0	0	0	5.36993
mmu-miR-700-3p	73	30	50	76	125.205	77.4156	86.1926	136.038
mmu-miR-700-5p	111	55	130	106	190.38	141.929	224.101	189.738
mmu-miR-7008-5p	0	0	0	1	0	0	0	1.78998
mmu-miR-7009-3p	2	0	0	0	3.43027	0	0	0
mmu-miR-7009-5p	2	5	3	0	3.43027	12.9026	5.17156	0
mmu-miR-7011-3p	0	0	2	0	0	0	3.44771	0
mmu-miR-7012-3p	3	0	0	0	5.1454	0	0	0
mmu-miR-7012-5p	1	5	2	1	1.71513	12.9026	3.44771	1.78998
mmu-miR-7013-5p	0	0	2	0	0	0	3.44771	0
mmu-miR-7014-5p	0	0	1	0	0	0	1.72385	0
mmu-miR-7015-3p	0	0	0	3	0	0	0	5.36993
mmu-miR-7015-5p	8	0	0	0	13.7211	0	0	0
mmu-miR-7017-5p	6	0	3	0	10.2908	0	5.17156	0
mmu-miR-7019-3p	0	0	1	5	0	0	1.72385	8.94989
mmu-miR-7019-5p	0	0	2	0	0	0	3.44771	0
mmu-miR-7023-3p	4	1	4	0	6.86053	2.58052	6.89541	0
mmu-miR-702-3p	8	0	6	4	13.7211	0	10.3431	7.15991
mmu-miR-7024-5p	0	0	4	0	0	0	6.89541	0
mmu-miR-7029-3p	0	0	0	1	0	0	0	1.78998
mmu-miR-7029-5p	1	0	0	0	1.71513	0	0	0
mmu-miR-7030-3p	0	1	0	0	0	2.58052	0	0
mmu-miR-7031-3p	2	3	0	2	3.43027	7.74156	0	3.57996
mmu-miR-7031-5p	6	0	1	11	10.2908	0	1.72385	19.6898
mmu-miR-7032-3p	12	4	5	2	20.5816	10.3221	8.61926	3.57996
mmu-miR-7033-5p	3	1	5	0	5.1454	2.58052	8.61926	0
mmu-miR-7035-3p	3	2	4	8	5.1454	5.16104	6.89541	14.3198
mmu-miR-7036a-3p	0	0	2	1	0	0	3.44771	1.78998
mmu-miR-7036b-5p	3	0	4	0	5.1454	0	6.89541	0
mmu-miR-7038-5p	0	0	1	0	0	0	1.72385	0
mmu-miR-704	17	14	7	19	29.1573	36.1273	12.067	34.0096
mmu-miR-7040-5p	1	0	0	0	1.71513	0	0	0
mmu-miR-7043-3p	127	214	99	149	217.822	552.231	170.661	266.707
mmu-miR-7043-5p	0	0	1	0	0	0	1.72385	0
mmu-miR-7045-5p	0	0	2	0	0	0	3.44771	0
mmu-miR-7046-5p	0	3	4	0	0	7.74156	6.89541	0
mmu-miR-7047-3p	2	0	3	0	3.43027	0	5.17156	0
mmu-miR-7049-5p	15	10	4	6	25.727	25.8052	6.89541	10.7399
mmu-miR-7050-5p	8	0	2	3	13.7211	0	3.44771	5.36993
mmu-miR-7053-3p	0	0	2	0	0	0	3.44771	0
mmu-miR-7054-5p	6	0	7	10	10.2908	0	12.067	17.8998
mmu-miR-7057-5p	0	0	0	1	0	0	0	1.78998
mmu-miR-7059-5p	41	22	13	33	70.3205	56.7714	22.4101	59.0693
mmu-miR-7061-5p	0	0	0	1	0	0	0	1.78998
mmu-miR-7062-3p	0	6	0	0	0	15.4831	0	0
mmu-miR-7062-5p	40	33	40	45	68.6053	85.1571	68.9541	80.549
mmu-miR-7063-5p	1	0	4	0	1.71513	0	6.89541	0
mmu-miR-7067-3p	2	0	0	1	3.43027	0	0	1.78998
mmu-miR-7067-5p	0	2	0	0	0	5.16104	0	0
mmu-miR-7069-3p	0	7	1	8	0	18.0636	1.72385	14.3198
mmu-miR-7069-5p	0	0	0	2	0	0	0	3.57996
mmu-miR-7070-5p	0	2	1	3	0	5.16104	1.72385	5.36993
mmu-miR-7072-5p	0	0	1	0	0	0	1.72385	0
mmu-miR-7073-5p	17	17	6	4	29.1573	43.8688	10.3431	7.15991
mmu-miR-7074-3p	0	0	4	0	0	0	6.89541	0
mmu-miR-7075-3p	0	0	2	0	0	0	3.44771	0
mmu-miR-7077-3p	0	0	2	0	0	0	3.44771	0
mmu-miR-7078-5p	3	4	1	0	5.1454	10.3221	1.72385	0
mmu-miR-7081-3p	4	0	4	4	6.86053	0	6.89541	7.15991
mmu-miR-7083-5p	2	5	7	3	3.43027	12.9026	12.067	5.36993
mmu-miR-708-3p	3	0	0	9	5.1454	0	0	16.1098
mmu-miR-7084-3p	0	0	0	5	0	0	0	8.94989
mmu-miR-7084-5p	0	0	0	6	0	0	0	10.7399
mmu-miR-7085-3p	1	9	0	1	1.71513	23.2247	0	1.78998
mmu-miR-7086-3p	0	0	0	4	0	0	0	7.15991
mmu-miR-7086-5p	0	2	2	1	0	5.16104	3.44771	1.78998
mmu-miR-7087-5p	3	7	3	0	5.1454	18.0636	5.17156	0
mmu-miR-709	13	9	18	23	22.2967	23.2247	31.0293	41.1695
mmu-miR-7090-5p	0	0	0	3	0	0	0	5.36993
mmu-miR-7091-3p	0	0	3	4	0	0	5.17156	7.15991
mmu-miR-7091-5p	16	10	11	7	27.4421	25.8052	18.9624	12.5298
mmu-miR-7093-3p	0	0	1	0	0	0	1.72385	0
mmu-miR-7094-3p	0	0	0	4	0	0	0	7.15991
mmu-miR-7115-3p	0	1	1	0	0	2.58052	1.72385	0
mmu-miR-7115-5p	15	8	17	16	25.727	20.6441	29.3055	28.6397
mmu-miR-7117-3p	0	0	0	1	0	0	0	1.78998
mmu-miR-7118-3p	0	0	3	0	0	0	5.17156	0
mmu-miR-712-5p	0	0	1	0	0	0	1.72385	0
mmu-miR-7212-5p	4	0	2	6	6.86053	0	3.44771	10.7399
mmu-miR-7213-5p	5	2	4	10	8.57567	5.16104	6.89541	17.8998
mmu-miR-7219-3p	0	0	2	5	0	0	3.44771	8.94989
mmu-miR-7227-3p	1	4	2	0	1.71513	10.3221	3.44771	0
mmu-miR-7228-5p	0	0	2	0	0	0	3.44771	0
mmu-miR-7231-5p	0	0	0	3	0	0	0	5.36993
mmu-miR-744-3p	0	0	3	4	0	0	5.17156	7.15991
mmu-miR-744-5p	5877	3520	5036	5245	10079.8	9083.43	8681.32	9388.44
mmu-miR-760-3p	5	13	11	5	8.57567	33.5467	18.9624	8.94989
mmu-miR-7647-3p	5	0	0	0	8.57567	0	0	0
mmu-miR-7647-5p	6	0	8	9	10.2908	0	13.7908	16.1098
mmu-miR-7648-3p	8	6	3	0	13.7211	15.4831	5.17156	0
mmu-miR-7649-3p	13	6	10	9	22.2967	15.4831	17.2385	16.1098
mmu-miR-7649-5p	7	9	1	4	12.0059	23.2247	1.72385	7.15991
mmu-miR-7650-5p	0	0	1	0	0	0	1.72385	0
mmu-miR-7651-5p	3	0	1	0	5.1454	0	1.72385	0
mmu-miR-7653-5p	5	0	2	0	8.57567	0	3.44771	0
mmu-miR-7654-3p	3	0	0	0	5.1454	0	0	0
mmu-miR-7655-3p	2	0	4	0	3.43027	0	6.89541	0
mmu-miR-7656-5p	0	0	1	3	0	0	1.72385	5.36993
mmu-miR-7658-3p	11	0	2	3	18.8665	0	3.44771	5.36993
mmu-miR-7658-5p	5	9	3	4	8.57567	23.2247	5.17156	7.15991
mmu-miR-7659-5p	0	0	0	8	0	0	0	14.3198
mmu-miR-7661-3p	1	2	1	0	1.71513	5.16104	1.72385	0
mmu-miR-7667-3p	0	1	6	0	0	2.58052	10.3431	0
mmu-miR-7667-5p	3	0	2	1	5.1454	0	3.44771	1.78998
mmu-miR-7668-5p	0	0	1	0	0	0	1.72385	0
mmu-miR-7669-3p	14	0	0	0	24.0119	0	0	0
mmu-miR-7669-5p	0	0	1	3	0	0	1.72385	5.36993
mmu-miR-7672-3p	7	0	0	0	12.0059	0	0	0
mmu-miR-7672-5p	0	0	0	2	0	0	0	3.57996
mmu-miR-7676-3p	75	43	106	66	128.635	110.962	182.728	118.139
mmu-miR-7676-5p	13	0	8	0	22.2967	0	13.7908	0
mmu-miR-7677-3p	4	0	0	0	6.86053	0	0	0
mmu-miR-7679-5p	0	0	2	0	0	0	3.44771	0
mmu-miR-7683-3p	2	0	0	0	3.43027	0	0	0
mmu-miR-7683-5p	3	7	2	7	5.1454	18.0636	3.44771	12.5298
mmu-miR-7686-3p	2	0	0	0	3.43027	0	0	0
mmu-miR-7687-5p	4	0	7	0	6.86053	0	12.067	0
mmu-miR-7688-5p	18	11	15	11	30.8724	28.3857	25.8578	19.6898
mmu-miR-7a-1-3p	5	0	3	0	8.57567	0	5.17156	0
mmu-miR-7a-5p	1031	482	1161	986	1768.3	1243.81	2001.39	1764.92
mmu-miR-8090	0	0	1	0	0	0	1.72385	0
mmu-miR-8092	0	0	0	2	0	0	0	3.57996
mmu-miR-8094	12	19	1	33	20.5816	49.0299	1.72385	59.0693
mmu-miR-8096	2	1	2	5	3.43027	2.58052	3.44771	8.94989
mmu-miR-8097	15	7	3	6	25.727	18.0636	5.17156	10.7399
mmu-miR-8100	3	7	5	5	5.1454	18.0636	8.61926	8.94989
mmu-miR-8103	0	0	7	3	0	0	12.067	5.36993
mmu-miR-8105	0	0	2	8	0	0	3.44771	14.3198
mmu-miR-8107	0	0	3	1	0	0	5.17156	1.78998
mmu-miR-8108	2	9	6	16	3.43027	23.2247	10.3431	28.6397
mmu-miR-8111	3	5	7	12	5.1454	12.9026	12.067	21.4797
mmu-miR-8112	392	280	335	252	672.332	722.545	577.491	451.075
mmu-miR-8114	165	107	168	215	282.997	276.115	289.607	384.845
mmu-miR-8120	0	0	2	7	0	0	3.44771	12.5298
mmu-miR-872-3p	1	0	8	0	1.71513	0	13.7908	0
mmu-miR-872-5p	27	13	17	18	46.3086	33.5467	29.3055	32.2196
mmu-miR-874-3p	0	0	3	0	0	0	5.17156	0
mmu-miR-877-3p	61	39	71	63	104.623	100.64	122.394	112.769
mmu-miR-877-5p	322	212	358	315	552.273	547.07	617.139	563.843
mmu-miR-881-3p	1	0	2	7	1.71513	0	3.44771	12.5298
mmu-miR-92a-1-5p	34	42	91	105	58.3145	108.382	156.871	187.948
mmu-miR-92a-3p	50814	32199	68207	49724	87152.8	83090.1	117579	89004.9
mmu-miR-92b-3p	64	21	80	100	109.769	54.1909	137.908	178.998
mmu-miR-92b-5p	0	3	1	14	0	7.74156	1.72385	25.0597
mmu-miR-93-3p	3	0	5	4	5.1454	0	8.61926	7.15991
mmu-miR-935	424	542	266	406	727.217	1398.64	458.545	726.731
mmu-miR-93-5p	4910	2897	6554	5749	8421.31	7475.76	11298.1	10290.6
mmu-miR-9-5p	102	72	171	223	174.944	185.797	294.779	399.165
mmu-miR-96-5p	59	19	0	0	101.193	49.0299	0	0
mmu-miR-9769-3p	14	5	8	0	24.0119	12.9026	13.7908	0
mmu-miR-98-5p	43	16	68	42	73.7507	41.2883	117.222	75.1791
mmu-miR-99a-5p	91	140	75	74	156.077	361.273	129.289	132.458
mmu-miR-99b-3p	9	0	4	23	15.4362	0	6.89541	41.1695
mmu-miR-99b-5p	73	102	69	114	125.205	263.213	118.946	204.058
mmu-miR-9b-3p	102	69	170	223	174.944	178.056	293.055	399.165
novel_115	0	0	0	7	0	0	0	12.5298
novel_119	0	0	1	0	0	0	1.72385	0
novel_120	0	8	0	0	0	20.6441	0	0
novel_121	6	0	5	1	10.2908	0	8.61926	1.78998
novel_136	0	6	0	5	0	15.4831	0	8.94989
novel_151	0	9	0	0	0	23.2247	0	0
novel_153	13	21	19	16	22.2967	54.1909	32.7532	28.6397
novel_154	6	0	2	0	10.2908	0	3.44771	0
novel_160	0	11	0	0	0	28.3857	0	0
novel_200	4	0	0	0	6.86053	0	0	0
novel_205	4	0	0	0	6.86053	0	0	0
novel_207	0	5	0	0	0	12.9026	0	0
novel_220	4	2	5	0	6.86053	5.16104	8.61926	0
novel_231	38	30	22	30	65.1751	77.4156	37.9248	53.6993
novel_232	10	0	5	12	17.1513	0	8.61926	21.4797
novel_238	5	0	0	0	8.57567	0	0	0
novel_243	5	0	0	6	8.57567	0	0	10.7399
novel_248	0	0	0	12	0	0	0	21.4797
novel_250	0	12	0	2	0	30.9662	0	3.57996
novel_251	17	35	4	23	29.1573	90.3182	6.89541	41.1695
novel_258	7	0	3	0	12.0059	0	5.17156	0
novel_271	620	1083	60	515	1063.38	2794.7	103.431	921.839
novel_274	17	6	0	1	29.1573	15.4831	0	1.78998
novel_276	5	16	2	0	8.57567	41.2883	3.44771	0
novel_278	0	0	0	9	0	0	0	16.1098
novel_281	9	2	0	1	15.4362	5.16104	0	1.78998
novel_287	0	3	0	0	0	7.74156	0	0
novel_289	2	0	4	2	3.43027	0	6.89541	3.57996
novel_29	166	139	267	266	284.712	358.692	460.269	476.134
novel_290	42	22	25	33	72.0356	56.7714	43.0963	59.0693
novel_293	0	7	0	6	0	18.0636	0	10.7399
novel_294	0	6	0	0	0	15.4831	0	0
novel_296	0	6	0	5	0	15.4831	0	8.94989
novel_307	8	0	0	0	13.7211	0	0	0
novel_308	0	0	0	9	0	0	0	16.1098
novel_309	22	6	33	50	37.7329	15.4831	56.8871	89.4989
novel_310	4	6	0	0	6.86053	15.4831	0	0
novel_311	0	0	0	10	0	0	0	17.8998
novel_312	1	0	0	1	1.71513	0	0	1.78998
novel_315	6	4	0	0	10.2908	10.3221	0	0
novel_318	11	0	0	0	18.8665	0	0	0
novel_319	0	0	0	9	0	0	0	16.1098
novel_320	4	0	0	0	6.86053	0	0	0
novel_323	0	0	0	5	0	0	0	8.94989
novel_324	0	4	0	8	0	10.3221	0	14.3198
novel_327	0	8	0	0	0	20.6441	0	0
novel_329	0	8	0	0	0	20.6441	0	0
novel_335	0	0	0	6	0	0	0	10.7399
novel_341	0	0	0	9	0	0	0	16.1098
novel_342	7	0	0	0	12.0059	0	0	0
novel_350	0	9	0	0	0	23.2247	0	0
novel_352	0	0	9	0	0	0	15.5147	0
novel_354	9	0	0	0	15.4362	0	0	0
novel_356	6	9	0	0	10.2908	23.2247	0	0
novel_358	5	3	0	0	8.57567	7.74156	0	0
novel_359	0	7	0	0	0	18.0636	0	0
novel_360	10	0	0	13	17.1513	0	0	23.2697
novel_361	6	4	0	2	10.2908	10.3221	0	3.57996
novel_362	7	0	1	0	12.0059	0	1.72385	0
novel_365	0	9	0	0	0	23.2247	0	0
novel_366	4	0	0	3	6.86053	0	0	5.36993
novel_367	0	0	1	10	0	0	1.72385	17.8998
novel_368	0	0	0	7	0	0	0	12.5298
novel_369	0	8	0	0	0	20.6441	0	0
novel_372	0	7	0	0	0	18.0636	0	0
novel_376	0	4	1	3	0	10.3221	1.72385	5.36993
novel_379	0	0	3	5	0	0	5.17156	8.94989
novel_380	1	7	0	0	1.71513	18.0636	0	0
novel_383	6	0	0	0	10.2908	0	0	0
novel_92	3	0	9	4	5.1454	0	15.5147	7.15991
novel_97	6	0	1	1	10.2908	0	1.72385	1.78998

## Sheet: 4.Zeb1_dcKO vs WT_DEmiRNA
mirna_id	baseMean	logFC	lfcSE	stat	P.Value	adj.P.Val	change
mmu-let-7a-5p	7079.84	-0.632591	0.274176	-2.30723	0.0210419	0.971233	DOWN
mmu-let-7b-5p	2974.52	-0.457113	0.270397	-1.6905	0.0909319	0.971233	STABLE
mmu-let-7c-5p	3537.79	-0.660985	0.277532	-2.38161	0.0172372	0.971233	DOWN
mmu-let-7d-3p	2952.13	-0.0840751	0.273549	-0.307348	0.758579	0.98683	STABLE
mmu-let-7d-5p	1449.69	-0.584093	0.279201	-2.09194	0.0364438	0.971233	DOWN
mmu-let-7e-5p	25.4126	0.284425	0.524676	0.54273	0.587316	0.971233	STABLE
mmu-let-7f-1-3p	0.934808	0.139907	0.221234	0.725829	0.467943	0.971233	STABLE
mmu-let-7f-5p	12412.5	-0.0775017	0.256328	-0.302352	0.762384	0.988374	STABLE
mmu-let-7g-3p	0.458024	-0.108799	0.214346	-0.450334	0.65247	0.971233	STABLE
mmu-let-7g-5p	8352.73	-0.424191	0.279976	-1.51509	0.129749	0.971233	STABLE
mmu-let-7i-3p	29.4847	0.209607	0.523947	0.400691	0.688647	0.971233	STABLE
mmu-let-7i-5p	39119.6	0.0884133	0.255449	0.346112	0.729259	0.982972	STABLE
mmu-let-7j	3.05078	-0.0108588	0.381811	-0.0283402	0.977391	0.993198	STABLE
mmu-miR-100-5p	231.959	0.285244	0.420808	0.677968	0.497792	0.971233	STABLE
mmu-miR-101a-3p	660.795	0.52203	0.305195	1.71049	0.0871746	0.971233	STABLE
mmu-miR-101b-3p	330.611	0.0202853	0.334913	0.0605677	0.951703	0.991025	STABLE
mmu-miR-101c	1.24749	0.14302	0.22356	0.810075	0.417897	0.971233	STABLE
mmu-miR-103-3p	5474.56	-0.479175	0.296308	-1.61714	0.105847	0.971233	STABLE
mmu-miR-106a-5p	0.930118	0.0694655	0.221499	0.33697	0.73614	0.984034	STABLE
mmu-miR-106b-3p	3890.82	0.266684	0.263916	1.01049	0.31226	0.971233	STABLE
mmu-miR-106b-5p	220.277	-0.514485	0.381316	-1.34883	0.177393	0.971233	STABLE
mmu-miR-107-3p	268.476	-0.72813	0.358894	-2.02831	0.0425286	0.971233	DOWN
mmu-miR-10a-3p	2.08949	-0.217924	0.320833	-0.794133	0.427118	0.971233	STABLE
mmu-miR-10a-5p	1491.89	-0.0647101	0.287859	-0.224799	0.822135	0.989356	STABLE
mmu-miR-10b-5p	108.8	0.595565	0.438298	1.35871	0.174238	0.971233	STABLE
mmu-miR-1187	1.93453	0.0640005	0.281978	0.23245	0.816189	0.989356	STABLE
mmu-miR-1191a	2.61137	-0.132969	0.334867	-0.411022	0.681056	0.971233	STABLE
mmu-miR-1193-3p	0.467404	0.128942	0.213934	0.515118	0.606471	0.971233	STABLE
mmu-miR-1195	8.58441	-0.262877	0.464026	-0.571741	0.567498	0.971233	STABLE
mmu-miR-1198-5p	2422.71	-0.151805	0.276046	-0.549927	0.582369	0.971233	STABLE
mmu-miR-1199-3p	0.623746	0.132002	0.215495	0.595589	0.55145	0.971233	STABLE
mmu-miR-1199-5p	0.934808	0.139907	0.221234	0.725829	0.467943	0.971233	STABLE
mmu-miR-12182-3p	2.72706	0.363356	0.333086	1.57805	0.114554	0.971233	STABLE
mmu-miR-12185-3p	0.467404	0.128942	0.213934	0.515118	0.606471	0.971233	STABLE
mmu-miR-12187-5p	4.44936	-0.15378	0.398755	-0.394785	0.693002	0.971233	STABLE
mmu-miR-12189-3p	2.16672	0.26258	0.325888	0.958014	0.338056	0.971233	STABLE
mmu-miR-12191-3p	20.1523	-0.334341	0.511965	-0.655233	0.512318	0.971233	STABLE
mmu-miR-12197-3p	2.39023	0.163646	0.350563	0.48351	0.628734	0.971233	STABLE
mmu-miR-122-5p	84.5109	0.609737	0.506638	1.20565	0.227953	0.971233	STABLE
mmu-miR-122b-3p	84.5109	0.609737	0.506638	1.20565	0.227953	0.971233	STABLE
mmu-miR-1231-5p	1.53771	-0.206496	0.265354	-0.979673	0.327247	0.971233	STABLE
mmu-miR-1249-5p	4.11778	-0.045524	0.38821	-0.118182	0.905924	0.989461	STABLE
mmu-miR-125a-3p	0.676141	-0.131707	0.217553	-0.56966	0.568908	0.971233	STABLE
mmu-miR-125a-5p	22.7489	0.0274945	0.527263	0.0522081	0.958363	0.991025	STABLE
mmu-miR-125b-1-3p	1.08177	0.0207417	0.227169	0.0923459	0.926423	0.989461	STABLE
mmu-miR-125b-5p	43.9661	1.02643	0.504038	2.041	0.0412506	0.971233	UP
mmu-miR-126a-3p	100.389	0.331066	0.433441	0.763896	0.444929	0.971233	STABLE
mmu-miR-126a-5p	1.34139	-0.186538	0.253859	-0.890785	0.373045	0.971233	STABLE
mmu-miR-126b-3p	1.34139	-0.186538	0.253859	-0.890785	0.373045	0.971233	STABLE
mmu-miR-126b-5p	0.935619	0.139526	0.220939	0.721246	0.470758	0.971233	STABLE
mmu-miR-127-3p	11.7083	0.603845	0.514452	1.1946	0.232243	0.971233	STABLE
mmu-miR-128-1-5p	48.2149	-0.0465209	0.489097	-0.0950942	0.92424	0.989461	STABLE
mmu-miR-128-3p	216.79	0.0122025	0.355175	0.0343592	0.972591	0.991025	STABLE
mmu-miR-1291	1.58129	-0.216026	0.270641	-1.00999	0.312498	0.971233	STABLE
mmu-miR-129-5p	11.0798	-0.151938	0.508215	-0.299944	0.76422	0.988374	STABLE
mmu-miR-129b-3p	11.0798	-0.151938	0.508215	-0.299944	0.76422	0.988374	STABLE
mmu-miR-1306-3p	60.933	0.440134	0.469629	0.937524	0.348489	0.971233	STABLE
mmu-miR-1306-5p	221.986	-0.0808438	0.353456	-0.22871	0.819094	0.989356	STABLE
mmu-miR-130b-3p	36.0276	0.26767	0.516385	0.518076	0.604405	0.971233	STABLE
mmu-miR-130b-5p	521.159	-0.561269	0.333338	-1.68366	0.0922465	0.971233	STABLE
mmu-miR-132-3p	1146.35	-0.144619	0.310094	-0.466354	0.640962	0.971233	STABLE
mmu-miR-132-5p	1570.32	0.130007	0.311428	0.41745	0.676349	0.971233	STABLE
mmu-miR-133a-3p	15.4222	0.630417	0.516083	1.24508	0.213102	0.971233	STABLE
mmu-miR-133b-3p	0.545575	0.129867	0.214301	0.557495	0.57719	0.971233	STABLE
mmu-miR-135a-5p	2.41487	-0.227801	0.307303	-0.882207	0.377665	0.971233	STABLE
mmu-miR-135b-5p	0.52999	0.0141502	0.214469	0.0876181	0.93018	0.989461	STABLE
mmu-miR-139-3p	6.21182	0.187544	0.446482	0.42562	0.670385	0.971233	STABLE
mmu-miR-139-5p	470.885	-0.254437	0.357696	-0.711371	0.476854	0.971233	STABLE
mmu-miR-140-3p	11352.4	0.159437	0.275011	0.579748	0.562085	0.971233	STABLE
mmu-miR-140-5p	41.7834	-0.00838825	0.520484	-0.0160921	0.987161	0.993732	STABLE
mmu-miR-141-3p	2.66775	-0.145558	0.364607	-0.41125	0.680889	0.971233	STABLE
mmu-miR-141-5p	3.03813	0.314841	0.314529	1.52287	0.127792	0.971233	STABLE
mmu-miR-142a-3p	72.6751	-0.372953	0.462524	-0.805983	0.420253	0.971233	STABLE
mmu-miR-142a-5p	186.713	0.994444	0.370274	2.68502	0.00725254	0.781202	UP
mmu-miR-142b	72.6751	-0.372953	0.462524	-0.805983	0.420253	0.971233	STABLE
mmu-miR-143-3p	583.058	1.14735	0.388086	2.95685	0.00310796	0.390567	UP
mmu-miR-144-5p	0.462714	0.00896886	0.21443	0.0380206	0.969671	0.991025	STABLE
mmu-miR-145a-3p	0.65435	-0.130314	0.217301	-0.560295	0.575278	0.971233	STABLE
mmu-miR-145a-5p	10.9196	0.637289	0.498666	1.32266	0.18595	0.971233	STABLE
mmu-miR-146a-5p	2950.34	-0.329691	0.26489	-1.24462	0.213271	0.971233	STABLE
mmu-miR-146b-3p	9.00468	0.153436	0.494102	0.3105	0.756181	0.986437	STABLE
mmu-miR-146b-5p	4472.12	0.461413	0.278893	1.65445	0.0980355	0.971233	STABLE
mmu-miR-147-3p	2.2293	0.187144	0.321391	0.636754	0.524285	0.971233	STABLE
mmu-miR-148a-3p	1373.45	0.779505	0.345558	2.25587	0.0240786	0.971233	UP
mmu-miR-148a-5p	14.1515	-0.191883	0.508803	-0.376946	0.706214	0.977037	STABLE
mmu-miR-148b-3p	429.55	0.377752	0.322629	1.17081	0.241677	0.971233	STABLE
mmu-miR-148b-5p	59.9224	0.463223	0.469025	0.987879	0.323212	0.971233	STABLE
mmu-miR-149-3p	0.687036	-0.131974	0.217733	-0.57425	0.565799	0.971233	STABLE
mmu-miR-149-5p	188.553	-0.417922	0.393235	-1.06287	0.287841	0.971233	STABLE
mmu-miR-150-3p	277.191	-0.105206	0.336472	-0.312665	0.754535	0.986376	STABLE
mmu-miR-150-5p	25485.6	0.119631	0.255901	0.46749	0.640149	0.971233	STABLE
mmu-miR-151-3p	3317.4	0.59927	0.274483	2.18328	0.0290151	0.971233	UP
mmu-miR-151-5p	108.906	-0.117309	0.412487	-0.2844	0.776104	0.989356	STABLE
mmu-miR-152-3p	29.4929	-0.172016	0.523856	-0.327926	0.742968	0.986239	STABLE
mmu-miR-152-5p	3.91595	-0.084453	0.40352	-0.210585	0.833211	0.989356	STABLE
mmu-miR-155-3p	6.20527	0.369244	0.434414	0.895061	0.370754	0.971233	STABLE
mmu-miR-155-5p	1151.48	-0.771103	0.351861	-2.19136	0.0284259	0.971233	DOWN
mmu-miR-15a-3p	5.4512	0.246816	0.452347	0.553196	0.580129	0.971233	STABLE
mmu-miR-15a-5p	19.7799	-0.0739352	0.501906	-0.147035	0.883105	0.989461	STABLE
mmu-miR-15b-3p	62.0398	-0.264607	0.46929	-0.563674	0.572976	0.971233	STABLE
mmu-miR-15b-5p	1842.01	-0.508239	0.308111	-1.64948	0.0990493	0.971233	STABLE
mmu-miR-16-1-3p	415.99	0.61378	0.359019	1.70945	0.0873676	0.971233	STABLE
mmu-miR-16-5p	1230.47	-0.489558	0.282729	-1.73147	0.0833675	0.971233	STABLE
mmu-miR-1668	1.32429	-0.109697	0.247013	-0.476913	0.633424	0.971233	STABLE
mmu-miR-17-3p	268.692	-0.37254	0.35341	-1.05395	0.291906	0.971233	STABLE
mmu-miR-17-5p	377.013	-0.850072	0.389152	-2.18379	0.0289779	0.971233	DOWN
mmu-miR-181a-1-3p	62.909	-0.0313466	0.473931	-0.0661677	0.947244	0.991025	STABLE
mmu-miR-181a-2-3p	58.8655	0.552287	0.499923	1.10609	0.268686	0.971233	STABLE
mmu-miR-181a-5p	42329.1	-0.259256	0.324942	-0.797853	0.424956	0.971233	STABLE
mmu-miR-181b-5p	872.547	-0.117541	0.293572	-0.400373	0.688882	0.971233	STABLE
mmu-miR-181c-3p	17.2489	-0.309108	0.526913	-0.588542	0.556168	0.971233	STABLE
mmu-miR-181c-5p	30.8563	-0.288822	0.524468	-0.550203	0.58218	0.971233	STABLE
mmu-miR-181d-3p	0.467404	0.128942	0.213934	0.515118	0.606471	0.971233	STABLE
mmu-miR-181d-5p	199.861	0.366303	0.3844	0.952875	0.340653	0.971233	STABLE
mmu-miR-182-5p	816.959	3.88971	0.315436	12.2646	1.40306e-34	5.28954e-32	UP
mmu-miR-183-3p	1.86962	0.205603	0.262843	1.09878	0.271865	0.971233	STABLE
mmu-miR-183-5p	941.652	4.55986	0.312271	14.4575	2.24653e-47	1.69389e-44	UP
mmu-miR-1839-3p	0.872467	-0.136169	0.220523	-0.648048	0.516954	0.971233	STABLE
mmu-miR-1839-5p	808.755	-0.0205722	0.293409	-0.0701128	0.944104	0.991025	STABLE
mmu-miR-1843a-3p	13.8543	-0.455716	0.52166	-0.88079	0.378432	0.971233	STABLE
mmu-miR-1843a-5p	193.904	-0.239259	0.383237	-0.624201	0.532496	0.971233	STABLE
mmu-miR-1843b-3p	593.418	-0.0332198	0.318253	-0.104383	0.916865	0.989461	STABLE
mmu-miR-1843b-5p	238.216	-0.283317	0.357784	-0.791746	0.428509	0.971233	STABLE
mmu-miR-184-3p	26.0631	-0.846803	0.527737	-1.62438	0.104294	0.971233	STABLE
mmu-miR-185-3p	34.2437	-0.00460872	0.517649	-0.0089021	0.992897	0.994216	STABLE
mmu-miR-185-5p	332.013	-0.339936	0.355455	-0.956232	0.338955	0.971233	STABLE
mmu-miR-186-5p	134.044	-0.23752	0.394551	-0.601945	0.547211	0.971233	STABLE
mmu-miR-187-3p	198.909	-0.15958	0.376829	-0.423494	0.671935	0.971233	STABLE
mmu-miR-187-5p	26.7827	-0.151459	0.523635	-0.289306	0.772347	0.989356	STABLE
mmu-miR-188-5p	2.05021	-0.265709	0.295475	-1.20622	0.227734	0.971233	STABLE
mmu-miR-1892	1.36166	-0.063798	0.272999	-0.237051	0.812617	0.989356	STABLE
mmu-miR-18a-3p	51.2651	0.249283	0.483445	0.515539	0.606176	0.971233	STABLE
mmu-miR-18a-5p	15.2866	-0.455947	0.499818	-0.9255	0.354706	0.971233	STABLE
mmu-miR-18b-3p	2.73891	-0.0496803	0.347385	-0.142697	0.88653	0.989461	STABLE
mmu-miR-18b-5p	0.916047	-0.136857	0.220974	-0.662226	0.507826	0.971233	STABLE
mmu-miR-1902	0.687036	-0.131974	0.217733	-0.57425	0.565799	0.971233	STABLE
mmu-miR-1907	0.65435	-0.130314	0.217301	-0.560295	0.575278	0.971233	STABLE
mmu-miR-190b-5p	0.696416	0.045883	0.218406	0.216226	0.828812	0.989356	STABLE
mmu-miR-191-3p	10.8287	0.0601638	0.50008	0.120541	0.904055	0.989461	STABLE
mmu-miR-191-5p	13252.4	-0.62327	0.307766	-2.02516	0.0428514	0.971233	DOWN
mmu-miR-192-5p	152.615	0.386765	0.384744	1.00529	0.314758	0.971233	STABLE
mmu-miR-1927	1.87043	0.259961	0.290604	1.22397	0.220964	0.971233	STABLE
mmu-miR-1930-5p	7.0271	0.0886724	0.477313	0.18622	0.852272	0.989461	STABLE
mmu-miR-1932	1.08177	0.0207417	0.227169	0.0923459	0.926423	0.989461	STABLE
mmu-miR-1933-3p	1.59219	-0.212683	0.268778	-1.00454	0.315117	0.971233	STABLE
mmu-miR-1934-3p	12.2632	0.437403	0.50556	0.878884	0.379464	0.971233	STABLE
mmu-miR-1934-5p	32.2819	-0.607156	0.514697	-1.18011	0.237956	0.971233	STABLE
mmu-miR-1936	16.0035	0.211629	0.526195	0.402809	0.687089	0.971233	STABLE
mmu-miR-1938	0.458024	-0.108799	0.214346	-0.450334	0.65247	0.971233	STABLE
mmu-miR-193a-5p	31.5935	-0.469567	0.514723	-0.913057	0.361213	0.971233	STABLE
mmu-miR-193b-3p	1.61715	-0.0245981	0.265521	-0.0925274	0.926279	0.989461	STABLE
mmu-miR-193b-5p	0.545575	0.129867	0.214301	0.557495	0.57719	0.971233	STABLE
mmu-miR-1941-3p	0.687036	-0.131974	0.217733	-0.57425	0.565799	0.971233	STABLE
mmu-miR-1941-5p	6.45328	0.364512	0.468107	0.796288	0.425865	0.971233	STABLE
mmu-miR-194-2-3p	13.4131	0.332346	0.521595	0.639323	0.522613	0.971233	STABLE
mmu-miR-1943-3p	4.74826	-0.237543	0.393302	-0.636395	0.524519	0.971233	STABLE
mmu-miR-1943-5p	29.1928	-0.0942104	0.517819	-0.181907	0.855656	0.989461	STABLE
mmu-miR-1945	18.2862	0.45633	0.527449	0.868593	0.38507	0.971233	STABLE
mmu-miR-194-5p	29.2148	-0.226548	0.517982	-0.437513	0.661739	0.971233	STABLE
mmu-miR-1947-5p	28.1942	0.0460591	0.520749	0.0884971	0.929482	0.989461	STABLE
mmu-miR-1949	2.5325	-0.0302631	0.354638	-0.0858775	0.931564	0.989461	STABLE
mmu-miR-1950	1.16851	0.142571	0.223226	0.793825	0.427298	0.971233	STABLE
mmu-miR-1953	11.8213	0.361781	0.504539	0.724582	0.468709	0.971233	STABLE
mmu-miR-1955-3p	0.447129	-0.107103	0.214239	-0.443647	0.657298	0.971233	STABLE
mmu-miR-1955-5p	4.75009	0.15893	0.437922	0.36579	0.714521	0.980275	STABLE
mmu-miR-1958	0.451819	0.0117703	0.214234	0.0451152	0.964015	0.991025	STABLE
mmu-miR-195a-3p	7.1741	0.261904	0.469273	0.563388	0.573171	0.971233	STABLE
mmu-miR-195a-5p	0.916047	-0.136857	0.220974	-0.662226	0.507826	0.971233	STABLE
mmu-miR-1960	4.29288	0.214516	0.417074	0.526762	0.598359	0.971233	STABLE
mmu-miR-1964-3p	2619.15	0.946444	0.288074	3.28541	0.00101833	0.153565	UP
mmu-miR-1966-3p	1.71409	0.233599	0.277704	1.13646	0.255763	0.971233	STABLE
mmu-miR-1968-5p	2.08456	0.0305055	0.290345	0.105029	0.916353	0.989461	STABLE
mmu-miR-1969	1.14506	-0.139989	0.223005	-0.730427	0.465129	0.971233	STABLE
mmu-miR-196b-5p	17.8501	0.250305	0.527553	0.475004	0.634784	0.971233	STABLE
mmu-miR-1970	3.01937	0.126322	0.327624	0.398491	0.690268	0.971233	STABLE
mmu-miR-1970b-5p	1.09058	-0.139405	0.222625	-0.71612	0.473917	0.971233	STABLE
mmu-miR-1970c-5p	1.46561	0.131413	0.256659	0.590682	0.554733	0.971233	STABLE
mmu-miR-1981-3p	21.5677	-0.278008	0.527717	-0.528119	0.597416	0.971233	STABLE
mmu-miR-1981-5p	7166.14	0.559786	0.324834	1.72334	0.0848279	0.971233	STABLE
mmu-miR-1982-3p	5.05964	0.309932	0.433258	0.738509	0.460205	0.971233	STABLE
mmu-miR-1982-5p	2.09394	0.140563	0.292095	0.522445	0.601361	0.971233	STABLE
mmu-miR-1983	7.173	0.247874	0.471639	0.530714	0.595617	0.971233	STABLE
mmu-miR-199a-3p	20.3282	0.891438	0.526053	1.72899	0.0838106	0.971233	STABLE
mmu-miR-199a-5p	10.2468	0.325301	0.506096	0.646986	0.517641	0.971233	STABLE
mmu-miR-19a-3p	1.5595	-0.21502	0.270109	-1.00342	0.31566	0.971233	STABLE
mmu-miR-19b-3p	60.3818	0.660985	0.48043	1.37671	0.168603	0.971233	STABLE
mmu-miR-1a-3p	174.952	1.08034	0.46321	2.33459	0.0195647	0.971233	UP
mmu-miR-1b-5p	174.952	1.08034	0.46321	2.33459	0.0195647	0.971233	UP
mmu-miR-200a-3p	35.1597	0.615874	0.51085	1.20698	0.227439	0.971233	STABLE
mmu-miR-200a-5p	35.4573	0.940416	0.516814	1.8267	0.0677446	0.971233	STABLE
mmu-miR-200b-3p	251.521	0.574824	0.370505	1.55141	0.120802	0.971233	STABLE
mmu-miR-200b-5p	5.37853	0.299423	0.450454	0.680038	0.49648	0.971233	STABLE
mmu-miR-200c-3p	379.997	-0.0817973	0.317537	-0.257595	0.796719	0.989356	STABLE
mmu-miR-203-3p	10.1367	-0.339108	0.503931	-0.680491	0.496194	0.971233	STABLE
mmu-miR-203b-5p	1.52269	0.0316895	0.302307	0.105392	0.916065	0.989461	STABLE
mmu-miR-205-5p	18.254	0.128899	0.52772	0.244534	0.806817	0.989356	STABLE
mmu-miR-206-3p	40.2079	0.190468	0.524069	0.363949	0.715896	0.980275	STABLE
mmu-miR-20a-3p	0.467404	0.128942	0.213934	0.515118	0.606471	0.971233	STABLE
mmu-miR-20a-5p	494.938	-0.451815	0.330043	-1.36881	0.171057	0.971233	STABLE
mmu-miR-20b-5p	6.1542	-0.462793	0.459536	-1.05216	0.292728	0.971233	STABLE
mmu-miR-210-3p	434.338	-0.900596	0.369515	-2.4366	0.0148261	0.971233	DOWN
mmu-miR-210-5p	131.185	-0.383163	0.399684	-0.9584	0.337861	0.971233	STABLE
mmu-miR-212-3p	237.444	-0.426694	0.354979	-1.20181	0.229436	0.971233	STABLE
mmu-miR-212-5p	198.957	0.356667	0.371939	0.958842	0.337638	0.971233	STABLE
mmu-miR-214-3p	7.28893	-0.305671	0.47902	-0.645956	0.518308	0.971233	STABLE
mmu-miR-214-5p	2.11915	0.0514348	0.315502	0.163457	0.870159	0.989461	STABLE
mmu-miR-218-5p	21.2468	0.909345	0.527837	1.7407	0.0817363	0.971233	STABLE
mmu-miR-219a-1-3p	74.5393	0.515519	0.463001	1.11369	0.26541	0.971233	STABLE
mmu-miR-219c-5p	7.08968	0.0419316	0.475044	0.0885089	0.929472	0.989461	STABLE
mmu-miR-21a-3p	13.5507	0.167971	0.521257	0.322824	0.746829	0.986239	STABLE
mmu-miR-21a-5p	21052.5	-0.428819	0.272372	-1.57439	0.115398	0.971233	STABLE
mmu-miR-221-3p	1482.05	-0.547558	0.313822	-1.74472	0.0810339	0.971233	STABLE
mmu-miR-221-5p	201.522	0.248947	0.367606	0.677278	0.498229	0.971233	STABLE
mmu-miR-222-3p	1371.84	-0.0794862	0.272563	-0.291622	0.770575	0.989356	STABLE
mmu-miR-222-5p	289.507	0.156995	0.347737	0.451453	0.651663	0.971233	STABLE
mmu-miR-223-3p	426.678	-0.323919	0.315142	-1.02781	0.304041	0.971233	STABLE
mmu-miR-223-5p	293.48	0.589331	0.34806	1.69321	0.0904148	0.971233	STABLE
mmu-miR-22-3p	1009.11	-0.409569	0.292112	-1.40205	0.160902	0.971233	STABLE
mmu-miR-224-5p	1.16851	0.142571	0.223226	0.793825	0.427298	0.971233	STABLE
mmu-miR-22-5p	16.9761	-0.112874	0.527273	-0.214161	0.830422	0.989356	STABLE
mmu-miR-23a-3p	1270.82	-0.666603	0.302122	-2.20628	0.0273647	0.971233	DOWN
mmu-miR-23a-5p	86.0779	-0.112526	0.451487	-0.249142	0.803251	0.989356	STABLE
mmu-miR-23b-3p	240.913	-0.381039	0.357219	-1.06659	0.286159	0.971233	STABLE
mmu-miR-23b-5p	6.98133	-0.121649	0.436794	-0.278567	0.780577	0.989356	STABLE
mmu-miR-24-1-5p	2.24351	-0.0406564	0.297827	-0.136489	0.891434	0.989461	STABLE
mmu-miR-24-2-5p	146.914	-0.187317	0.396893	-0.471853	0.637032	0.971233	STABLE
mmu-miR-24-3p	6106.76	0.0137334	0.265175	0.0517918	0.958695	0.991025	STABLE
mmu-miR-25-3p	3320.66	-0.253262	0.273389	-0.926369	0.354254	0.971233	STABLE
mmu-miR-25-5p	66.3029	0.236986	0.464012	0.510614	0.609621	0.971233	STABLE
mmu-miR-26a-2-3p	7.62119	-0.0521231	0.474297	-0.110383	0.912106	0.989461	STABLE
mmu-miR-26a-5p	20755.7	-0.0983331	0.255636	-0.384659	0.70049	0.976284	STABLE
mmu-miR-26b-3p	5.57277	-0.710318	0.424888	-2.362	0.0181769	0.971233	DOWN
mmu-miR-26b-5p	916.274	-0.0368417	0.297947	-0.123648	0.901594	0.989461	STABLE
mmu-miR-27a-3p	1276.2	0.0614634	0.286153	0.214796	0.829927	0.989356	STABLE
mmu-miR-27a-5p	925.982	-0.191181	0.340943	-0.560743	0.574973	0.971233	STABLE
mmu-miR-27b-3p	3123.93	-0.300041	0.270662	-1.10853	0.267632	0.971233	STABLE
mmu-miR-27b-5p	15.5847	-0.045721	0.515084	-0.0887383	0.92929	0.989461	STABLE
mmu-miR-28a-3p	263.901	0.246233	0.380067	0.647906	0.517046	0.971233	STABLE
mmu-miR-28a-5p	18.7714	-0.673757	0.527009	-1.28604	0.198428	0.971233	STABLE
mmu-miR-296-3p	25.7575	-0.512291	0.523223	-0.980854	0.326665	0.971233	STABLE
mmu-miR-297a-5p	0.436234	-0.105385	0.21413	-0.43684	0.662228	0.971233	STABLE
mmu-miR-297b-3p	4.40166	0.0498663	0.413037	0.121326	0.903433	0.989461	STABLE
mmu-miR-298-5p	28.2458	-1.29092	0.527779	-2.4831	0.0130246	0.971233	DOWN
mmu-miR-299a-5p	4.05435	0.394696	0.343843	1.79754	0.0722503	0.971233	STABLE
mmu-miR-29a-3p	2134.35	-0.816681	0.31306	-2.60863	0.00909058	0.856787	DOWN
mmu-miR-29a-5p	2.50521	-0.0829602	0.338425	-0.246544	0.805261	0.989356	STABLE
mmu-miR-29b-1-5p	14.794	-0.510314	0.523171	-0.984889	0.324679	0.971233	STABLE
mmu-miR-29b-2-5p	3.43063	-0.0733062	0.371369	-0.197385	0.843527	0.989461	STABLE
mmu-miR-29b-3p	8.92492	0.370185	0.47178	0.805766	0.420378	0.971233	STABLE
mmu-miR-29c-3p	0.451819	0.0117703	0.214234	0.0451152	0.964015	0.991025	STABLE
mmu-miR-29c-5p	43.0792	0.258211	0.500024	0.516763	0.605322	0.971233	STABLE
mmu-miR-301a-5p	6.38766	-0.119327	0.436014	-0.273721	0.784299	0.989356	STABLE
mmu-miR-301b-5p	5.25428	0.427641	0.405957	1.19678	0.231394	0.971233	STABLE
mmu-miR-3057-3p	1.39752	0.123077	0.253	0.557908	0.576907	0.971233	STABLE
mmu-miR-3057-5p	3.87307	-0.182886	0.38687	-0.482862	0.629194	0.971233	STABLE
mmu-miR-3061-5p	5.05565	0.111194	0.409069	0.272569	0.785184	0.989356	STABLE
mmu-miR-3064-3p	0.436234	-0.105385	0.21413	-0.43684	0.662228	0.971233	STABLE
mmu-miR-3064-5p	29.4121	-0.0434225	0.520471	-0.0834365	0.933505	0.989796	STABLE
mmu-miR-3065-3p	24.7134	0.210017	0.524333	0.400599	0.688716	0.971233	STABLE
mmu-miR-3066-3p	1.86962	0.205603	0.262843	1.09878	0.271865	0.971233	STABLE
mmu-miR-3066-5p	2.63507	-0.1435	0.365551	-0.40371	0.686426	0.971233	STABLE
mmu-miR-3068-3p	17.8387	-0.386611	0.525566	-0.737091	0.461067	0.971233	STABLE
mmu-miR-3068-5p	42.9464	0.867497	0.503295	1.72662	0.0842365	0.971233	STABLE
mmu-miR-3074-1-3p	2.24351	-0.0406564	0.297827	-0.136489	0.891434	0.989461	STABLE
mmu-miR-3074-2-3p	145.759	-0.185222	0.397068	-0.46637	0.640951	0.971233	STABLE
mmu-miR-3074-5p	6102.41	0.0148341	0.265329	0.0559103	0.955413	0.991025	STABLE
mmu-miR-3076-3p	14.3399	0.76359	0.521882	1.48894	0.136503	0.971233	STABLE
mmu-miR-3077-3p	1.56419	-0.168508	0.288847	-0.640371	0.521932	0.971233	STABLE
mmu-miR-3082-3p	2.71091	0.0113759	0.316464	0.0357653	0.971469	0.991025	STABLE
mmu-miR-3082-5p	1.16851	0.142571	0.223226	0.793825	0.427298	0.971233	STABLE
mmu-miR-3084-3p	0.934808	0.139907	0.221234	0.725829	0.467943	0.971233	STABLE
mmu-miR-3084-5p	0.691726	-0.0406031	0.218309	-0.167508	0.86697	0.989461	STABLE
mmu-miR-3086-5p	2.09394	0.140563	0.292095	0.522445	0.601361	0.971233	STABLE
mmu-miR-3087-3p	0.930118	0.0694655	0.221499	0.33697	0.73614	0.984034	STABLE
mmu-miR-3088-3p	2.84641	-0.352622	0.331415	-1.50364	0.132674	0.971233	STABLE
mmu-miR-3095-3p	1.16463	0.0926322	0.234598	0.441522	0.658835	0.971233	STABLE
mmu-miR-3097-3p	0.458024	-0.108799	0.214346	-0.450334	0.65247	0.971233	STABLE
mmu-miR-3097-5p	0.458024	-0.108799	0.214346	-0.450334	0.65247	0.971233	STABLE
mmu-miR-3098-3p	2.47859	0.304304	0.341148	1.07276	0.283377	0.971233	STABLE
mmu-miR-30a-3p	7.1145	-0.138445	0.437529	-0.320387	0.748675	0.986239	STABLE
mmu-miR-30a-5p	372.157	-0.0729074	0.324417	-0.22474	0.822182	0.989356	STABLE
mmu-miR-30b-3p	84.9701	0.0853261	0.448183	0.190444	0.848961	0.989461	STABLE
mmu-miR-30b-5p	198.446	-0.877458	0.425021	-2.06343	0.0390723	0.971233	DOWN
mmu-miR-30c-1-3p	53.9573	-0.198557	0.501535	-0.39555	0.692437	0.971233	STABLE
mmu-miR-30c-2-3p	10.5746	-0.878405	0.505739	-1.83313	0.0667826	0.971233	STABLE
mmu-miR-30c-5p	375.976	0.114531	0.323343	0.354216	0.723177	0.982334	STABLE
mmu-miR-30d-3p	12.2907	0.631341	0.503592	1.29037	0.196923	0.971233	STABLE
mmu-miR-30d-5p	59194.7	0.460127	0.257824	1.78466	0.0743163	0.971233	STABLE
mmu-miR-30e-3p	199.181	0.772308	0.390876	1.97564	0.0481955	0.971233	UP
mmu-miR-30e-5p	777.474	-0.196147	0.298093	-0.657983	0.510549	0.971233	STABLE
mmu-miR-30f	133.143	0.750838	0.411983	1.82221	0.0684225	0.971233	STABLE
mmu-miR-3101-3p	1.3087	-0.14553	0.226852	-0.78199	0.43422	0.971233	STABLE
mmu-miR-3102-3p	14.2599	1.61325	0.51032	3.84821	0.000118985	0.0224286	UP
mmu-miR-3102-3p.2-3p	0.701106	0.135733	0.218047	0.638227	0.523326	0.971233	STABLE
mmu-miR-3103-3p	6.92757	0.73839	0.455626	1.88387	0.0595827	0.971233	STABLE
mmu-miR-3103-5p	1.14506	-0.139989	0.223005	-0.730427	0.465129	0.971233	STABLE
mmu-miR-3109-3p	1.55937	0.172901	0.243509	0.954987	0.339584	0.971233	STABLE
mmu-miR-3110-5p	1.78757	0.206102	0.303726	0.793517	0.427477	0.971233	STABLE
mmu-miR-31-5p	3.9973	0.116584	0.415601	0.282389	0.777645	0.989356	STABLE
mmu-miR-320-3p	3269.37	0.0729197	0.262968	0.277297	0.781552	0.989356	STABLE
mmu-miR-322-3p	5.45119	-0.559259	0.428802	-1.48907	0.13647	0.971233	STABLE
mmu-miR-322-5p	1.13265	-0.0294986	0.253103	-0.116449	0.907296	0.989461	STABLE
mmu-miR-32-3p	12.1469	-0.247254	0.508236	-0.488752	0.625017	0.971233	STABLE
mmu-miR-324-3p	21.7169	-0.0180838	0.52759	-0.0343175	0.972624	0.991025	STABLE
mmu-miR-324-5p	158.654	-0.33327	0.382238	-0.871846	0.383292	0.971233	STABLE
mmu-miR-32-5p	3.10773	0.303872	0.365918	0.934736	0.349925	0.971233	STABLE
mmu-miR-326-3p	1031.2	-0.310448	0.296274	-1.0478	0.294731	0.971233	STABLE
mmu-miR-326-5p	1.3087	-0.14553	0.226852	-0.78199	0.43422	0.971233	STABLE
mmu-miR-328-3p	1149.32	0.0667391	0.284852	0.234293	0.814758	0.989356	STABLE
mmu-miR-330-3p	84.6354	-0.325338	0.442079	-0.735767	0.461872	0.971233	STABLE
mmu-miR-330-5p	463.351	-0.0809943	0.334748	-0.241953	0.808817	0.989356	STABLE
mmu-miR-331-3p	53.4793	-0.670443	0.49729	-1.34712	0.177942	0.971233	STABLE
mmu-miR-331-5p	1.35697	-0.138676	0.273607	-0.542955	0.587161	0.971233	STABLE
mmu-miR-33-3p	1.60086	0.0369645	0.285383	0.130925	0.895835	0.989461	STABLE
mmu-miR-335-3p	1.53771	-0.206496	0.265354	-0.979673	0.327247	0.971233	STABLE
mmu-miR-33-5p	2.98224	-0.211929	0.377554	-0.585007	0.558543	0.971233	STABLE
mmu-miR-337-5p	0.872467	-0.136169	0.220523	-0.648048	0.516954	0.971233	STABLE
mmu-miR-338-5p	27.6143	0.0188433	0.520534	0.0361934	0.971128	0.991025	STABLE
mmu-miR-339-3p	211.596	0.0545259	0.366177	0.148899	0.881634	0.989461	STABLE
mmu-miR-339-5p	563.979	-0.4717	0.306598	-1.53836	0.12396	0.971233	STABLE
mmu-miR-340-3p	196.332	0.113121	0.362257	0.312282	0.754826	0.986376	STABLE
mmu-miR-340-5p	588.713	-0.0770823	0.298342	-0.258363	0.796126	0.989356	STABLE
mmu-miR-342-3p	3033.37	0.025578	0.277266	0.0922523	0.926498	0.989461	STABLE
mmu-miR-342-5p	450.173	0.314689	0.318039	0.989491	0.322423	0.971233	STABLE
mmu-miR-345-3p	2.73422	-0.1116	0.348256	-0.324462	0.745588	0.986239	STABLE
mmu-miR-345-5p	23.5435	-0.0086636	0.525601	-0.0164722	0.986858	0.993732	STABLE
mmu-miR-3470a	55.1966	-0.284623	0.485153	-0.586399	0.557608	0.971233	STABLE
mmu-miR-3470b	104.832	0.481154	0.41737	1.15285	0.248973	0.971233	STABLE
mmu-miR-3473a	29.954	-0.0866631	0.526408	-0.164344	0.86946	0.989461	STABLE
mmu-miR-3473b	153.463	0.565671	0.472232	1.19848	0.23073	0.971233	STABLE
mmu-miR-3473d	6.40324	-0.0735586	0.434774	-0.168748	0.865995	0.989461	STABLE
mmu-miR-3473e	16.8417	0.580528	0.515565	1.14365	0.252768	0.971233	STABLE
mmu-miR-3473f	12.2282	0.187929	0.517707	0.363335	0.716355	0.980275	STABLE
mmu-miR-3473g	7.34588	-0.0378908	0.479309	-0.0791227	0.936935	0.989796	STABLE
mmu-miR-3473h-5p	13.7418	-0.419732	0.515237	-0.818525	0.413058	0.971233	STABLE
mmu-miR-3474	97.6985	0.340217	0.444706	0.765334	0.444072	0.971233	STABLE
mmu-miR-34a-5p	50.3066	-0.444026	0.499589	-0.888099	0.374488	0.971233	STABLE
mmu-miR-34b-3p	0.436234	-0.105385	0.21413	-0.43684	0.662228	0.971233	STABLE
mmu-miR-34c-5p	14.2736	0.866918	0.521956	1.69977	0.0891748	0.971233	STABLE
mmu-miR-350-3p	70.8859	-0.469908	0.480175	-0.97817	0.32799	0.971233	STABLE
mmu-miR-350-5p	804.924	0.527829	0.343658	1.53596	0.124548	0.971233	STABLE
mmu-miR-351-3p	2.10494	0.27713	0.29849	1.3016	0.193054	0.971233	STABLE
mmu-miR-351-5p	29.845	-0.340605	0.519369	-0.656669	0.511394	0.971233	STABLE
mmu-miR-3535	557.412	-0.531429	0.524253	-1.02413	0.305775	0.971233	STABLE
mmu-miR-3569-5p	0.462714	0.00896886	0.21443	0.0380206	0.969671	0.991025	STABLE
mmu-miR-3572-3p	1.80809	0.00585349	0.275411	0.0213561	0.982962	0.993319	STABLE
mmu-miR-3572-5p	2.03932	-0.272003	0.298439	-1.21773	0.223328	0.971233	STABLE
mmu-miR-361-3p	2035.56	-0.238879	0.28245	-0.845731	0.397703	0.971233	STABLE
mmu-miR-361-5p	120.601	-0.328801	0.413955	-0.794319	0.42701	0.971233	STABLE
mmu-miR-362-3p	13.8088	-0.215995	0.513307	-0.420455	0.674153	0.971233	STABLE
mmu-miR-362-5p	26.5822	-0.0745069	0.525632	-0.141604	0.887393	0.989461	STABLE
mmu-miR-363-3p	19.2367	0.313758	0.527873	0.595069	0.551797	0.971233	STABLE
mmu-miR-363-5p	2.29329	-0.117261	0.324342	-0.370647	0.710901	0.979925	STABLE
mmu-miR-365-1-5p	1.45073	-0.0620853	0.29665	-0.212625	0.83162	0.989356	STABLE
mmu-miR-365-2-5p	37.3217	0.12237	0.504353	0.242618	0.808301	0.989356	STABLE
mmu-miR-365-3p	12.1689	-0.165575	0.51697	-0.320982	0.748224	0.986239	STABLE
mmu-miR-369-5p	2.80686	0.290192	0.304234	1.43563	0.151109	0.971233	STABLE
mmu-miR-374b-5p	33.5957	-0.122517	0.514745	-0.238218	0.811712	0.989356	STABLE
mmu-miR-374c-3p	33.5957	-0.122517	0.514745	-0.238218	0.811712	0.989356	STABLE
mmu-miR-375-3p	4.18481	0.22464	0.393671	0.593271	0.553	0.971233	STABLE
mmu-miR-378a-3p	1120.39	-0.213202	0.295486	-0.721507	0.470598	0.971233	STABLE
mmu-miR-378a-5p	58.4316	-0.181257	0.475312	-0.381245	0.703021	0.977037	STABLE
mmu-miR-378c	71.4808	-0.652959	0.453737	-1.43848	0.150298	0.971233	STABLE
mmu-miR-379-5p	1.80809	0.00585349	0.275411	0.0213561	0.982962	0.993319	STABLE
mmu-miR-381-3p	3.23441	0.0570708	0.355505	0.162061	0.871258	0.989461	STABLE
mmu-miR-3960	0.687036	-0.131974	0.217733	-0.57425	0.565799	0.971233	STABLE
mmu-miR-409-3p	1.83869	-0.14816	0.278603	-0.61895	0.535949	0.971233	STABLE
mmu-miR-409-5p	0.436234	-0.105385	0.21413	-0.43684	0.662228	0.971233	STABLE
mmu-miR-411-5p	6.88	0.601654	0.472867	1.35158	0.17651	0.971233	STABLE
mmu-miR-421-3p	9.21698	0.456845	0.482172	0.977155	0.328492	0.971233	STABLE
mmu-miR-423-3p	17535.4	0.473414	0.257396	1.83925	0.0658781	0.971233	STABLE
mmu-miR-423-5p	24624.3	0.566116	0.253028	2.23737	0.0252621	0.971233	UP
mmu-miR-425-3p	127.048	-0.0480946	0.421077	-0.114185	0.909091	0.989461	STABLE
mmu-miR-425-5p	1613.79	-0.0154686	0.270873	-0.057105	0.954462	0.991025	STABLE
mmu-miR-429-3p	3.82329	-0.115932	0.380295	-0.306663	0.7591	0.98683	STABLE
mmu-miR-434-5p	1.3087	-0.14553	0.226852	-0.78199	0.43422	0.971233	STABLE
mmu-miR-449c-5p	0.458024	-0.108799	0.214346	-0.450334	0.65247	0.971233	STABLE
mmu-miR-450a-5p	3.62721	-0.412592	0.384376	-1.3041	0.192199	0.971233	STABLE
mmu-miR-450b-3p	0.925428	0.0024852	0.221542	0.0111599	0.991096	0.993732	STABLE
mmu-miR-450b-5p	1.24749	0.14302	0.22356	0.810075	0.417897	0.971233	STABLE
mmu-miR-451a	231.369	0.358607	0.411865	0.870865	0.383828	0.971233	STABLE
mmu-miR-455-3p	62.8144	-0.330075	0.463432	-0.712101	0.476402	0.971233	STABLE
mmu-miR-455-5p	6.48444	-0.287764	0.454986	-0.642798	0.520355	0.971233	STABLE
mmu-miR-466a-3p	16.9467	0.0896681	0.526095	0.170495	0.864621	0.989461	STABLE
mmu-miR-466b-3p	16.9467	0.0896681	0.526095	0.170495	0.864621	0.989461	STABLE
mmu-miR-466b-5p	6.50881	0.0708605	0.459153	0.155059	0.876775	0.989461	STABLE
mmu-miR-466c-5p	8.54689	-0.729054	0.475395	-1.66381	0.09615	0.971233	STABLE
mmu-miR-466d-3p	8.17205	-0.132517	0.480747	-0.275498	0.782933	0.989356	STABLE
mmu-miR-466e-5p	0.925428	0.0024852	0.221542	0.0111599	0.991096	0.993732	STABLE
mmu-miR-466f	0.436234	-0.105385	0.21413	-0.43684	0.662228	0.971233	STABLE
mmu-miR-466f-3p	35.379	0.0665446	0.514211	0.129326	0.8971	0.989461	STABLE
mmu-miR-466g	0.687036	-0.131974	0.217733	-0.57425	0.565799	0.971233	STABLE
mmu-miR-466h-3p	16.0426	-0.360948	0.525039	-0.690522	0.489866	0.971233	STABLE
mmu-miR-466h-5p	4.98943	-0.166233	0.442983	-0.378432	0.70511	0.977037	STABLE
mmu-miR-466i-3p	21.3243	0.181757	0.527055	0.344934	0.730144	0.982972	STABLE
mmu-miR-466i-5p	90.8571	-0.197623	0.450278	-0.438807	0.660801	0.971233	STABLE
mmu-miR-466j	0.436234	-0.105385	0.21413	-0.43684	0.662228	0.971233	STABLE
mmu-miR-466m-3p	2.04098	0.0353126	0.288505	0.122323	0.902643	0.989461	STABLE
mmu-miR-466p-5p	5.58339	0.0620469	0.416655	0.14983	0.880898	0.989461	STABLE
mmu-miR-466q	1.12175	-0.023495	0.231398	-0.101498	0.919155	0.989461	STABLE
mmu-miR-467a-3p	24.9347	-0.598192	0.527316	-1.13727	0.255427	0.971233	STABLE
mmu-miR-467a-5p	42.1443	0.35631	0.505164	0.706068	0.480146	0.971233	STABLE
mmu-miR-467b-5p	42.1443	0.35631	0.505164	0.706068	0.480146	0.971233	STABLE
mmu-miR-467c-5p	4.49308	-0.579872	0.398035	-2.07853	0.0376602	0.971233	DOWN
mmu-miR-467d-3p	24.9347	-0.598192	0.527316	-1.13727	0.255427	0.971233	STABLE
mmu-miR-467d-5p	19.7872	1.15151	0.527848	2.2204	0.0263916	0.971233	UP
mmu-miR-467e-5p	2.8511	-0.270463	0.324544	-1.0129	0.31111	0.971233	STABLE
mmu-miR-470-5p	1.55937	0.172901	0.243509	0.954987	0.339584	0.971233	STABLE
mmu-miR-484	2536.38	-0.0493208	0.273743	-0.180169	0.85702	0.989461	STABLE
mmu-miR-486a-3p	796.369	0.206575	0.300648	0.687117	0.492009	0.971233	STABLE
mmu-miR-486a-5p	794.71	0.214795	0.302604	0.709843	0.477802	0.971233	STABLE
mmu-miR-486b-3p	780.761	0.204718	0.30233	0.677154	0.498308	0.971233	STABLE
mmu-miR-490-5p	1.09058	-0.139405	0.222625	-0.71612	0.473917	0.971233	STABLE
mmu-miR-491-5p	1.12327	-0.157449	0.235375	-0.769035	0.441872	0.971233	STABLE
mmu-miR-497a-5p	0.458024	-0.108799	0.214346	-0.450334	0.65247	0.971233	STABLE
mmu-miR-497b	4.81656	0.169216	0.43652	0.390341	0.696284	0.972219	STABLE
mmu-miR-500-3p	104.827	-0.30644	0.439264	-0.697273	0.485632	0.971233	STABLE
mmu-miR-501-3p	1948.87	-0.534093	0.316119	-1.68948	0.0911272	0.971233	STABLE
mmu-miR-501-5p	5.7905	-0.06146	0.458989	-0.133995	0.893406	0.989461	STABLE
mmu-miR-503-3p	1.11706	-0.102194	0.252162	-0.418012	0.675938	0.971233	STABLE
mmu-miR-503-5p	11.8148	-0.360505	0.511699	-0.707536	0.479233	0.971233	STABLE
mmu-miR-504-5p	8.9654	0.0905193	0.489873	0.184502	0.85362	0.989461	STABLE
mmu-miR-505-3p	0.458024	-0.108799	0.214346	-0.450334	0.65247	0.971233	STABLE
mmu-miR-505-5p	1.15444	-0.0272939	0.233893	-0.117036	0.906832	0.989461	STABLE
mmu-miR-5099	571.202	0.392039	0.303724	1.2908	0.196774	0.971233	STABLE
mmu-miR-5100	0.934808	0.139907	0.221234	0.725829	0.467943	0.971233	STABLE
mmu-miR-5104	2.54727	0.0296619	0.310108	0.0955181	0.923903	0.989461	STABLE
mmu-miR-5107-3p	13.1116	0.0996391	0.52063	0.191347	0.848254	0.989461	STABLE
mmu-miR-5107-5p	613.215	-0.0294545	0.343749	-0.0856804	0.93172	0.989461	STABLE
mmu-miR-5113	12.6309	-0.0752738	0.517599	-0.145703	0.884156	0.989461	STABLE
mmu-miR-5114	33.9189	-0.265573	0.510179	-0.520619	0.602632	0.971233	STABLE
mmu-miR-5116	4.10057	-0.0933142	0.391964	-0.238265	0.811675	0.989356	STABLE
mmu-miR-5120	4.2005	0.331138	0.361655	1.08967	0.275857	0.971233	STABLE
mmu-miR-5121	8.64647	-0.137312	0.489881	-0.280773	0.778885	0.989356	STABLE
mmu-miR-5122	40.954	0.609276	0.505927	1.20462	0.228349	0.971233	STABLE
mmu-miR-5123	0.436234	-0.105385	0.21413	-0.43684	0.662228	0.971233	STABLE
mmu-miR-5125	5.33385	0.261181	0.436888	0.613168	0.539765	0.971233	STABLE
mmu-miR-5126	1.57357	-0.0198324	0.263046	-0.0751059	0.94013	0.991025	STABLE
mmu-miR-5128	25.9255	0.271662	0.524491	0.51811	0.604381	0.971233	STABLE
mmu-miR-5129-3p	0.458024	-0.108799	0.214346	-0.450334	0.65247	0.971233	STABLE
mmu-miR-5130	10.2472	-0.217155	0.505187	-0.431366	0.666202	0.971233	STABLE
mmu-miR-5131	1.3087	-0.14553	0.226852	-0.78199	0.43422	0.971233	STABLE
mmu-miR-5132-3p	0.934808	0.139907	0.221234	0.725829	0.467943	0.971233	STABLE
mmu-miR-5132-5p	16.9173	0.283369	0.527039	0.53887	0.589977	0.971233	STABLE
mmu-miR-5134-3p	1.61246	-0.0817276	0.265662	-0.319313	0.749489	0.986239	STABLE
mmu-miR-5135	0.665245	-0.131155	0.217408	-0.565009	0.572068	0.971233	STABLE
mmu-miR-5136	0.696416	0.045883	0.218406	0.216226	0.828812	0.989356	STABLE
mmu-miR-532-3p	253.275	-0.440725	0.35605	-1.23755	0.215882	0.971233	STABLE
mmu-miR-532-5p	10308.1	0.400928	0.288498	1.38972	0.164615	0.971233	STABLE
mmu-miR-541-5p	0.905152	-0.136689	0.220864	-0.658737	0.510064	0.971233	STABLE
mmu-miR-542-3p	5.1236	0.613287	0.440142	1.58638	0.112653	0.971233	STABLE
mmu-miR-543-3p	2.6283	-0.32976	0.322731	-1.42854	0.153135	0.971233	STABLE
mmu-miR-5615-3p	0.687036	-0.131974	0.217733	-0.57425	0.565799	0.971233	STABLE
mmu-miR-5620-3p	9.61996	0.20291	0.496219	0.411245	0.680893	0.971233	STABLE
mmu-miR-5620-5p	39.4091	-0.0919912	0.52699	-0.174305	0.861626	0.989461	STABLE
mmu-miR-5627-3p	1.16382	0.0946973	0.235453	0.448294	0.653941	0.971233	STABLE
mmu-miR-574-3p	2030.93	-0.445212	0.273669	-1.62679	0.103782	0.971233	STABLE
mmu-miR-574-5p	613.224	-0.308449	0.317271	-0.97221	0.330946	0.971233	STABLE
mmu-miR-582-3p	0.436234	-0.105385	0.21413	-0.43684	0.662228	0.971233	STABLE
mmu-miR-615-3p	7.75083	-0.238605	0.454421	-0.529979	0.596126	0.971233	STABLE
mmu-miR-6240	3.66515	-0.0562742	0.406434	-0.138913	0.889519	0.989461	STABLE
mmu-miR-6418-3p	0.65435	-0.130314	0.217301	-0.560295	0.575278	0.971233	STABLE
mmu-miR-6516-3p	1.79307	0.240769	0.281314	1.16513	0.243968	0.971233	STABLE
mmu-miR-6516-5p	2.07366	0.0379665	0.313023	0.121123	0.903594	0.989461	STABLE
mmu-miR-652-3p	1420.52	-0.125571	0.284477	-0.441407	0.658918	0.971233	STABLE
mmu-miR-652-5p	6.74707	0.526815	0.457968	1.23258	0.217731	0.971233	STABLE
mmu-miR-6538	48.9951	0.273294	0.49769	0.549254	0.582831	0.971233	STABLE
mmu-miR-6539	99.3652	0.313527	0.430202	0.728657	0.466211	0.971233	STABLE
mmu-miR-664-3p	15.4956	-0.314879	0.524421	-0.601054	0.547804	0.971233	STABLE
mmu-miR-664-5p	21.4354	0.0260293	0.527092	0.0494102	0.960592	0.991025	STABLE
mmu-miR-669a-3p	72.0265	-0.204058	0.459406	-0.444257	0.656856	0.971233	STABLE
mmu-miR-669a-5p	11.105	-0.229052	0.506897	-0.454882	0.649194	0.971233	STABLE
mmu-miR-669c-5p	55.0864	-0.263984	0.498	-0.530626	0.595678	0.971233	STABLE
mmu-miR-669d-5p	0.905152	-0.136689	0.220864	-0.658737	0.510064	0.971233	STABLE
mmu-miR-669f-3p	5.27596	0.339841	0.419926	0.857705	0.391055	0.971233	STABLE
mmu-miR-669f-5p	0.894257	-0.136519	0.220753	-0.655212	0.512331	0.971233	STABLE
mmu-miR-669l-5p	3.82949	-0.178647	0.385887	-0.472284	0.636724	0.971233	STABLE
mmu-miR-669m-5p	0.894257	-0.136519	0.220753	-0.655212	0.512331	0.971233	STABLE
mmu-miR-669o-5p	6.09698	0.0321061	0.459338	0.0701158	0.944102	0.991025	STABLE
mmu-miR-669p-3p	1.12175	-0.023495	0.231398	-0.101498	0.919155	0.989461	STABLE
mmu-miR-671-3p	63.2929	0.0164236	0.464653	0.0353417	0.971807	0.991025	STABLE
mmu-miR-671-5p	28.2568	-0.214864	0.520655	-0.4126	0.6799	0.971233	STABLE
mmu-miR-672-5p	1.84148	-0.107274	0.27889	-0.406033	0.684718	0.971233	STABLE
mmu-miR-674-3p	121.318	-0.139012	0.404913	-0.343314	0.731362	0.982972	STABLE
mmu-miR-674-5p	71.2365	-0.539178	0.460403	-1.17048	0.241807	0.971233	STABLE
mmu-miR-676-3p	146.154	0.628813	0.400976	1.56808	0.116863	0.971233	STABLE
mmu-miR-676-5p	2.7131	0.264457	0.319373	1.03556	0.300406	0.971233	STABLE
mmu-miR-677-3p	13.6269	-0.218386	0.521969	-0.418993	0.675221	0.971233	STABLE
mmu-miR-677-5p	26.9796	-0.186635	0.527682	-0.353604	0.723636	0.982334	STABLE
mmu-miR-6898-5p	1.13416	-0.156616	0.2348	-0.76967	0.441495	0.971233	STABLE
mmu-miR-6899-3p	0.458024	-0.108799	0.214346	-0.450334	0.65247	0.971233	STABLE
mmu-miR-690	61.3946	-0.221035	0.465938	-0.474336	0.63526	0.971233	STABLE
mmu-miR-6900-3p	1.13265	-0.0294986	0.253103	-0.116449	0.907296	0.989461	STABLE
mmu-miR-6904-5p	2.76539	0.00749604	0.342215	0.0218015	0.982606	0.993319	STABLE
mmu-miR-6905-5p	0.623746	0.132002	0.215495	0.595589	0.55145	0.971233	STABLE
mmu-miR-6909-3p	1.85555	0.0584476	0.279136	0.212113	0.832019	0.989356	STABLE
mmu-miR-6909-5p	3.00999	0.0289167	0.326515	0.08839	0.929567	0.989461	STABLE
mmu-miR-6911-3p	1.60626	-0.0276375	0.287516	-0.0958327	0.923653	0.989461	STABLE
mmu-miR-6911-5p	4.09518	-0.0496132	0.420817	-0.118026	0.906047	0.989461	STABLE
mmu-miR-6912-5p	5.12854	0.270344	0.410448	0.687019	0.492071	0.971233	STABLE
mmu-miR-6915-3p	0.462714	0.00896886	0.21443	0.0380206	0.969671	0.991025	STABLE
mmu-miR-6916-5p	3.27175	-0.325668	0.320628	-1.50387	0.132614	0.971233	STABLE
mmu-miR-6918-5p	0.458024	-0.108799	0.214346	-0.450334	0.65247	0.971233	STABLE
mmu-miR-6919-3p	2.57072	0.272492	0.296407	1.36723	0.171553	0.971233	STABLE
mmu-miR-6922-5p	2.7436	0.0104298	0.346451	0.0299437	0.976112	0.993198	STABLE
mmu-miR-6933-3p	0.934808	0.139907	0.221234	0.725829	0.467943	0.971233	STABLE
mmu-miR-6933-5p	13.4602	0.323223	0.51835	0.626932	0.530704	0.971233	STABLE
mmu-miR-6936-3p	2.19206	-0.28216	0.302931	-1.26506	0.205851	0.971233	STABLE
mmu-miR-6937-5p	1.11237	-0.156098	0.234464	-0.763087	0.445411	0.971233	STABLE
mmu-miR-6940-3p	8.63858	0.773522	0.467554	1.89017	0.0587357	0.971233	STABLE
mmu-miR-6941-5p	0.436234	-0.105385	0.21413	-0.43684	0.662228	0.971233	STABLE
mmu-miR-6942-5p	0.458024	-0.108799	0.214346	-0.450334	0.65247	0.971233	STABLE
mmu-miR-6943-3p	3.19527	-0.387351	0.343724	-1.6142	0.106484	0.971233	STABLE
mmu-miR-6943-5p	1.15913	0.0326567	0.234295	0.140418	0.88833	0.989461	STABLE
mmu-miR-6944-3p	18.5968	0.722448	0.527169	1.38546	0.165911	0.971233	STABLE
mmu-miR-6945-3p	5.45754	-0.180876	0.422824	-0.431625	0.666014	0.971233	STABLE
mmu-miR-6945-5p	0.701106	0.135733	0.218047	0.638227	0.523326	0.971233	STABLE
mmu-miR-6947-5p	1.38814	0.00306317	0.250953	0.0121517	0.990305	0.993732	STABLE
mmu-miR-6948-3p	1.55937	0.172901	0.243509	0.954987	0.339584	0.971233	STABLE
mmu-miR-6952-3p	3.2219	0.0658847	0.361556	0.182319	0.855332	0.989461	STABLE
mmu-miR-6954-3p	3.27426	0.419943	0.352184	1.75494	0.0792693	0.971233	STABLE
mmu-miR-6954-5p	0.65435	-0.130314	0.217301	-0.560295	0.575278	0.971233	STABLE
mmu-miR-6955-3p	1.68594	-0.130959	0.269703	-0.558513	0.576494	0.971233	STABLE
mmu-miR-6955-5p	11.6581	0.526345	0.511827	1.04459	0.296213	0.971233	STABLE
mmu-miR-6957-5p	0.916047	-0.136857	0.220974	-0.662226	0.507826	0.971233	STABLE
mmu-miR-6959-5p	3.20035	-0.239993	0.384798	-0.654157	0.513011	0.971233	STABLE
mmu-miR-696	1.52682	-0.167297	0.241526	-0.88259	0.377458	0.971233	STABLE
mmu-miR-6960-5p	1.36166	-0.063798	0.272999	-0.237051	0.812617	0.989356	STABLE
mmu-miR-6962-3p	0.458024	-0.108799	0.214346	-0.450334	0.65247	0.971233	STABLE
mmu-miR-6963-3p	4.63895	0.0833939	0.365735	0.2308	0.81747	0.989356	STABLE
mmu-miR-6965-3p	3.50246	0.440103	0.383495	1.40228	0.160831	0.971233	STABLE
mmu-miR-6966-3p	0.685521	0.0482932	0.218228	0.223351	0.823262	0.989356	STABLE
mmu-miR-6967-5p	1.12796	-0.104816	0.254369	-0.425834	0.670229	0.971233	STABLE
mmu-miR-6970-3p	7.60233	0.37461	0.484446	0.786336	0.431671	0.971233	STABLE
mmu-miR-6970-5p	0.467404	0.128942	0.213934	0.515118	0.606471	0.971233	STABLE
mmu-miR-6971-5p	0.687036	-0.131974	0.217733	-0.57425	0.565799	0.971233	STABLE
mmu-miR-6975-3p	0.883362	-0.136345	0.220639	-0.651649	0.514628	0.971233	STABLE
mmu-miR-6976-3p	0.934808	0.139907	0.221234	0.725829	0.467943	0.971233	STABLE
mmu-miR-6977-3p	1.3087	-0.14553	0.226852	-0.78199	0.43422	0.971233	STABLE
mmu-miR-6979-3p	5.02293	-0.140525	0.409872	-0.349096	0.727017	0.982479	STABLE
mmu-miR-6985-5p	1.4765	0.129775	0.257275	0.5846	0.558817	0.971233	STABLE
mmu-miR-6988-3p	2.00981	-0.0693082	0.28718	-0.244823	0.806594	0.989356	STABLE
mmu-miR-6989-3p	2.41018	-0.306085	0.313197	-1.3488	0.177401	0.971233	STABLE
mmu-miR-6994-3p	1.60308	-0.174606	0.24617	-0.91523	0.360071	0.971233	STABLE
mmu-miR-6995-3p	0.935619	0.139526	0.220939	0.721246	0.470758	0.971233	STABLE
mmu-miR-6997-5p	1.78838	0.16508	0.276289	0.71167	0.476669	0.971233	STABLE
mmu-miR-7002-5p	0.65435	-0.130314	0.217301	-0.560295	0.575278	0.971233	STABLE
mmu-miR-700-3p	54.4439	-0.0560924	0.485896	-0.115374	0.908149	0.989461	STABLE
mmu-miR-700-5p	95.9859	-0.229039	0.43373	-0.527908	0.597563	0.971233	STABLE
mmu-miR-7009-3p	0.467404	0.128942	0.213934	0.515118	0.606471	0.971233	STABLE
mmu-miR-7009-5p	2.71381	0.17697	0.344647	0.542461	0.587501	0.971233	STABLE
mmu-miR-7011-3p	0.458024	-0.108799	0.214346	-0.450334	0.65247	0.971233	STABLE
mmu-miR-7012-3p	0.701106	0.135733	0.218047	0.638227	0.523326	0.971233	STABLE
mmu-miR-7012-5p	2.46921	0.168814	0.352093	0.500619	0.616639	0.971233	STABLE
mmu-miR-7013-5p	0.458024	-0.108799	0.214346	-0.450334	0.65247	0.971233	STABLE
mmu-miR-7015-3p	0.65435	-0.130314	0.217301	-0.560295	0.575278	0.971233	STABLE
mmu-miR-7015-5p	1.86962	0.205603	0.262843	1.09878	0.271865	0.971233	STABLE
mmu-miR-7017-5p	2.08925	0.0841943	0.29097	0.296801	0.766618	0.989356	STABLE
mmu-miR-7019-3p	1.3196	-0.179956	0.24981	-0.870446	0.384056	0.971233	STABLE
mmu-miR-7019-5p	0.458024	-0.108799	0.214346	-0.450334	0.65247	0.971233	STABLE
mmu-miR-7023-3p	2.16273	0.0457588	0.317235	0.144693	0.884953	0.989461	STABLE
mmu-miR-702-3p	4.11615	-0.0399738	0.390764	-0.101891	0.918843	0.989461	STABLE
mmu-miR-7024-5p	0.916047	-0.136857	0.220974	-0.662226	0.507826	0.971233	STABLE
mmu-miR-7031-3p	1.83926	0.14158	0.304308	0.496015	0.619884	0.971233	STABLE
mmu-miR-7031-5p	4.03051	-0.132791	0.379688	-0.353317	0.723851	0.982334	STABLE
mmu-miR-7032-3p	5.63321	0.316511	0.450399	0.720216	0.471392	0.971233	STABLE
mmu-miR-7033-5p	2.15804	-0.0164968	0.316402	-0.0520984	0.95845	0.991025	STABLE
mmu-miR-7035-3p	3.98583	-0.188506	0.41605	-0.460868	0.644893	0.971233	STABLE
mmu-miR-7036a-3p	0.676141	-0.131707	0.217553	-0.56966	0.568908	0.971233	STABLE
mmu-miR-7036b-5p	1.61715	-0.0245981	0.265521	-0.0925274	0.926279	0.989461	STABLE
mmu-miR-704	14.0865	0.224244	0.521135	0.430962	0.666496	0.971233	STABLE
mmu-miR-7043-3p	151.593	0.640053	0.423269	1.5125	0.130407	0.971233	STABLE
mmu-miR-7045-5p	0.458024	-0.108799	0.214346	-0.450334	0.65247	0.971233	STABLE
mmu-miR-7046-5p	1.85167	0.00109385	0.277468	0.00396864	0.996833	0.996833	STABLE
mmu-miR-7047-3p	1.15444	-0.0272939	0.233893	-0.117036	0.906832	0.989461	STABLE
mmu-miR-7049-5p	8.84901	0.503638	0.496528	1.03675	0.299853	0.971233	STABLE
mmu-miR-7050-5p	2.98199	0.0973747	0.353356	0.277784	0.781178	0.989356	STABLE
mmu-miR-7053-3p	0.458024	-0.108799	0.214346	-0.450334	0.65247	0.971233	STABLE
mmu-miR-7054-5p	5.18646	-0.265437	0.419929	-0.649414	0.516071	0.971233	STABLE
mmu-miR-7059-5p	26.618	0.383203	0.524883	0.730516	0.465075	0.971233	STABLE
mmu-miR-7062-3p	1.87124	0.203685	0.261767	1.09094	0.2753	0.971233	STABLE
mmu-miR-7062-5p	38.6156	0.0317887	0.501977	0.0633357	0.949499	0.991025	STABLE
mmu-miR-7063-5p	1.14975	-0.088545	0.233525	-0.395232	0.692672	0.971233	STABLE
mmu-miR-7067-3p	0.685521	0.0482932	0.218228	0.223351	0.823262	0.989356	STABLE
mmu-miR-7067-5p	0.623746	0.132002	0.215495	0.595589	0.55145	0.971233	STABLE
mmu-miR-7069-3p	4.15706	0.0190629	0.379419	0.0504731	0.959745	0.991025	STABLE
mmu-miR-7069-5p	0.436234	-0.105385	0.21413	-0.43684	0.662228	0.971233	STABLE
mmu-miR-7070-5p	1.50711	-0.0397412	0.28011	-0.144088	0.885431	0.989461	STABLE
mmu-miR-7073-5p	11.5213	0.745001	0.512806	1.49505	0.134901	0.971233	STABLE
mmu-miR-7074-3p	0.916047	-0.136857	0.220974	-0.662226	0.507826	0.971233	STABLE
mmu-miR-7075-3p	0.458024	-0.108799	0.214346	-0.450334	0.65247	0.971233	STABLE
mmu-miR-7077-3p	0.458024	-0.108799	0.214346	-0.450334	0.65247	0.971233	STABLE
mmu-miR-7078-5p	2.17761	0.2603	0.326274	0.951756	0.341221	0.971233	STABLE
mmu-miR-7081-3p	2.72332	-0.110797	0.348437	-0.321791	0.747611	0.986239	STABLE
mmu-miR-7083-5p	4.2842	-0.0328915	0.419854	-0.0786801	0.937287	0.989796	STABLE
mmu-miR-708-3p	2.66416	-0.136585	0.315667	-0.452887	0.65063	0.971233	STABLE
mmu-miR-7084-3p	1.09058	-0.139405	0.222625	-0.71612	0.473917	0.971233	STABLE
mmu-miR-7084-5p	1.3087	-0.14553	0.226852	-0.78199	0.43422	0.971233	STABLE
mmu-miR-7085-3p	3.25868	0.378232	0.363153	1.28709	0.198062	0.971233	STABLE
mmu-miR-7086-3p	0.872467	-0.136169	0.220523	-0.648048	0.516954	0.971233	STABLE
mmu-miR-7086-5p	1.29989	-0.0093779	0.265052	-0.0356723	0.971544	0.991025	STABLE
mmu-miR-7087-5p	3.57125	0.27944	0.376733	0.80599	0.420248	0.971233	STABLE
mmu-miR-709	14.9839	-0.286718	0.524902	-0.547211	0.584234	0.971233	STABLE
mmu-miR-7090-5p	0.65435	-0.130314	0.217301	-0.560295	0.575278	0.971233	STABLE
mmu-miR-7091-3p	1.5595	-0.21502	0.270109	-1.00342	0.31566	0.971233	STABLE
mmu-miR-7091-5p	10.9039	0.2843	0.510896	0.5588	0.576298	0.971233	STABLE
mmu-miR-7094-3p	0.872467	-0.136169	0.220523	-0.648048	0.516954	0.971233	STABLE
mmu-miR-7115-3p	0.540885	0.0123407	0.214753	0.0805187	0.935825	0.989796	STABLE
mmu-miR-7115-5p	13.3836	-0.124083	0.521265	-0.237994	0.811886	0.989356	STABLE
mmu-miR-7118-3p	0.687036	-0.131974	0.217733	-0.57425	0.565799	0.971233	STABLE
mmu-miR-7212-5p	2.70153	-0.106666	0.345269	-0.312437	0.754708	0.986376	STABLE
mmu-miR-7213-5p	4.88947	-0.169409	0.437022	-0.390545	0.696134	0.972219	STABLE
mmu-miR-7219-3p	1.54861	-0.212142	0.268541	-0.994809	0.319829	0.971233	STABLE
mmu-miR-7227-3p	1.93922	0.14437	0.306447	0.50485	0.613664	0.971233	STABLE
mmu-miR-7228-5p	0.458024	-0.108799	0.214346	-0.450334	0.65247	0.971233	STABLE
mmu-miR-7231-5p	0.65435	-0.130314	0.217301	-0.560295	0.575278	0.971233	STABLE
mmu-miR-744-3p	1.5595	-0.21502	0.270109	-1.00342	0.31566	0.971233	STABLE
mmu-miR-744-5p	4768.59	0.0982174	0.266392	0.368696	0.712354	0.980137	STABLE
mmu-miR-760-3p	8.83258	0.163382	0.489806	0.335334	0.737373	0.984034	STABLE
mmu-miR-7647-3p	1.16851	0.142571	0.223226	0.793825	0.427298	0.971233	STABLE
mmu-miR-7647-5p	5.19736	-0.26699	0.420455	-0.652472	0.514097	0.971233	STABLE
mmu-miR-7648-3p	4.42789	0.386129	0.405031	1.05295	0.292366	0.971233	STABLE
mmu-miR-7649-3p	9.16253	0.0720099	0.499655	0.144027	0.885479	0.989461	STABLE
mmu-miR-7649-5p	5.54425	0.434938	0.446741	1.02766	0.30411	0.971233	STABLE
mmu-miR-7651-5p	0.930118	0.0694655	0.221499	0.33697	0.73614	0.984034	STABLE
mmu-miR-7653-5p	1.62653	0.0887981	0.266646	0.349003	0.727087	0.982479	STABLE
mmu-miR-7654-3p	0.701106	0.135733	0.218047	0.638227	0.523326	0.971233	STABLE
mmu-miR-7655-3p	1.38345	-0.0551733	0.250865	-0.224256	0.822558	0.989356	STABLE
mmu-miR-7656-5p	0.883362	-0.136345	0.220639	-0.651649	0.514628	0.971233	STABLE
mmu-miR-7658-3p	3.6831	0.174777	0.37454	0.479169	0.631818	0.971233	STABLE
mmu-miR-7658-5p	5.53487	0.311894	0.451033	0.709528	0.477997	0.971233	STABLE
mmu-miR-7659-5p	1.74493	-0.188692	0.254755	-0.97677	0.328683	0.971233	STABLE
mmu-miR-7661-3p	1.08646	0.100691	0.249051	0.444107	0.656965	0.971233	STABLE
mmu-miR-7667-3p	1.68594	-0.130959	0.269703	-0.558513	0.576494	0.971233	STABLE
mmu-miR-7667-5p	1.37725	0.00544971	0.271804	0.0199325	0.984097	0.993319	STABLE
mmu-miR-7669-3p	3.27183	0.335406	0.32263	1.59508	0.110694	0.971233	STABLE
mmu-miR-7669-5p	0.883362	-0.136345	0.220639	-0.651649	0.514628	0.971233	STABLE
mmu-miR-7672-3p	1.63591	0.182219	0.249259	0.997094	0.318719	0.971233	STABLE
mmu-miR-7672-5p	0.436234	-0.105385	0.21413	-0.43684	0.662228	0.971233	STABLE
mmu-miR-7676-3p	69.6092	-0.235281	0.464225	-0.506707	0.61236	0.971233	STABLE
mmu-miR-7676-5p	4.87022	0.107301	0.372506	0.290794	0.771209	0.989356	STABLE
mmu-miR-7677-3p	0.934808	0.139907	0.221234	0.725829	0.467943	0.971233	STABLE
mmu-miR-7679-5p	0.458024	-0.108799	0.214346	-0.450334	0.65247	0.971233	STABLE
mmu-miR-7683-3p	0.467404	0.128942	0.213934	0.515118	0.606471	0.971233	STABLE
mmu-miR-7683-5p	4.86906	0.111479	0.43232	0.259456	0.795284	0.989356	STABLE
mmu-miR-7686-3p	0.467404	0.128942	0.213934	0.515118	0.606471	0.971233	STABLE
mmu-miR-7687-5p	2.53789	-0.0708475	0.309912	-0.230862	0.817422	0.989356	STABLE
mmu-miR-7688-5p	13.4717	0.164964	0.521423	0.316567	0.751572	0.986376	STABLE
mmu-miR-7a-1-3p	1.85555	0.0584476	0.279136	0.212113	0.832019	0.989356	STABLE
mmu-miR-7a-5p	872.216	-0.26702	0.316088	-0.844722	0.398266	0.971233	STABLE
mmu-miR-8092	0.436234	-0.105385	0.21413	-0.43684	0.662228	0.971233	STABLE
mmu-miR-8094	16.1569	0.0815294	0.506974	0.160982	0.872107	0.989461	STABLE
mmu-miR-8096	2.32788	-0.121507	0.351369	-0.352619	0.724374	0.982334	STABLE
mmu-miR-8097	7.68438	0.437626	0.483181	0.926721	0.354072	0.971233	STABLE
mmu-miR-8100	5.11986	0.0805375	0.442237	0.182924	0.854858	0.989461	STABLE
mmu-miR-8103	2.25743	-0.302157	0.311675	-1.31638	0.188047	0.971233	STABLE
mmu-miR-8105	2.20296	-0.291932	0.307282	-1.287	0.198095	0.971233	STABLE
mmu-miR-8107	0.905152	-0.136689	0.220864	-0.658737	0.510064	0.971233	STABLE
mmu-miR-8108	8.1382	-0.168237	0.478052	-0.354808	0.722733	0.982334	STABLE
mmu-miR-8111	6.48096	-0.239602	0.46719	-0.519781	0.603217	0.971233	STABLE
mmu-miR-8112	310.62	0.390628	0.340458	1.14736	0.251233	0.971233	STABLE
mmu-miR-8114	157.3	-0.207717	0.383266	-0.5419	0.587887	0.971233	STABLE
mmu-miR-8120	1.98484	-0.265902	0.295627	-1.19568	0.231823	0.971233	STABLE
mmu-miR-872-3p	2.0658	-0.19147	0.291015	-0.765423	0.44402	0.971233	STABLE
mmu-miR-872-5p	18.1836	0.200553	0.527733	0.38002	0.703931	0.977037	STABLE
mmu-miR-874-3p	0.687036	-0.131974	0.217733	-0.57425	0.565799	0.971233	STABLE
mmu-miR-877-3p	56.4201	-0.130922	0.473625	-0.276378	0.782258	0.989356	STABLE
mmu-miR-877-5p	292.062	-0.0807148	0.337823	-0.238917	0.81117	0.989356	STABLE
mmu-miR-881-3p	2.21854	-0.256533	0.326899	-0.90496	0.365487	0.971233	STABLE
mmu-miR-92a-1-5p	64.7869	-0.774894	0.468038	-1.65584	0.0977549	0.971233	STABLE
mmu-miR-92a-3p	48383.2	-0.251655	0.278	-0.905233	0.365342	0.971233	STABLE
mmu-miR-92b-3p	61.6389	-0.628982	0.480957	-1.30663	0.191339	0.971233	STABLE
mmu-miR-92b-5p	4.21827	-0.263216	0.383402	-0.739755	0.459449	0.971233	STABLE
mmu-miR-93-3p	2.71863	-0.17668	0.349858	-0.525748	0.599063	0.971233	STABLE
mmu-miR-935	417.597	0.733613	0.352668	2.08022	0.0375056	0.971233	UP
mmu-miR-93-5p	4805.87	-0.39495	0.272623	-1.44869	0.147423	0.971233	STABLE
mmu-miR-9-5p	134.094	-0.765215	0.397172	-1.92568	0.0541445	0.971233	STABLE
mmu-miR-96-5p	19.714	2.03496	0.523206	4.33049	1.48781e-05	0.00373935	UP
mmu-miR-9769-3p	6.66329	0.301024	0.438719	0.70757	0.479213	0.971233	STABLE
mmu-miR-98-5p	39.7729	-0.447864	0.509194	-0.87912	0.379336	0.971233	STABLE
mmu-miR-99a-5p	98.2457	0.738993	0.443346	1.66734	0.0954468	0.971233	STABLE
mmu-miR-99b-3p	8.03605	-0.343496	0.452488	-0.779054	0.435948	0.971233	STABLE
mmu-miR-99b-5p	89.5384	0.197561	0.451806	0.437411	0.661813	0.971233	STABLE
mmu-miR-9b-3p	132.929	-0.784711	0.398548	-1.96783	0.0490875	0.971233	DOWN
novel_115	1.52682	-0.167297	0.241526	-0.88259	0.377458	0.971233	STABLE
novel_120	2.49498	0.262185	0.291666	1.32937	0.183726	0.971233	STABLE
novel_121	2.76539	0.00749604	0.342215	0.0218015	0.982606	0.993319	STABLE
novel_136	2.96182	0.0786758	0.323816	0.247124	0.804812	0.989356	STABLE
novel_151	2.80686	0.290192	0.304234	1.43563	0.151109	0.971233	STABLE
novel_153	17.4286	0.132997	0.526942	0.252806	0.800418	0.989356	STABLE
novel_154	1.86024	0.115183	0.2801	0.43903	0.66064	0.971233	STABLE
novel_160	3.4306	0.343876	0.325848	1.62768	0.103593	0.971233	STABLE
novel_200	0.934808	0.139907	0.221234	0.725829	0.467943	0.971233	STABLE
novel_205	0.934808	0.139907	0.221234	0.725829	0.467943	0.971233	STABLE
novel_207	1.55937	0.172901	0.243509	0.954987	0.339584	0.971233	STABLE
novel_220	2.70361	0.0540463	0.343245	0.158132	0.874353	0.989461	STABLE
novel_231	29.8186	0.391691	0.517298	0.757686	0.448639	0.971233	STABLE
novel_232	6.09948	-0.139513	0.430588	-0.324721	0.745392	0.986239	STABLE
novel_238	1.16851	0.142571	0.223226	0.793825	0.427298	0.971233	STABLE
novel_243	2.47721	-0.0139007	0.30755	-0.0449651	0.964135	0.991025	STABLE
novel_248	2.6174	-0.269361	0.296724	-1.30087	0.193302	0.971233	STABLE
novel_250	4.17871	0.335401	0.361631	1.1063	0.268597	0.971233	STABLE
novel_251	20.8212	0.59194	0.525702	1.13655	0.255728	0.971233	STABLE
novel_258	2.32295	0.108943	0.301696	0.375043	0.707628	0.977201	STABLE
novel_271	608.725	0.708199	0.51226	1.43344	0.151732	0.971233	STABLE
novel_274	6.06229	0.753399	0.445189	2.0242	0.0429501	0.971233	UP
novel_276	6.6165	0.678395	0.44573	1.78532	0.0742094	0.971233	STABLE
novel_278	1.96305	-0.20956	0.266695	-1.06499	0.286882	0.971233	STABLE
novel_281	2.94518	0.363227	0.35983	1.22898	0.219079	0.971233	STABLE
novel_287	0.935619	0.139526	0.220939	0.721246	0.470758	0.971233	STABLE
novel_289	1.81969	-0.128268	0.304293	-0.441184	0.659079	0.971233	STABLE
novel_29	201.31	-0.465028	0.360602	-1.28945	0.197242	0.971233	STABLE
novel_290	29.5998	0.220594	0.518289	0.42553	0.67045	0.971233	STABLE
novel_293	3.49181	0.0833385	0.33968	0.249058	0.803316	0.989356	STABLE
novel_294	1.87124	0.203685	0.261767	1.09094	0.2753	0.971233	STABLE
novel_296	2.96182	0.0786758	0.323816	0.247124	0.804812	0.989356	STABLE
novel_307	1.86962	0.205603	0.262843	1.09878	0.271865	0.971233	STABLE
novel_308	1.96305	-0.20956	0.266695	-1.06499	0.286882	0.971233	STABLE
novel_309	25.4759	-0.736072	0.526398	-1.4017	0.161004	0.971233	STABLE
novel_310	2.80605	0.378718	0.338529	1.6165	0.105986	0.971233	STABLE
novel_311	2.18117	-0.229878	0.277534	-1.14787	0.25102	0.971233	STABLE
novel_312	0.451819	0.0117703	0.214234	0.0451152	0.964015	0.991025	STABLE
novel_315	2.6497	0.361323	0.332362	1.56154	0.118397	0.971233	STABLE
novel_318	2.57072	0.272492	0.296407	1.36723	0.171553	0.971233	STABLE
novel_319	1.96305	-0.20956	0.266695	-1.06499	0.286882	0.971233	STABLE
novel_320	0.934808	0.139907	0.221234	0.725829	0.467943	0.971233	STABLE
novel_323	1.09058	-0.139405	0.222625	-0.71612	0.473917	0.971233	STABLE
novel_324	2.99243	-0.0527789	0.324625	-0.164531	0.869313	0.989461	STABLE
novel_327	2.49498	0.262185	0.291666	1.32937	0.183726	0.971233	STABLE
novel_329	2.49498	0.262185	0.291666	1.32937	0.183726	0.971233	STABLE
novel_335	1.3087	-0.14553	0.226852	-0.78199	0.43422	0.971233	STABLE
novel_341	1.96305	-0.20956	0.266695	-1.06499	0.286882	0.971233	STABLE
novel_342	1.63591	0.182219	0.249259	0.997094	0.318719	0.971233	STABLE
novel_350	2.80686	0.290192	0.304234	1.43563	0.151109	0.971233	STABLE
novel_352	2.06111	-0.218319	0.271458	-1.10136	0.270739	0.971233	STABLE
novel_354	2.10332	0.228416	0.275085	1.19379	0.232559	0.971233	STABLE
novel_356	4.20907	0.553272	0.389169	2.08827	0.0367739	0.971233	UP
novel_358	2.10413	0.290412	0.304337	1.33163	0.182982	0.971233	STABLE
novel_359	2.18311	0.233361	0.27762	1.21493	0.224393	0.971233	STABLE
novel_360	5.17254	-0.0401106	0.377841	-0.105836	0.915712	0.989461	STABLE
novel_361	3.08594	0.308646	0.365671	0.951193	0.341507	0.971233	STABLE
novel_362	1.86493	0.176805	0.281882	0.750131	0.453176	0.971233	STABLE
novel_365	2.80686	0.290192	0.304234	1.43563	0.151109	0.971233	STABLE
novel_366	1.58916	0.0352856	0.264071	0.133863	0.893511	0.989461	STABLE
novel_367	2.41018	-0.306085	0.313197	-1.3488	0.177401	0.971233	STABLE
novel_368	1.52682	-0.167297	0.241526	-0.88259	0.377458	0.971233	STABLE
novel_369	2.49498	0.262185	0.291666	1.32937	0.183726	0.971233	STABLE
novel_372	2.18311	0.233361	0.27762	1.21493	0.224393	0.971233	STABLE
novel_376	2.13085	0.0464249	0.314287	0.149216	0.881383	0.989461	STABLE
novel_379	1.77762	-0.242984	0.284641	-1.10853	0.267631	0.971233	STABLE
novel_380	2.41681	0.312195	0.313481	1.42643	0.153744	0.971233	STABLE
novel_383	1.40221	0.158432	0.234166	0.888205	0.374431	0.971233	STABLE
novel_92	3.63468	-0.28535	0.382576	-0.798476	0.424595	0.971233	STABLE
novel_97	1.84934	0.136912	0.300125	0.485067	0.627629	0.971233	STABLE
