# Supplementary material for: The transcription factor Zeb1 controls homeostasis and function of type 1 conventional dendritic cells
Source: Nat Commun. 2023 Oct 20;14:6639. doi: 10.1038/s41467-023-42428-7 (PMC10589231; doi:10.1038/s41467-023-42428-7)
Supplement: Supplementary file 4 — Supplementary Data 1–5 [file 41467_2023_42428_MOESM4_ESM.zip › supplemental tables v2/Supplementary Data 5.xlsx]

## Sheet: Sheet1
Antibodies	Clone #	Catalog #	Dilution factor	Source
Biotin-conjugated anti-mouse F4/80	BM8	123106	200	BioLegend
Biotin-conjugated anti-mouse NK1.1	PK136	108704	200	BioLegend
Biotin-conjugated anti-mouse TER-119	TER-119	116204	200	BioLegend
Biotin-conjugatedanti-mouse CD3ε	145-2C11	100304	100	BioLegend
Biotin-conjugated anti-mouse CD19	6D5	115504	100	BioLegend
Biotin-conjugated anti-mouse CD4	GK1.5	100404	100	BioLegend
Biotin-conjugated anti-mouse CD8α	53-6.7	100704	100	BioLegend
Biotin-conjugated anti-mouse B220	RA3-6B2	103204	100	BioLegend
Biotin-conjugated anti-mouse CD25	PC61	102004	200	BioLegend
Biotin-conjugated anti-mouse CD44	IM7	103004	200	BioLegend
Biotin-conjugated anti-mouse CD11b	M1/70	101204	200	BioLegend
Biotin-conjugated anti-mouse CD11c	N418	117304	200	BioLegend
Biotin-conjugated anti-mouse Gr-1	RB6-8C5	108404	200	BioLegend
Biotin-conjugated anti-mouse TCRγ/δ	GL3	118103	200	BioLegend
purified anti-mouse CD16/32	93	101302	100	BioLegend
anti-mouse CD317	927	127025	200	BioLegend
anti-mouse Ly-6C	HK1.4	128018	200	BioLegend
anti-mouse XCR1	ZET	148218	200	BioLegend
anti-mouse F4/80	BM8	123110	200	BioLegend
anti-mouse Siglec-H	551	129606	200	BioLegend
anti-mouse CD172α (SIRP-α)	P84	144022	200	BioLegend
anti-mouse CD26 (DPP-4)	H194-112	137810	200	BioLegend
anti-mouse CD135	A2F10	135310	200	BioLegend
anti-mouse CD115	AFS98	135517	200	BioLegend
anti-mouse CD62L	MEL-14	104441	200	BioLegend
anti-mouse CD64	X54-5/7.1	139323	200	BioLegend
anti-mouse TCR Vα2	B20.1	127807	200	BioLegend
anti-mouse Granzyme B	GB11	515403	200	BioLegend
anti-mouse CD45R/B220	RA3-6B2	103211	400	BioLegend
anti-mouse CD45R/B220	RA3-6B2	103205	400	BioLegend
anti-mouse IFN-γ	XMG1.2	505810	200	BioLegend
anti-mouse TCR Vβ5.1/.2	MR9-4	139506	200	BioLegend
anti-mouse Perforin	S16009A	154303	200	BioLegend
anti-mouse H2Kb	AF6-88.5	116517	200	BioLegend
anti-mouse CD366 (Tim-3)	RMT3-23	119723	200	BioLegend
anti-mouse CD279 (PD-1)	29F.1A12	135205	200	BioLegend
anti-mouse CD152 (CTLA-4)	UC10-4B9	106305	200	BioLegend
anti-mouse Ki67	Ki-67	350503	200	BioLegend
Anti-mouse Ly-6G	1A8	551460	200	BD Biosciences.
anti-mouse CD24	M1/69	562349	200	BD Biosciences.
anti-mouse CD45R/B220	RA3-6B2	563103	400	BD Biosciences.
anti-mouse CD45R/B220	RA3-6B2	562290	400	BD Biosciences.
anti-mouse CD45R/B220	RA3-6B2	563894	400	BD Biosciences.
anti-mouse CD45R/B220	RA3-6B2	563893	400	BD Biosciences.
anti-mouse CD45R/B220	RA3-6B2	563708	400	BD Biosciences.
anti-mouse CD44	IM7	560569	200	BD Biosciences.
anti-mouse Foxp3	FJK-16s	77-5775-40	200	BD Biosciences.
anti-mouse MHCⅡ (I-A/I-E)	M5/114.15.2	563415	400	BD Biosciences.
anti-mouse CD8α	53-6.7	563234	200	BD Biosciences.
anti-mouse CD8α	53-6.7	562283	200	BD Biosciences.
anti-mouse CD8α	53-6.7	553033	200	BD Biosciences.
Anti-mouse CD8α	53-6.7	48-0081-82	200	eBioscience
anti-mouse CD45.1	A20	48-0453-82	200	eBioscience
anti-mouse CD4	GK1.5	17-0041-83	200	eBioscience
anti-mouse CD4	RM4-5	47-0042-82	200	eBioscience
anti-mouse CD4	RM4-5	48-0042-82	200	eBioscience
anti-mouse CD11c	N418	48-0114-82	200	eBioscience
anti-mouse CD117 (c-Kit)	2B8	12-1171-81	200	eBioscience
anti-mouse CD19	1D3	11-0193-85	200	eBioscience
anti-mouse CD25	PC61.5	17-0251-82	200	eBioscience
anti-mouse CD3ε	145-2C11	11-0031-85	200	eBioscience
anti-mouse CD45.2	104	48-0454-82	200	eBioscience
anti-mouse TNF-α	TN3-19.12	12-7423-41	200	eBioscience
anti-β-actin	8H10D10	3700	1000	Cell Signaling Technology
Rabbit IgG	DA1E	3900	5000	Cell Signaling Technology
anti-Zeb1	-	21544-1-AP	1000	Proteintech
anti-Cybb	-	A19701	1000	ABclonal
anti-Ncf2	-	A3703	1000	ABclonal
anti-Rab5 Rabbit mAb	C8B1	3547T	200	Cell Signaling Technology
anti-Rab7 Rabbit mAb	D95F2	9367T	200	Cell Signaling Technology
anti-Lamp1 Mouse mAb	D4O1S	15665T	200	Cell Signaling Technology
Anti-Galectin-3 Alexa Fluor 488	A3A12	sc-53127 AF488	200	Santa Cruz
purified anti-mouse IL-6 antibody	MP5-20F3	504501	-	BioLegend
biotin anti-mouse IL-6 antibody	MP5-32C11	504601	-	BioLegend
purified anti-mouse IL-12/IL-23 p40 antibody	C15.6	505201	-	BioLegend
biotin anti-mouse IL-12/IL-23 p40 antibody	C17.8	505301	-	BioLegend
purified anti-mouse IFN-γ antibody	R4-6A2	505701	-	BioLegend
biotin anti-mouse IFN-γ antibody	XMG1.2	505803	-	BioLegend
Mouse TNF-α ELISA Kit	-	RK04875	-	Abclone
Mouse IL-10 ELISA Kit	-	RK00016	-	Abclone
