# Supplementary material for: The transcription factor Zeb1 controls homeostasis and function of type 1 conventional dendritic cells
Source: Nat Commun. 2023 Oct 20;14:6639. doi: 10.1038/s41467-023-42428-7 (PMC10589231; doi:10.1038/s41467-023-42428-7)
Supplement: Supplementary file 4 — Supplementary Data 1–5 [file 41467_2023_42428_MOESM4_ESM.zip › supplemental tables v2/Supplementary Data 2.xlsx]

## Sheet: 1.data_summary
sample	library	raw_reads	clean_reads	clean_bases	error_rate	Q20	Q30	GC_pct
BMDC_KO2	FRAS202378663-1r	41514794	40217040	6.03G	0.03	97.92	93.99	49.02
BMDC_WT2	FRAS202378661-1r	47580404	46501508	6.98G	0.03	97.88	93.91	49.7
BMDC_WT1	FRAS202378660-1r	47583236	46327832	6.95G	0.03	97.63	93.4	50.02
BMDC_KO1	FRAS202378662-1r	46008420	44416168	6.66G	0.03	97.88	93.87	49.08
raw_reads: Number of reads in the raw data
clean_reads: Number of filtered reads in the raw data
clean_bases: Number of filtered base pairs in the raw data (clean base=clean reads*150bp)
error_rate: Qverall sequencing error rate
Q20: Percentage of bases with Phred score greater than 20 out of the total number of bases
Q30: Percentage of bases with Phred score greater than 30 out of the total number of bases
GC_pct: Percentage of G and C bases in the clean reads out of the four types of bases

## Sheet: 2.mapping_result
sample	total_reads	total_map	unique_map	multi_map	read1_map	read2_map	positive_map	negative_map	splice_map	unsplice_map	proper_map
BMDC_KO2	40217040	39245871(97.59%)	37618450(93.54%)	1627421(4.05%)	18875029(46.93%)	18743421(46.61%)	18805342(46.76%)	18813108(46.78%)	17100361(42.52%)	20518089(51.02%)	36750478(91.38%)
BMDC_WT1	46327832	44948226(97.02%)	43209927(93.27%)	1738299(3.75%)	21739844(46.93%)	21470083(46.34%)	21595214(46.61%)	21614713(46.66%)	19998517(43.17%)	23211410(50.1%)	42099084(90.87%)
BMDC_KO1	44416168	43235776(97.34%)	41408507(93.23%)	1827269(4.11%)	20801596(46.83%)	20606911(46.4%)	20695337(46.59%)	20713170(46.63%)	18982873(42.74%)	22425634(50.49%)	40340376(90.82%)
BMDC_WT2	46501508	45283042(97.38%)	43452301(93.44%)	1830741(3.94%)	21813845(46.91%)	21638456(46.53%)	21718483(46.7%)	21733818(46.74%)	20092583(43.21%)	23359718(50.23%)	42441844(91.27%)
proper_map: Number of paired reads (read1 and read2) simultaneously aligned to the genome and their percentage out of the total reads

## Sheet: 3.raw_reads
gene_id	BMDC_KO2	BMDC_KO1	BMDC_WT1	BMDC_WT2	gene_name	gene_chr	gene_start	gene_end	gene_strand	gene_length	gene_biotype	gene_description	tf_family
ENSMUSG00000024610	250976	279356	287044	304225	Cd74	18	60803848	60812646	+	1410	protein_coding	CD74 antigen (invariant polypeptide of major histocompatibility complex, class II antigen-associated) [Source:MGI Symbol;Acc:MGI:96534]	-
ENSMUSG00000037742	187406	211960	205311	214897	Eef1a1	9	78478449	78489151	-	2493	protein_coding	eukaryotic translation elongation factor 1 alpha 1 [Source:MGI Symbol;Acc:MGI:1096881]	-
ENSMUSG00000073421	134650	151274	166563	161310	H2-Ab1	17	34263209	34269418	+	1637	protein_coding	histocompatibility 2, class II antigen A, beta 1 [Source:MGI Symbol;Acc:MGI:103070]	-
ENSMUSG00000036594	128590	144218	150024	153664	H2-Aa	17	34282744	34287827	-	1874	protein_coding	histocompatibility 2, class II antigen A, alpha [Source:MGI Symbol;Acc:MGI:95895]	-
ENSMUSG00000029580	116167	129999	163710	166242	Actb	5	142903115	142906754	-	2679	protein_coding	actin, beta [Source:MGI Symbol;Acc:MGI:87904]	-
ENSMUSG00000004207	115871	128507	152065	151442	Psap	10	60277627	60302597	+	2744	protein_coding	prosaposin [Source:MGI Symbol;Acc:MGI:97783]	-
ENSMUSG00000027447	109360	126098	149276	145753	Cst3	2	148871722	148875692	-	1266	protein_coding	cystatin C [Source:MGI Symbol;Acc:MGI:102519]	-
ENSMUSG00000049775	110691	126469	133446	137267	Tmsb4x	X	167207093	167209315	-	1371	protein_coding	thymosin, beta 4, X chromosome [Source:MGI Symbol;Acc:MGI:99510]	-
ENSMUSG00000046805	107276	118294	119605	119107	Mpeg1	19	12460779	12465284	+	4335	protein_coding	macrophage expressed gene 1 [Source:MGI Symbol;Acc:MGI:1333743]	-
ENSMUSG00000060586	80219	92106	114075	111154	H2-Eb1	17	34305877	34316199	+	1184	protein_coding	histocompatibility 2, class II antigen E beta [Source:MGI Symbol;Acc:MGI:95901]	-
ENSMUSG00000064351	88153	98637	65987	95673	mt-Co1	MT	5328	6872	+	1545	protein_coding	mitochondrially encoded cytochrome c oxidase I [Source:MGI Symbol;Acc:MGI:102504]	-
ENSMUSG00000034994	60701	67673	69862	68660	Eef2	10	81176631	81182498	+	3324	protein_coding	eukaryotic translation elongation factor 2 [Source:MGI Symbol;Acc:MGI:95288]	-
ENSMUSG00000062825	47050	50992	62168	63315	Actg1	11	120345690	120348542	-	2658	protein_coding	actin, gamma, cytoplasmic 1 [Source:MGI Symbol;Acc:MGI:87906]	-
ENSMUSG00000015656	45389	51737	60564	65056	Hspa8	9	40800984	40810087	+	4301	protein_coding	heat shock protein 8 [Source:MGI Symbol;Acc:MGI:105384]	-
ENSMUSG00000041515	49882	55219	53891	53895	Irf8	8	120736358	120756694	+	7055	protein_coding	interferon regulatory factor 8 [Source:MGI Symbol;Acc:MGI:96395]	IRF
ENSMUSG00000060126	51991	58415	48834	52220	Tpt1	14	75845093	75848525	+	2380	protein_coding	tumor protein, translationally-controlled 1 [Source:MGI Symbol;Acc:MGI:104890]	-
ENSMUSG00000067274	45351	53095	50400	50600	Rplp0	5	115559467	115563727	+	1659	protein_coding	ribosomal protein, large, P0 [Source:MGI Symbol;Acc:MGI:1927636]	-
ENSMUSG00000032518	47224	53480	46441	49712	Rpsa	9	120127689	120132369	+	3170	protein_coding	ribosomal protein SA [Source:MGI Symbol;Acc:MGI:105381]	-
ENSMUSG00000051506	42482	46158	55573	48632	Wdfy4	14	32959547	33185508	-	10552	protein_coding	WD repeat and FYVE domain containing 4 [Source:MGI Symbol;Acc:MGI:3584510]	-
ENSMUSG00000069516	34600	40094	51220	52509	Lyz2	10	117277331	117282321	-	1316	protein_coding	lysozyme 2 [Source:MGI Symbol;Acc:MGI:96897]	-
ENSMUSG00000032399	36780	42011	39040	39942	Rpl4	9	64173375	64178666	+	2007	protein_coding	ribosomal protein L4 [Source:MGI Symbol;Acc:MGI:1915141]	-
ENSMUSG00000028581	35489	39722	37452	39112	Laptm5	4	130913125	130936141	+	3788	protein_coding	lysosomal-associated protein transmembrane 5 [Source:MGI Symbol;Acc:MGI:108046]	-
ENSMUSG00000029413	28299	31327	42446	41281	Naaa	5	92257659	92278170	-	3721	protein_coding	N-acylethanolamine acid amidase [Source:MGI Symbol;Acc:MGI:1914361]	-
ENSMUSG00000030214	29102	32538	36618	38547	Plbd1	6	136612070	136661928	-	2633	protein_coding	phospholipase B domain containing 1 [Source:MGI Symbol;Acc:MGI:1914107]	-
ENSMUSG00000021998	30814	34038	35412	36377	Lcp1	14	75131101	75230842	+	9504	protein_coding	lymphocyte cytosolic protein 1 [Source:MGI Symbol;Acc:MGI:104808]	-
ENSMUSG00000026728	30879	34838	34163	36506	Vim	2	13573927	13582826	+	4743	protein_coding	vimentin [Source:MGI Symbol;Acc:MGI:98932]	-
ENSMUSG00000023944	30330	34046	33998	34820	Hsp90ab1	17	45567775	45573271	-	2999	protein_coding	heat shock protein 90 alpha (cytosolic), class B member 1 [Source:MGI Symbol;Acc:MGI:96247]	-
ENSMUSG00000060036	30128	34507	33375	33895	Rpl3	15	80077791	80091868	-	3175	protein_coding	ribosomal protein L3 [Source:MGI Symbol;Acc:MGI:1351605]	-
ENSMUSG00000000594	29119	33373	33126	32758	Gm2a	11	55098115	55113029	+	4127	protein_coding	GM2 ganglioside activator protein [Source:MGI Symbol;Acc:MGI:95762]	-
ENSMUSG00000018819	26637	30451	34786	35813	Lsp1	7	142460809	142494867	+	5174	protein_coding	lymphocyte specific 1 [Source:MGI Symbol;Acc:MGI:96832]	-
ENSMUSG00000028495	29822	33644	30247	32601	Rps6	4	86854660	86857412	-	1586	protein_coding	ribosomal protein S6 [Source:MGI Symbol;Acc:MGI:98159]	-
ENSMUSG00000031320	29609	33758	29748	31885	Rps4x	X	102184941	102189394	-	1631	protein_coding	ribosomal protein S4, X-linked [Source:MGI Symbol;Acc:MGI:98158]	-
ENSMUSG00000060802	27156	30332	32109	34881	B2m	2	122147686	122153083	+	860	protein_coding	beta-2 microglobulin [Source:MGI Symbol;Acc:MGI:88127]	-
ENSMUSG00000031328	25640	28453	36267	32759	Flna	X	74223461	74249820	-	9400	protein_coding	filamin, alpha [Source:MGI Symbol;Acc:MGI:95556]	-
ENSMUSG00000028081	28000	32781	30214	31515	Rps3a1	3	86137940	86142702	-	977	protein_coding	ribosomal protein S3A1 [Source:MGI Symbol;Acc:MGI:1202063]	-
ENSMUSG00000022283	28664	31784	28611	30362	Pabpc1	15	36595661	36609668	-	6540	protein_coding	poly(A) binding protein, cytoplasmic 1 [Source:MGI Symbol;Acc:MGI:1349722]	-
ENSMUSG00000026238	23179	27253	33863	34247	Ptma	1	86526726	86530712	+	1462	protein_coding	prothymosin alpha [Source:MGI Symbol;Acc:MGI:97803]	-
ENSMUSG00000020719	26693	29282	29876	30264	Ddx5	11	106780355	106789185	-	5775	protein_coding	DEAD (Asp-Glu-Ala-Asp) box polypeptide 5 [Source:MGI Symbol;Acc:MGI:105037]	-
ENSMUSG00000030707	23597	27005	33033	31837	Coro1a	7	126699773	126707787	-	2783	protein_coding	coronin, actin binding protein 1A [Source:MGI Symbol;Acc:MGI:1345961]	-
ENSMUSG00000008682	26744	30769	26041	27456	Rpl10	X	74270812	74273135	+	2053	protein_coding	ribosomal protein L10 [Source:MGI Symbol;Acc:MGI:105943]	-
ENSMUSG00000001525	21528	24048	31465	31333	Tubb5	17	35833921	35838306	-	3327	protein_coding	tubulin, beta 5 class I [Source:MGI Symbol;Acc:MGI:107812]	-
ENSMUSG00000043716	25913	29336	25753	27343	Rpl7	1	16101295	16104662	-	2687	protein_coding	ribosomal protein L7 [Source:MGI Symbol;Acc:MGI:98073]	-
ENSMUSG00000030744	22666	27105	29059	27839	Rps3	7	99477896	99483738	-	4483	protein_coding	ribosomal protein S3 [Source:MGI Symbol;Acc:MGI:1350917]	-
ENSMUSG00000020372	24496	28299	26461	26813	Rack1	11	48800332	48806434	+	5119	protein_coding	receptor for activated C kinase 1 [Source:MGI Symbol;Acc:MGI:101849]	-
ENSMUSG00000020644	24779	27622	24624	27046	Id2	12	25093799	25097140	-	2438	protein_coding	inhibitor of DNA binding 2 [Source:MGI Symbol;Acc:MGI:96397]	bHLH
ENSMUSG00000026341	21546	24157	27247	27857	Actr3	1	125392905	125435727	-	4631	protein_coding	ARP3 actin-related protein 3 [Source:MGI Symbol;Acc:MGI:1921367]	-
ENSMUSG00000050335	19140	21437	29943	29654	Lgals3	14	47367751	47386160	+	1858	protein_coding	lectin, galactose binding, soluble 3 [Source:MGI Symbol;Acc:MGI:96778]	-
ENSMUSG00000039899	21675	22989	26764	27834	Fgl2	5	21372642	21378374	+	3788	protein_coding	fibrinogen-like protein 2 [Source:MGI Symbol;Acc:MGI:103266]	-
ENSMUSG00000073411	19706	22471	28408	28433	H2-D1	17	35262730	35267499	+	2579	protein_coding	histocompatibility 2, D region locus 1 [Source:MGI Symbol;Acc:MGI:95896]	-
ENSMUSG00000027763	25149	27147	22990	23509	Mbnl1	3	60472830	60629750	+	18717	protein_coding	muscleblind like splicing factor 1 [Source:MGI Symbol;Acc:MGI:1928482]	-
ENSMUSG00000058558	24069	27100	22396	24611	Rpl5	5	107900502	107909005	+	3920	protein_coding	ribosomal protein L5 [Source:MGI Symbol;Acc:MGI:102854]	-
ENSMUSG00000006333	20848	23824	26112	24909	Rps9	7	3703993	3706897	+	2522	protein_coding	ribosomal protein S9 [Source:MGI Symbol;Acc:MGI:1924096]	-
ENSMUSG00000021218	22369	24622	23344	25161	Gdi2	13	3538063	3567871	+	10558	protein_coding	guanosine diphosphate (GDP) dissociation inhibitor 2 [Source:MGI Symbol;Acc:MGI:99845]	-
ENSMUSG00000075415	21104	22822	25060	25360	Fnbp1	2	31026206	31142008	-	10030	protein_coding	formin binding protein 1 [Source:MGI Symbol;Acc:MGI:109606]	-
ENSMUSG00000022587	19760	22395	24370	25539	Ly6e	15	74955051	74959905	+	3784	protein_coding	lymphocyte antigen 6 complex, locus E [Source:MGI Symbol;Acc:MGI:106651]	-
ENSMUSG00000045128	20199	23029	23407	23355	Rpl18a	8	70894722	70897412	-	1739	protein_coding	ribosomal protein L18A [Source:MGI Symbol;Acc:MGI:1924058]	-
ENSMUSG00000032562	19593	22466	23240	23596	Gnai2	9	107614125	107635367	-	3779	protein_coding	guanine nucleotide binding protein (G protein), alpha inhibiting 2 [Source:MGI Symbol;Acc:MGI:95772]	-
ENSMUSG00000056201	17574	20355	25665	24960	Cfl1	19	5490455	5495201	+	2354	protein_coding	cofilin 1, non-muscle [Source:MGI Symbol;Acc:MGI:101757]	-
ENSMUSG00000024608	20427	23000	21958	22941	Rps14	18	60774510	60778546	+	1384	protein_coding	ribosomal protein S14 [Source:MGI Symbol;Acc:MGI:98107]	-
ENSMUSG00000061232	18158	19867	24921	25143	H2-K1	17	33996017	34000333	-	2608	protein_coding	histocompatibility 2, K1, K region [Source:MGI Symbol;Acc:MGI:95904]	-
ENSMUSG00000022443	18688	20055	25037	22987	Myh9	15	77760587	77842175	-	12928	protein_coding	myosin, heavy polypeptide 9, non-muscle [Source:MGI Symbol;Acc:MGI:107717]	-
ENSMUSG00000028465	18839	20596	23822	22573	Tln1	4	43531519	43562691	-	9801	protein_coding	talin 1 [Source:MGI Symbol;Acc:MGI:1099832]	-
ENSMUSG00000005142	18654	20626	23323	23005	Man2b1	8	85083270	85098282	+	8026	protein_coding	mannosidase 2, alpha B1 [Source:MGI Symbol;Acc:MGI:107286]	-
ENSMUSG00000024661	20097	23255	20311	20821	Fth1	19	9982703	9985092	+	866	protein_coding	ferritin heavy polypeptide 1 [Source:MGI Symbol;Acc:MGI:95588]	-
ENSMUSG00000000740	18397	21317	21813	21457	Rpl13	8	123102350	123105244	+	2595	protein_coding	ribosomal protein L13 [Source:MGI Symbol;Acc:MGI:105922]	-
ENSMUSG00000026395	20375	21527	20487	20572	Ptprc	1	138062861	138175708	-	18313	protein_coding	protein tyrosine phosphatase, receptor type, C [Source:MGI Symbol;Acc:MGI:97810]	-
ENSMUSG00000031207	18073	19507	20644	21485	Msn	X	96096042	96168552	+	6327	protein_coding	moesin [Source:MGI Symbol;Acc:MGI:97167]	-
ENSMUSG00000033685	17858	20462	19709	20713	Ucp2	7	100493337	100502020	+	6989	protein_coding	uncoupling protein 2 (mitochondrial, proton carrier) [Source:MGI Symbol;Acc:MGI:109354]	-
ENSMUSG00000058799	19794	21579	17638	19320	Nap1l1	10	111473223	111498150	+	4994	protein_coding	nucleosome assembly protein 1-like 1 [Source:MGI Symbol;Acc:MGI:1855693]	-
ENSMUSG00000017707	18498	20882	18771	19675	Serinc3	2	163623272	163645131	-	3840	protein_coding	serine incorporator 3 [Source:MGI Symbol;Acc:MGI:1349457]	-
ENSMUSG00000021250	17244	19245	19914	20808	Fos	12	85473890	85477273	+	2352	protein_coding	FBJ osteosarcoma oncogene [Source:MGI Symbol;Acc:MGI:95574]	TF_bZIP
ENSMUSG00000038418	13047	14678	24114	25200	Egr1	18	34859823	34864984	+	4484	protein_coding	early growth response 1 [Source:MGI Symbol;Acc:MGI:95295]	zf-C2H2
ENSMUSG00000012848	17093	19894	19886	19596	Rps5	7	12922290	12926686	+	1734	protein_coding	ribosomal protein S5 [Source:MGI Symbol;Acc:MGI:1097682]	-
ENSMUSG00000030536	18388	19950	19444	18304	Iqgap1	7	80711583	80825974	-	16538	protein_coding	IQ motif containing GTPase activating protein 1 [Source:MGI Symbol;Acc:MGI:1352757]	-
ENSMUSG00000044786	15613	17366	21624	21021	Zfp36	7	28376784	28380253	-	3470	protein_coding	zinc finger protein 36 [Source:MGI Symbol;Acc:MGI:99180]	-
ENSMUSG00000045817	14683	16654	22459	21322	Zfp36l2	17	84183931	84187947	-	3530	protein_coding	zinc finger protein 36, C3H type-like 2 [Source:MGI Symbol;Acc:MGI:107945]	-
ENSMUSG00000026832	17055	18995	19186	19864	Cytip	2	58129137	58195532	-	6744	protein_coding	cytohesin 1 interacting protein [Source:MGI Symbol;Acc:MGI:2183535]	-
ENSMUSG00000004980	16423	18078	19670	20332	Hnrnpa2b1	6	51460932	51469894	-	6584	protein_coding	heterogeneous nuclear ribonucleoprotein A2/B1 [Source:MGI Symbol;Acc:MGI:104819]	-
ENSMUSG00000001175	16022	17612	19946	20900	Calm1	12	100199435	100209814	+	4706	protein_coding	calmodulin 1 [Source:MGI Symbol;Acc:MGI:88251]	-
ENSMUSG00000016559	17341	19164	18474	19279	H3f3b	11	116021912	116027962	-	2976	protein_coding	H3 histone, family 3B [Source:MGI Symbol;Acc:MGI:1101768]	-
ENSMUSG00000025290	17449	19692	17745	19103	Rps24	14	24487125	24496959	+	6256	protein_coding	ribosomal protein S24 [Source:MGI Symbol;Acc:MGI:98147]	-
ENSMUSG00000001281	16064	18374	19745	19785	Itgb7	15	102215995	102231944	-	2770	protein_coding	integrin beta 7 [Source:MGI Symbol;Acc:MGI:96616]	-
ENSMUSG00000064370	18258	20898	13806	19851	mt-Cytb	MT	14145	15288	+	1144	protein_coding	mitochondrially encoded cytochrome b [Source:MGI Symbol;Acc:MGI:102501]	-
ENSMUSG00000064341	18591	21153	13239	19342	mt-Nd1	MT	2751	3707	+	957	protein_coding	mitochondrially encoded NADH dehydrogenase 1 [Source:MGI Symbol;Acc:MGI:101787]	-
ENSMUSG00000026864	15103	16905	19238	20501	Hspa5	2	34771970	34777547	+	4229	protein_coding	heat shock protein 5 [Source:MGI Symbol;Acc:MGI:95835]	-
ENSMUSG00000049103	16633	18533	17972	18401	Ccr2	9	124101950	124113557	+	6760	protein_coding	chemokine (C-C motif) receptor 2 [Source:MGI Symbol;Acc:MGI:106185]	-
ENSMUSG00000025362	17607	18423	16307	18803	Rps26	10	128624534	128626747	-	1544	protein_coding	ribosomal protein S26 [Source:MGI Symbol;Acc:MGI:1351628]	-
ENSMUSG00000025132	15214	17080	19703	19132	Arhgdia	11	120578104	120581624	-	2258	protein_coding	Rho GDP dissociation inhibitor (GDI) alpha [Source:MGI Symbol;Acc:MGI:2178103]	-
ENSMUSG00000021939	16609	19209	17371	17864	Ctsb	14	63122462	63145923	+	6051	protein_coding	cathepsin B [Source:MGI Symbol;Acc:MGI:88561]	-
ENSMUSG00000028657	14645	16086	19654	20378	Ppt1	4	122836242	122859175	+	3674	protein_coding	palmitoyl-protein thioesterase 1 [Source:MGI Symbol;Acc:MGI:1298204]	-
ENSMUSG00000092341	17572	16998	19879	16035	Malat1	19	5795690	5802672	-	6983	lincRNA	metastasis associated lung adenocarcinoma transcript 1 (non-coding RNA) [Source:MGI Symbol;Acc:MGI:1919539]	-
ENSMUSG00000029614	15689	17741	18202	18663	Rpl6	5	121204481	121209241	+	3140	protein_coding	ribosomal protein L6 [Source:MGI Symbol;Acc:MGI:108057]	-
ENSMUSG00000027248	15456	17612	17482	18924	Pdia3	2	121413775	121438687	+	3139	protein_coding	protein disulfide isomerase associated 3 [Source:MGI Symbol;Acc:MGI:95834]	-
ENSMUSG00000009927	15844	18455	16766	17522	Rps25	9	44407139	44410427	+	2691	protein_coding	ribosomal protein S25 [Source:MGI Symbol;Acc:MGI:1922867]	-
ENSMUSG00000061477	17185	18882	15767	16680	Rps7	12	28630854	28635953	-	2015	protein_coding	ribosomal protein S7 [Source:MGI Symbol;Acc:MGI:1333818]	-
ENSMUSG00000000290	14981	16485	17959	18347	Itgb2	10	77530252	77565708	+	3052	protein_coding	integrin beta 2 [Source:MGI Symbol;Acc:MGI:96611]	-
ENSMUSG00000047675	16379	18652	15645	16480	Rps8	4	117153827	117156243	-	1726	protein_coding	ribosomal protein S8 [Source:MGI Symbol;Acc:MGI:98166]	-
ENSMUSG00000018293	12787	14431	19796	19661	Pfn1	11	70651850	70654644	-	2405	protein_coding	profilin 1 [Source:MGI Symbol;Acc:MGI:97549]	-
ENSMUSG00000003970	14863	15919	18671	16980	Rpl8	15	76904078	76906314	+	1359	protein_coding	ribosomal protein L8 [Source:MGI Symbol;Acc:MGI:1350927]	-
ENSMUSG00000017404	14824	17162	16545	17334	Rpl19	11	98026710	98030492	+	1022	protein_coding	ribosomal protein L19 [Source:MGI Symbol;Acc:MGI:98020]	-
ENSMUSG00000093674	14799	16551	17434	17032	Rpl41	10	128548114	128549305	-	1168	protein_coding	ribosomal protein L41 [Source:MGI Symbol;Acc:MGI:1915195]	-
ENSMUSG00000023150	17000	17408	14993	16347	Ivns1abp	1	151344477	151364422	+	5435	protein_coding	influenza virus NS1A binding protein [Source:MGI Symbol;Acc:MGI:2152389]	-
ENSMUSG00000018340	15782	17613	15577	15959	Anxa6	11	54979108	55033445	-	2930	protein_coding	annexin A6 [Source:MGI Symbol;Acc:MGI:88255]	-
ENSMUSG00000006304	14398	16000	16777	17723	Arpc2	1	74236084	74268209	+	2033	protein_coding	actin related protein 2/3 complex, subunit 2 [Source:MGI Symbol;Acc:MGI:1923959]	-
ENSMUSG00000076617	15468	17038	15354	16504	Ighm	12	113418558	113422730	-	1886	IG_C_gene	immunoglobulin heavy constant mu [Source:MGI Symbol;Acc:MGI:96448]	-
ENSMUSG00000036908	14511	16353	16821	16594	Unc93b1	19	3935186	3949340	+	2841	protein_coding	unc-93 homolog B1, TLR signaling regulator [Source:MGI Symbol;Acc:MGI:1859307]	-
ENSMUSG00000071866	14407	17159	14946	16634	Ppia	11	6415443	6419817	+	3508	protein_coding	peptidylprolyl isomerase A [Source:MGI Symbol;Acc:MGI:97749]	-
ENSMUSG00000059796	13832	15105	16528	17523	Eif4a1	11	69666936	69672423	-	4334	protein_coding	eukaryotic translation initiation factor 4A1 [Source:MGI Symbol;Acc:MGI:95303]	-
ENSMUSG00000038642	13705	15592	16493	17139	Ctss	3	95526786	95556403	+	1358	protein_coding	cathepsin S [Source:MGI Symbol;Acc:MGI:107341]	-
ENSMUSG00000059070	14124	16461	16477	15848	Rpl18	7	45715457	45720836	+	4043	protein_coding	ribosomal protein L18 [Source:MGI Symbol;Acc:MGI:98003]	-
ENSMUSG00000008668	12942	15149	17803	16561	Rps18	17	33951999	33956001	-	2491	protein_coding	ribosomal protein S18 [Source:MGI Symbol;Acc:MGI:98146]	-
ENSMUSG00000036478	13145	14278	17517	17443	Btg1	10	96617006	96622809	+	5276	protein_coding	B cell translocation gene 1, anti-proliferative [Source:MGI Symbol;Acc:MGI:88215]	-
ENSMUSG00000025967	15334	17099	14629	15242	Eef1b2	1	63176825	63180486	+	2532	protein_coding	eukaryotic translation elongation factor 1 beta 2 [Source:MGI Symbol;Acc:MGI:1929520]	-
ENSMUSG00000086503	15751	15380	16812	14106	Xist	X	103460366	103483254	-	17946	lincRNA	inactive X specific transcripts [Source:MGI Symbol;Acc:MGI:98974]	-
ENSMUSG00000044533	12760	15038	17072	16977	Rps2	17	24718116	24721929	+	1830	protein_coding	ribosomal protein S2 [Source:MGI Symbol;Acc:MGI:105110]	-
ENSMUSG00000027940	13515	15056	16108	16658	Tpm3	3	90072649	90100902	+	6085	protein_coding	tropomyosin 3, gamma [Source:MGI Symbol;Acc:MGI:1890149]	-
ENSMUSG00000060938	14652	16592	14406	15529	Rpl26	11	68901583	68906989	+	1444	protein_coding	ribosomal protein L26 [Source:MGI Symbol;Acc:MGI:106022]	-
ENSMUSG00000003814	12684	14313	16639	17517	Calr	8	84841850	84846934	-	2880	protein_coding	calreticulin [Source:MGI Symbol;Acc:MGI:88252]	-
ENSMUSG00000007892	12484	14815	17805	16038	Rplp1	9	61913284	61914542	-	499	protein_coding	ribosomal protein, large, P1 [Source:MGI Symbol;Acc:MGI:1927099]	-
ENSMUSG00000034708	14287	15875	14710	15132	Grn	11	102430315	102437048	+	3474	protein_coding	granulin [Source:MGI Symbol;Acc:MGI:95832]	-
ENSMUSG00000006699	13435	15306	15073	15990	Cdc42	4	137319696	137357720	-	2966	protein_coding	cell division cycle 42 [Source:MGI Symbol;Acc:MGI:106211]	-
ENSMUSG00000038612	12869	14123	15934	16562	Mcl1	3	95658788	95663176	+	3418	protein_coding	myeloid cell leukemia sequence 1 [Source:MGI Symbol;Acc:MGI:101769]	-
ENSMUSG00000028656	12786	14177	16135	16367	Cap1	4	122859047	122886056	-	3494	protein_coding	CAP, adenylate cyclase-associated protein 1 (yeast) [Source:MGI Symbol;Acc:MGI:88262]	-
ENSMUSG00000063457	11997	14259	16762	15571	Rps15	10	80292453	80294114	+	630	protein_coding	ribosomal protein S15 [Source:MGI Symbol;Acc:MGI:98117]	-
ENSMUSG00000039630	12808	13988	15276	15464	Hnrnpu	1	178321108	178337797	-	11599	protein_coding	heterogeneous nuclear ribonucleoprotein U [Source:MGI Symbol;Acc:MGI:1858195]	-
ENSMUSG00000020009	12611	14118	14943	15383	Ifngr1	10	19591949	19610229	+	2847	protein_coding	interferon gamma receptor 1 [Source:MGI Symbol;Acc:MGI:107655]	-
ENSMUSG00000020423	11079	12657	17086	16147	Btg2	1	134075170	134079120	-	2743	protein_coding	B cell translocation gene 2, anti-proliferative [Source:MGI Symbol;Acc:MGI:108384]	-
ENSMUSG00000022108	12987	14678	14229	14675	Itm2b	14	73362226	73385289	-	2732	protein_coding	integral membrane protein 2B [Source:MGI Symbol;Acc:MGI:1309517]	-
ENSMUSG00000025794	13963	15618	12938	13695	Rpl14	9	120571444	120574654	+	1651	protein_coding	ribosomal protein L14 [Source:MGI Symbol;Acc:MGI:1914365]	-
ENSMUSG00000027907	12502	13842	14374	15378	S100a11	3	93520488	93526287	+	511	protein_coding	S100 calcium binding protein A11 [Source:MGI Symbol;Acc:MGI:1338798]	-
ENSMUSG00000026234	12501	13436	14275	15394	Ncl	1	86344719	86359400	-	10188	protein_coding	nucleolin [Source:MGI Symbol;Acc:MGI:97286]	-
ENSMUSG00000057113	12174	14074	14260	14929	Npm1	11	33152287	33163206	-	2665	protein_coding	nucleophosmin 1 [Source:MGI Symbol;Acc:MGI:106184]	-
ENSMUSG00000015937	12334	13656	14567	14558	H2afy	13	56073619	56136361	-	6809	protein_coding	H2A histone family, member Y [Source:MGI Symbol;Acc:MGI:1349392]	-
ENSMUSG00000035697	12377	13644	13999	14968	Arhgap45	10	80016653	80031472	+	4478	protein_coding	Rho GTPase activating protein 45 [Source:MGI Symbol;Acc:MGI:1917969]	-
ENSMUSG00000049517	12633	14329	14151	13681	Rps23	13	90922958	90924950	+	1268	protein_coding	ribosomal protein S23 [Source:MGI Symbol;Acc:MGI:1913725]	-
ENSMUSG00000046434	11529	12210	15171	15257	Hnrnpa1	15	103240432	103246692	+	3153	protein_coding	heterogeneous nuclear ribonucleoprotein A1 [Source:MGI Symbol;Acc:MGI:104820]	-
ENSMUSG00000020152	12537	13415	13935	14200	Actr2	11	20062304	20112913	-	5204	protein_coding	ARP2 actin-related protein 2 [Source:MGI Symbol;Acc:MGI:1913963]	-
ENSMUSG00000048163	11606	13553	14494	14402	Selplg	5	113818536	113832644	-	4272	protein_coding	selectin, platelet (p-selectin) ligand [Source:MGI Symbol;Acc:MGI:106689]	-
ENSMUSG00000056708	10454	11630	16587	15091	Ier5	1	155096361	155099636	-	3276	protein_coding	immediate early response 5 [Source:MGI Symbol;Acc:MGI:1337072]	-
ENSMUSG00000003429	11473	13452	14327	14234	Rps11	7	45122379	45124439	-	865	protein_coding	ribosomal protein S11 [Source:MGI Symbol;Acc:MGI:1351329]	-
ENSMUSG00000038900	12160	13722	13541	13665	Rpl12	2	32961559	32965345	+	3598	protein_coding	ribosomal protein L12 [Source:MGI Symbol;Acc:MGI:98002]	-
ENSMUSG00000005610	12220	13693	13458	13649	Eif4g2	7	111067750	111083030	-	10166	protein_coding	eukaryotic translation initiation factor 4, gamma 2 [Source:MGI Symbol;Acc:MGI:109207]	-
ENSMUSG00000005103	11118	12440	14419	14758	Wdr1	5	38526813	38563221	-	8899	protein_coding	WD repeat domain 1 [Source:MGI Symbol;Acc:MGI:1337100]	-
ENSMUSG00000039218	13129	13344	13081	12611	Srrm2	17	23790532	23824741	+	12842	protein_coding	serine/arginine repetitive matrix 2 [Source:MGI Symbol;Acc:MGI:1923206]	-
ENSMUSG00000022463	11292	12659	14468	13650	Srebf2	15	82147181	82205379	+	7184	protein_coding	sterol regulatory element binding factor 2 [Source:MGI Symbol;Acc:MGI:107585]	bHLH
ENSMUSG00000000787	12203	12944	13112	13514	Ddx3x	X	13280970	13294052	+	5277	protein_coding	DEAD/H (Asp-Glu-Ala-Asp/His) box polypeptide 3, X-linked [Source:MGI Symbol;Acc:MGI:103064]	-
ENSMUSG00000037815	12506	13688	12382	12927	Ctnna1	18	35118888	35254773	+	3698	protein_coding	catenin (cadherin associated protein), alpha 1 [Source:MGI Symbol;Acc:MGI:88274]	-
ENSMUSG00000031709	11278	12083	14191	13949	Tbc1d9	8	83165352	83272934	+	5887	protein_coding	TBC1 domain family, member 9 [Source:MGI Symbol;Acc:MGI:1918560]	-
ENSMUSG00000039191	12002	12550	13295	13531	Rbpj	5	53466152	53657362	+	12750	protein_coding	recombination signal binding protein for immunoglobulin kappa J region [Source:MGI Symbol;Acc:MGI:96522]	CSL
ENSMUSG00000064367	13700	15176	9517	12944	mt-Nd5	MT	11742	13565	+	1824	protein_coding	mitochondrially encoded NADH dehydrogenase 5 [Source:MGI Symbol;Acc:MGI:102496]	-
ENSMUSG00000058655	11622	13392	13048	12855	Eif4b	15	102073773	102097173	+	4468	protein_coding	eukaryotic translation initiation factor 4B [Source:MGI Symbol;Acc:MGI:95304]	-
ENSMUSG00000057841	10731	13051	13515	13489	Rpl32	6	115805505	115808747	-	963	protein_coding	ribosomal protein L32 [Source:MGI Symbol;Acc:MGI:98038]	-
ENSMUSG00000079547	10510	11425	14369	14457	H2-DMb1	17	34153072	34160230	+	1485	protein_coding	histocompatibility 2, class II, locus Mb1 [Source:MGI Symbol;Acc:MGI:95922]	-
ENSMUSG00000069833	11607	12310	15350	11302	Ahnak	19	8989284	9076919	+	18543	protein_coding	AHNAK nucleoprotein (desmoyokin) [Source:MGI Symbol;Acc:MGI:1316648]	-
ENSMUSG00000034342	12483	12837	13546	11570	Cbl	9	44142976	44234049	-	12345	protein_coding	Casitas B-lineage lymphoma [Source:MGI Symbol;Acc:MGI:88279]	-
ENSMUSG00000025982	12501	13261	11981	12563	Sf3b1	1	54985169	55027481	-	11370	protein_coding	splicing factor 3b, subunit 1 [Source:MGI Symbol;Acc:MGI:1932339]	-
ENSMUSG00000032294	9670	10895	15008	14402	Pkm	9	59656368	59679375	+	5001	protein_coding	pyruvate kinase, muscle [Source:MGI Symbol;Acc:MGI:97591]	-
ENSMUSG00000022504	10942	11605	14004	13386	Ciita	16	10480059	10528418	+	9535	protein_coding	class II transactivator [Source:MGI Symbol;Acc:MGI:108445]	-
ENSMUSG00000025393	11004	12475	13141	13164	Atp5b	10	128083273	128090391	+	4237	protein_coding	ATP synthase, H+ transporting mitochondrial F1 complex, beta subunit [Source:MGI Symbol;Acc:MGI:107801]	-
ENSMUSG00000019505	9114	10681	13869	16035	Ubb	11	62551171	62553213	+	1675	protein_coding	ubiquitin B [Source:MGI Symbol;Acc:MGI:98888]	-
ENSMUSG00000047215	10912	12891	12978	12906	Rpl9	5	65388364	65391444	-	3081	protein_coding	ribosomal protein L9 [Source:MGI Symbol;Acc:MGI:1298373]	-
ENSMUSG00000001270	10101	11365	14085	14058	Ckb	12	111669361	111672338	-	2895	protein_coding	creatine kinase, brain [Source:MGI Symbol;Acc:MGI:88407]	-
ENSMUSG00000022453	10101	10959	14420	13964	Naga	15	82329532	82338925	-	2577	protein_coding	N-acetyl galactosaminidase, alpha [Source:MGI Symbol;Acc:MGI:1261422]	-
ENSMUSG00000037805	10374	11738	13683	13250	Rpl10a	17	28328471	28331033	+	2431	protein_coding	ribosomal protein L10A [Source:MGI Symbol;Acc:MGI:1343877]	-
ENSMUSG00000063229	10001	11294	14000	13717	Ldha	7	46841475	46855627	+	3310	protein_coding	lactate dehydrogenase A [Source:MGI Symbol;Acc:MGI:96759]	-
ENSMUSG00000038608	11821	12547	12406	11921	Dock10	1	80501073	80758527	-	18267	protein_coding	dedicator of cytokinesis 10 [Source:MGI Symbol;Acc:MGI:2146320]	-
ENSMUSG00000079523	6309	7578	18480	16063	Tmsb10	6	72957347	72958748	-	1276	protein_coding	thymosin, beta 10 [Source:MGI Symbol;Acc:MGI:109146]	-
ENSMUSG00000027808	12522	14310	10565	11019	Serp1	3	58519817	58525892	-	4611	protein_coding	stress-associated endoplasmic reticulum protein 1 [Source:MGI Symbol;Acc:MGI:92638]	-
ENSMUSG00000024858	10806	11888	12655	12852	Grk2	19	4286001	4306222	-	4476	protein_coding	G protein-coupled receptor kinase 2 [Source:MGI Symbol;Acc:MGI:87940]	-
ENSMUSG00000063856	10968	12406	12217	12274	Gpx1	9	108338903	108340343	+	1441	protein_coding	glutathione peroxidase 1 [Source:MGI Symbol;Acc:MGI:104887]	-
ENSMUSG00000055065	11322	12014	12179	12194	Ddx17	15	79527736	79546741	-	7643	protein_coding	DEAD (Asp-Glu-Ala-Asp) box polypeptide 17 [Source:MGI Symbol;Acc:MGI:1914290]	-
ENSMUSG00000020120	10695	11357	12670	12822	Plek	11	16971206	17052381	-	4486	protein_coding	pleckstrin [Source:MGI Symbol;Acc:MGI:1860485]	-
ENSMUSG00000021546	10315	11511	12939	12644	Hnrnpk	13	58391142	58403343	-	6466	protein_coding	heterogeneous nuclear ribonucleoprotein K [Source:MGI Symbol;Acc:MGI:99894]	-
ENSMUSG00000052837	8443	9362	15334	14260	Junb	8	84974484	84978718	-	2301	protein_coding	jun B proto-oncogene [Source:MGI Symbol;Acc:MGI:96647]	TF_bZIP
ENSMUSG00000037563	9910	11655	13479	12160	Rps16	7	28350652	28353155	+	1266	protein_coding	ribosomal protein S16 [Source:MGI Symbol;Acc:MGI:98118]	-
ENSMUSG00000052688	9873	10967	13125	13159	Rab7b	1	131688695	131715439	+	4624	protein_coding	RAB7B, member RAS oncogene family [Source:MGI Symbol;Acc:MGI:2442295]	-
ENSMUSG00000022285	10508	11616	12110	12607	Ywhaz	15	36770770	36796929	-	4118	protein_coding	tyrosine 3-monooxygenase/tryptophan 5-monooxygenase activation protein, zeta polypeptide [Source:MGI Symbol;Acc:MGI:109484]	-
ENSMUSG00000038274	10252	11346	12827	12187	Fau	19	6057888	6059524	+	815	protein_coding	Finkel-Biskis-Reilly murine sarcoma virus (FBR-MuSV) ubiquitously expressed (fox derived) [Source:MGI Symbol;Acc:MGI:102547]	-
ENSMUSG00000037649	10305	11787	12163	12206	H2-DMa	17	34135182	34139101	+	1641	protein_coding	histocompatibility 2, class II, locus DMa [Source:MGI Symbol;Acc:MGI:95921]	-
ENSMUSG00000023034	6263	6706	16528	16956	Nr4a1	15	101254269	101274795	+	3509	protein_coding	nuclear receptor subfamily 4, group A, member 1 [Source:MGI Symbol;Acc:MGI:1352454]	NGFIB-like
ENSMUSG00000022488	10515	11595	12054	12151	Nckap1l	15	103453794	103498810	+	5935	protein_coding	NCK associated protein 1 like [Source:MGI Symbol;Acc:MGI:1926063]	-
ENSMUSG00000026483	10765	11592	12188	11760	Fam129a	1	151571186	151721939	+	7380	protein_coding	family with sequence similarity 129, member A [Source:MGI Symbol;Acc:MGI:2137237]	-
ENSMUSG00000020048	10900	11618	11411	12079	Hsp90b1	10	86690209	86705509	-	4032	protein_coding	heat shock protein 90, beta (Grp94), member 1 [Source:MGI Symbol;Acc:MGI:98817]	-
ENSMUSG00000042817	10628	11716	11848	11641	Flt3	5	147330741	147400489	-	6176	protein_coding	FMS-like tyrosine kinase 3 [Source:MGI Symbol;Acc:MGI:95559]	-
ENSMUSG00000033161	9694	10893	12420	12260	Atp1a1	3	101576219	101604684	-	4568	protein_coding	ATPase, Na+/K+ transporting, alpha 1 polypeptide [Source:MGI Symbol;Acc:MGI:88105]	-
ENSMUSG00000028234	9732	11699	12318	11506	Rps20	4	3831334	3835665	-	4080	protein_coding	ribosomal protein S20 [Source:MGI Symbol;Acc:MGI:1914677]	-
ENSMUSG00000026288	10280	11368	11827	11737	Inpp5d	1	87620312	87720507	+	7602	protein_coding	inositol polyphosphate-5-phosphatase D [Source:MGI Symbol;Acc:MGI:107357]	-
ENSMUSG00000050708	10023	10905	11946	12293	Ftl1	7	45457944	45459884	-	1340	protein_coding	ferritin light polypeptide 1 [Source:MGI Symbol;Acc:MGI:95589]	-
ENSMUSG00000048277	9213	10835	12300	12654	Syngr2	11	117809668	117814283	+	1776	protein_coding	synaptogyrin 2 [Source:MGI Symbol;Acc:MGI:1328324]	-
ENSMUSG00000046364	9909	11539	11602	11575	Rpl27a	7	109519147	109522367	+	2774	protein_coding	ribosomal protein L27A [Source:MGI Symbol;Acc:MGI:1347076]	-
ENSMUSG00000004266	9934	11042	11425	12104	Ptpn6	6	124720707	124738714	-	2802	protein_coding	protein tyrosine phosphatase, non-receptor type 6 [Source:MGI Symbol;Acc:MGI:96055]	-
ENSMUSG00000036046	9856	10656	12064	11538	5031439G07Rik	15	84943936	84988551	-	9604	protein_coding	RIKEN cDNA 5031439G07 gene [Source:MGI Symbol;Acc:MGI:2444899]	-
ENSMUSG00000021270	11002	11796	10075	11233	Hsp90aa1	12	110690605	110702728	-	3931	protein_coding	heat shock protein 90, alpha (cytosolic), class A member 1 [Source:MGI Symbol;Acc:MGI:96250]	-
ENSMUSG00000043131	10103	11147	11331	11479	Mob1a	6	83326016	83343776	+	4794	protein_coding	MOB kinase activator 1A [Source:MGI Symbol;Acc:MGI:2442631]	-
ENSMUSG00000008683	10351	12001	10652	10994	Rps15a	7	118104372	118116188	-	6270	protein_coding	ribosomal protein S15A [Source:MGI Symbol;Acc:MGI:2389091]	-
ENSMUSG00000090733	10495	11787	10574	10782	Rps27	3	90212522	90213651	-	1043	protein_coding	ribosomal protein S27 [Source:MGI Symbol;Acc:MGI:1888676]	-
ENSMUSG00000050379	10196	10931	11211	11224	2022-09-06	X	36911326	36991794	-	9882	protein_coding	septin 6 [Source:MGI Symbol;Acc:MGI:1888939]	-
ENSMUSG00000021624	10213	11196	10407	11395	Cd180	13	102693558	102739629	+	4509	protein_coding	CD180 antigen [Source:MGI Symbol;Acc:MGI:1194924]	-
ENSMUSG00000024300	9743	10709	11309	11405	Myo1f	17	33555719	33607764	+	4914	protein_coding	myosin IF [Source:MGI Symbol;Acc:MGI:107711]	-
ENSMUSG00000020340	10089	10848	11343	10866	Cyfip2	11	46193850	46312859	-	7103	protein_coding	cytoplasmic FMR1 interacting protein 2 [Source:MGI Symbol;Acc:MGI:1924134]	-
ENSMUSG00000029622	8678	10395	12153	11889	Arpc1b	5	145114215	145130705	+	5115	protein_coding	actin related protein 2/3 complex, subunit 1B [Source:MGI Symbol;Acc:MGI:1343142]	-
ENSMUSG00000026360	8854	10140	11528	12473	Rgs2	1	143999338	144004161	-	3627	protein_coding	regulator of G-protein signaling 2 [Source:MGI Symbol;Acc:MGI:1098271]	-
ENSMUSG00000025428	9271	10772	11438	11195	Atp5a1	18	77773729	77782869	+	3135	protein_coding	ATP synthase, H+ transporting, mitochondrial F1 complex, alpha subunit 1 [Source:MGI Symbol;Acc:MGI:88115]	-
ENSMUSG00000078812	8798	10262	11578	11629	Eif5a	11	69916714	69921958	-	2377	protein_coding	eukaryotic translation initiation factor 5A [Source:MGI Symbol;Acc:MGI:106248]	-
ENSMUSG00000026547	9129	9789	11796	11535	Tagln2	1	172500047	172507380	+	2082	protein_coding	transgelin 2 [Source:MGI Symbol;Acc:MGI:1312985]	-
ENSMUSG00000052160	9146	9884	11374	11711	Pld4	12	112760655	112768990	+	3462	protein_coding	phospholipase D family, member 4 [Source:MGI Symbol;Acc:MGI:2144765]	-
ENSMUSG00000071644	8742	10133	11691	11495	Eef1g	19	8967041	8978479	+	2600	protein_coding	eukaryotic translation elongation factor 1 gamma [Source:MGI Symbol;Acc:MGI:1914410]	-
ENSMUSG00000071415	8867	10476	11648	10909	Rpl23	11	97777527	97782437	-	1770	protein_coding	ribosomal protein L23 [Source:MGI Symbol;Acc:MGI:1929455]	-
ENSMUSG00000027184	9734	10402	10754	10980	Caprin1	2	103762941	103797649	-	10219	protein_coding	cell cycle associated protein 1 [Source:MGI Symbol;Acc:MGI:1858234]	-
ENSMUSG00000027639	8532	9282	11868	11896	Samhd1	2	157097533	157135265	-	9150	protein_coding	SAM domain and HD domain, 1 [Source:MGI Symbol;Acc:MGI:1927468]	-
ENSMUSG00000026879	9639	10817	10734	10255	Gsn	2	35256380	35307892	+	3157	protein_coding	gelsolin [Source:MGI Symbol;Acc:MGI:95851]	-
ENSMUSG00000027878	9161	9781	12138	10138	Notch2	3	98013527	98150361	+	10782	protein_coding	notch 2 [Source:MGI Symbol;Acc:MGI:97364]	-
ENSMUSG00000022961	9967	10402	10750	10021	Son	16	91647506	91679221	+	14907	protein_coding	Son DNA binding protein [Source:MGI Symbol;Acc:MGI:98353]	-
ENSMUSG00000040061	9679	10207	10197	10471	Plcb2	2	118707517	118728438	-	6597	protein_coding	phospholipase C, beta 2 [Source:MGI Symbol;Acc:MGI:107465]	-
ENSMUSG00000073702	10309	11670	9298	9203	Rpl31	1	39367842	39371911	+	1662	protein_coding	ribosomal protein L31 [Source:MGI Symbol;Acc:MGI:2149632]	-
ENSMUSG00000008475	8938	9824	10852	10854	Arpc5	1	152766542	152775597	+	2276	protein_coding	actin related protein 2/3 complex, subunit 5 [Source:MGI Symbol;Acc:MGI:1915021]	-
ENSMUSG00000029860	7238	8389	12197	12521	Zyx	6	42349630	42360213	+	5390	protein_coding	zyxin [Source:MGI Symbol;Acc:MGI:103072]	-
ENSMUSG00000055805	9167	9887	10539	10625	Fmnl1	11	103171107	103198901	+	4886	protein_coding	formin-like 1 [Source:MGI Symbol;Acc:MGI:1888994]	-
ENSMUSG00000039936	8902	9804	10704	10725	Pik3cd	4	149649168	149702571	-	6259	protein_coding	phosphatidylinositol-4,5-bisphosphate 3-kinase catalytic subunit delta [Source:MGI Symbol;Acc:MGI:1098211]	-
ENSMUSG00000025130	8702	9829	10748	10797	P4hb	11	120560298	120573253	-	2861	protein_coding	prolyl 4-hydroxylase, beta polypeptide [Source:MGI Symbol;Acc:MGI:97464]	-
ENSMUSG00000030774	9545	10301	9741	10395	Pak1	7	97788541	97912381	+	3943	protein_coding	p21 (RAC1) activated kinase 1 [Source:MGI Symbol;Acc:MGI:1339975]	-
ENSMUSG00000032231	9190	10099	10046	10455	Anxa2	9	69453620	69491795	+	3731	protein_coding	annexin A2 [Source:MGI Symbol;Acc:MGI:88246]	-
ENSMUSG00000031311	8630	9565	10300	10931	Nono	X	101429318	101448591	+	4375	protein_coding	non-POU-domain-containing, octamer binding protein [Source:MGI Symbol;Acc:MGI:1855692]	-
ENSMUSG00000040710	10018	10584	9395	9352	St8sia4	1	95587682	95667571	-	20091	protein_coding	ST8 alpha-N-acetyl-neuraminide alpha-2,8-sialyltransferase 4 [Source:MGI Symbol;Acc:MGI:106018]	-
ENSMUSG00000027423	9829	11386	8734	9322	Snx5	2	144250123	144270906	-	4177	protein_coding	sorting nexin 5 [Source:MGI Symbol;Acc:MGI:1916428]	-
ENSMUSG00000037321	7995	8948	11115	11176	Tap1	17	34187553	34197225	+	5476	protein_coding	transporter 1, ATP-binding cassette, sub-family B (MDR/TAP) [Source:MGI Symbol;Acc:MGI:98483]	-
ENSMUSG00000025743	6441	7124	13151	12481	Sdc3	4	130792537	130826319	+	5989	protein_coding	syndecan 3 [Source:MGI Symbol;Acc:MGI:1349163]	-
ENSMUSG00000020914	8209	8824	10730	10944	Top2a	11	98992943	99024189	-	9013	protein_coding	topoisomerase (DNA) II alpha [Source:MGI Symbol;Acc:MGI:98790]	-
ENSMUSG00000017781	8360	9716	9847	10645	Pitpna	11	75588097	75628804	+	4129	protein_coding	phosphatidylinositol transfer protein, alpha [Source:MGI Symbol;Acc:MGI:99887]	-
ENSMUSG00000030091	8957	9465	10469	9648	Nup210	6	91013068	91116829	-	10474	protein_coding	nucleoporin 210 [Source:MGI Symbol;Acc:MGI:1859555]	-
ENSMUSG00000024335	8383	9277	10319	10349	Brd2	17	34112023	34122634	-	7285	protein_coding	bromodomain containing 2 [Source:MGI Symbol;Acc:MGI:99495]	-
ENSMUSG00000048578	8490	9409	10384	10004	Mlec	5	115142981	115158179	-	6007	protein_coding	malectin [Source:MGI Symbol;Acc:MGI:1924015]	-
ENSMUSG00000033730	4463	4629	14175	14990	Egr3	14	70077203	70082614	+	4406	protein_coding	early growth response 3 [Source:MGI Symbol;Acc:MGI:1306780]	zf-C2H2
ENSMUSG00000040952	8649	10149	9847	9605	Rps19	7	24884371	24889806	+	4685	protein_coding	ribosomal protein S19 [Source:MGI Symbol;Acc:MGI:1333780]	-
ENSMUSG00000067212	8070	9287	10490	10296	H2-T23	17	36029773	36032855	-	2889	protein_coding	histocompatibility 2, T region locus 23 [Source:MGI Symbol;Acc:MGI:95957]	-
ENSMUSG00000030432	7381	8707	11337	10714	Rpl28	7	4792874	4795066	+	1840	protein_coding	ribosomal protein L28 [Source:MGI Symbol;Acc:MGI:101839]	-
ENSMUSG00000023004	7570	8466	10690	11357	Tuba1b	15	98931425	98934565	-	1875	protein_coding	tubulin, alpha 1B [Source:MGI Symbol;Acc:MGI:107804]	-
ENSMUSG00000028788	9262	9883	9399	9459	Ptp4a2	4	129811219	129850003	+	4377	protein_coding	protein tyrosine phosphatase 4a2 [Source:MGI Symbol;Acc:MGI:1277117]	-
ENSMUSG00000021242	7618	8475	10887	10701	Npc2	12	84754562	84773152	-	5438	protein_coding	NPC intracellular cholesterol transporter 2 [Source:MGI Symbol;Acc:MGI:1915213]	-
ENSMUSG00000079477	8326	9079	9830	10155	Rab7	6	87999106	88045270	-	2610	protein_coding	RAB7, member RAS oncogene family [Source:MGI Symbol;Acc:MGI:105068]	-
ENSMUSG00000020460	9860	11072	5361	11078	Rps27a	11	29545846	29548109	-	1972	protein_coding	ribosomal protein S27A [Source:MGI Symbol;Acc:MGI:1925544]	-
ENSMUSG00000025503	7203	8522	10980	10657	Taldo1	7	141392199	141402968	+	2171	protein_coding	transaldolase 1 [Source:MGI Symbol;Acc:MGI:1274789]	-
ENSMUSG00000045962	8647	9148	10245	9271	Wnk1	6	119923969	120038672	-	22825	protein_coding	WNK lysine deficient protein kinase 1 [Source:MGI Symbol;Acc:MGI:2442092]	-
ENSMUSG00000021134	8266	8987	9822	9988	Srsf5	12	80945504	80950507	+	3988	protein_coding	serine/arginine-rich splicing factor 5 [Source:MGI Symbol;Acc:MGI:98287]	-
ENSMUSG00000022964	8583	9739	9264	9339	Tmem50b	16	91574503	91597800	-	2446	protein_coding	transmembrane protein 50B [Source:MGI Symbol;Acc:MGI:1925225]	-
ENSMUSG00000028382	9091	9616	8818	9295	Ptbp3	4	59471868	59549364	-	7480	protein_coding	polypyrimidine tract binding protein 3 [Source:MGI Symbol;Acc:MGI:1923334]	-
ENSMUSG00000023010	7797	9069	9964	9918	Tmbim6	15	99392882	99410049	+	4578	protein_coding	transmembrane BAX inhibitor motif containing 6 [Source:MGI Symbol;Acc:MGI:99682]	-
ENSMUSG00000024991	7944	8754	10144	9856	Eif3a	19	60761116	60790693	-	5176	protein_coding	eukaryotic translation initiation factor 3, subunit A [Source:MGI Symbol;Acc:MGI:95301]	-
ENSMUSG00000061315	8782	9909	8623	9371	Naca	10	128035575	128048637	+	6805	protein_coding	nascent polypeptide-associated complex alpha polypeptide [Source:MGI Symbol;Acc:MGI:106095]	-
ENSMUSG00000000346	7987	8794	9881	9834	Dazap2	15	100615349	100620761	+	2900	protein_coding	DAZ associated protein 2 [Source:MGI Symbol;Acc:MGI:1344344]	-
ENSMUSG00000059291	7293	8554	10910	9714	Rpl11	4	136028265	136053428	-	2697	protein_coding	ribosomal protein L11 [Source:MGI Symbol;Acc:MGI:1914275]	-
ENSMUSG00000000682	6552	7608	11167	10946	Cd52	4	134082448	134095082	-	1187	protein_coding	CD52 antigen [Source:MGI Symbol;Acc:MGI:1346088]	-
ENSMUSG00000046330	7570	8952	9942	9670	Rpl37a	1	72711290	72713813	+	1410	protein_coding	ribosomal protein L37a [Source:MGI Symbol;Acc:MGI:98068]	-
ENSMUSG00000070348	7723	8621	9779	9964	Ccnd1	7	144929931	144939925	-	4709	protein_coding	cyclin D1 [Source:MGI Symbol;Acc:MGI:88313]	-
ENSMUSG00000028692	7375	8098	10405	9914	Akr1a1	4	116636510	116651680	-	2750	protein_coding	aldo-keto reductase family 1, member A1 (aldehyde reductase) [Source:MGI Symbol;Acc:MGI:1929955]	-
ENSMUSG00000036529	8743	9498	8782	8748	Sbf1	15	89288236	89315311	-	6826	protein_coding	SET binding factor 1 [Source:MGI Symbol;Acc:MGI:1925230]	-
ENSMUSG00000036427	8049	9003	9289	9427	Gpi1	7	34201330	34230336	-	6452	protein_coding	glucose phosphate isomerase 1 [Source:MGI Symbol;Acc:MGI:95797]	-
ENSMUSG00000061983	9849	10350	7211	8337	Rps12	10	23785183	23787275	-	2027	protein_coding	ribosomal protein S12 [Source:MGI Symbol;Acc:MGI:98105]	-
ENSMUSG00000024659	7902	8942	9079	9533	Anxa1	19	20373428	20390944	-	2608	protein_coding	annexin A1 [Source:MGI Symbol;Acc:MGI:96819]	-
ENSMUSG00000039997	8621	9132	8242	9434	Ifi203	1	173920407	173942672	-	6706	protein_coding	interferon activated gene 203 [Source:MGI Symbol;Acc:MGI:96428]	-
ENSMUSG00000009687	7473	8209	9648	9998	Fxyd5	7	31032722	31042481	-	4192	protein_coding	FXYD domain-containing ion transport regulator 5 [Source:MGI Symbol;Acc:MGI:1201785]	-
ENSMUSG00000048865	7591	8034	10102	9591	Arhgap30	1	171388954	171410298	+	8591	protein_coding	Rho GTPase activating protein 30 [Source:MGI Symbol;Acc:MGI:2684948]	-
ENSMUSG00000024013	8526	9010	8648	9063	Fgd2	17	29360914	29379660	+	4134	protein_coding	FYVE, RhoGEF and PH domain containing 2 [Source:MGI Symbol;Acc:MGI:1347084]	-
ENSMUSG00000020143	8252	8924	9163	8828	Dock2	11	34226815	34783892	-	11425	protein_coding	dedicator of cyto-kinesis 2 [Source:MGI Symbol;Acc:MGI:2149010]	-
ENSMUSG00000021756	8681	9326	8534	8541	Il6st	13	112464070	112510086	+	11099	protein_coding	interleukin 6 signal transducer [Source:MGI Symbol;Acc:MGI:96560]	-
ENSMUSG00000020849	8023	9112	8489	9311	Ywhae	11	75732869	75765845	+	2568	protein_coding	tyrosine 3-monooxygenase/tryptophan 5-monooxygenase activation protein, epsilon polypeptide [Source:MGI Symbol;Acc:MGI:894689]	-
ENSMUSG00000015733	7834	8705	9047	9263	Capza2	6	17636234	17666972	+	5890	protein_coding	capping protein (actin filament) muscle Z-line, alpha 2 [Source:MGI Symbol;Acc:MGI:106222]	-
ENSMUSG00000020850	8212	8749	9236	8639	Prpf8	11	75486816	75509449	+	7461	protein_coding	pre-mRNA processing factor 8 [Source:MGI Symbol;Acc:MGI:2179381]	-
ENSMUSG00000021377	8370	8740	8439	9279	Dek	13	47084775	47106201	-	3185	protein_coding	DEK oncogene (DNA binding) [Source:MGI Symbol;Acc:MGI:1926209]	-
ENSMUSG00000024789	8985	9755	7930	8157	Jak2	19	29251828	29313080	+	5030	protein_coding	Janus kinase 2 [Source:MGI Symbol;Acc:MGI:96629]	-
ENSMUSG00000026094	7328	8033	9508	9917	Stk17b	1	53755506	53785224	-	5185	protein_coding	serine/threonine kinase 17b (apoptosis-inducing) [Source:MGI Symbol;Acc:MGI:2138162]	-
ENSMUSG00000063870	7504	8159	9773	9313	Chd4	6	125095981	125130591	+	8019	protein_coding	chromodomain helicase DNA binding protein 4 [Source:MGI Symbol;Acc:MGI:1344380]	-
ENSMUSG00000031827	6901	7680	10379	9634	Cotl1	8	119809222	119840544	-	1596	protein_coding	coactosin-like 1 (Dictyostelium) [Source:MGI Symbol;Acc:MGI:1919292]	-
ENSMUSG00000029840	7887	8763	8695	8964	Mtpn	6	35508906	35539888	-	3960	protein_coding	myotrophin [Source:MGI Symbol;Acc:MGI:99445]	-
ENSMUSG00000047139	7398	7941	9055	9687	Cd24a	10	43578284	43584265	+	2580	protein_coding	CD24a antigen [Source:MGI Symbol;Acc:MGI:88323]	-
ENSMUSG00000025809	7590	8700	8834	8943	Itgb1	8	128685654	128733200	+	4081	protein_coding	integrin beta 1 (fibronectin receptor beta) [Source:MGI Symbol;Acc:MGI:96610]	-
ENSMUSG00000025492	6389	7411	9786	10399	Ifitm3	7	141009586	141010770	-	678	protein_coding	interferon induced transmembrane protein 3 [Source:MGI Symbol;Acc:MGI:1913391]	-
ENSMUSG00000020368	7984	8982	8325	8679	Canx	11	50293961	50325673	-	4693	protein_coding	calnexin [Source:MGI Symbol;Acc:MGI:88261]	-
ENSMUSG00000019961	7137	7657	9412	9742	Tmpo	10	91147571	91181315	-	10998	protein_coding	thymopoietin [Source:MGI Symbol;Acc:MGI:106920]	-
ENSMUSG00000039361	8076	8821	8287	8669	Picalm	7	90130213	90213465	+	15732	protein_coding	phosphatidylinositol binding clathrin assembly protein [Source:MGI Symbol;Acc:MGI:2385902]	-
ENSMUSG00000071659	6913	7776	9629	9332	Hnrnpul2	19	8819401	8834142	+	5726	protein_coding	heterogeneous nuclear ribonucleoprotein U-like 2 [Source:MGI Symbol;Acc:MGI:1915943]	-
ENSMUSG00000007458	7238	8143	9043	9197	M6pr	6	122308720	122317680	+	4170	protein_coding	mannose-6-phosphate receptor, cation dependent [Source:MGI Symbol;Acc:MGI:96904]	-
ENSMUSG00000029713	6960	7809	9426	9413	Gnb2	5	137528127	137533510	-	3402	protein_coding	guanine nucleotide binding protein (G protein), beta 2 [Source:MGI Symbol;Acc:MGI:95784]	-
ENSMUSG00000030122	6304	7528	9877	9816	Ptms	6	124913681	124920103	-	1619	protein_coding	parathymosin [Source:MGI Symbol;Acc:MGI:1916452]	-
ENSMUSG00000040659	6059	6819	10665	9933	Efhd2	4	141858142	141874920	-	2381	protein_coding	EF hand domain containing 2 [Source:MGI Symbol;Acc:MGI:106504]	-
ENSMUSG00000015396	6108	6954	9905	10440	Cd83	13	43784775	43803132	+	2572	protein_coding	CD83 antigen [Source:MGI Symbol;Acc:MGI:1328316]	-
ENSMUSG00000022884	8332	8794	7703	8498	Eif4a2	16	23107444	23114136	+	5338	protein_coding	eukaryotic translation initiation factor 4A2 [Source:MGI Symbol;Acc:MGI:106906]	-
ENSMUSG00000030057	7444	8351	8558	8932	Cnbp	6	87842615	87851106	-	3036	protein_coding	cellular nucleic acid binding protein [Source:MGI Symbol;Acc:MGI:88431]	-
ENSMUSG00000028639	6286	7390	9854	9576	Ybx1	4	119277981	119294604	-	2531	protein_coding	Y box protein 1 [Source:MGI Symbol;Acc:MGI:99146]	CSD
ENSMUSG00000031029	7728	8714	8135	8521	Eif3f	7	108934417	108942951	+	2891	protein_coding	eukaryotic translation initiation factor 3, subunit F [Source:MGI Symbol;Acc:MGI:1913335]	-
ENSMUSG00000029771	7063	7800	9103	9114	Irf5	6	29526625	29541871	+	2905	protein_coding	interferon regulatory factor 5 [Source:MGI Symbol;Acc:MGI:1350924]	IRF
ENSMUSG00000050075	7064	8030	8523	9462	Gpr171	3	59096448	59101821	-	2225	protein_coding	G protein-coupled receptor 171 [Source:MGI Symbol;Acc:MGI:2442043]	-
ENSMUSG00000022831	6478	7333	9956	9267	Hcls1	16	36934983	36963212	+	2525	protein_coding	hematopoietic cell specific Lyn substrate 1 [Source:MGI Symbol;Acc:MGI:104568]	-
ENSMUSG00000028745	7190	8088	8690	9025	Capzb	4	139192899	139291818	+	3299	protein_coding	capping protein (actin filament) muscle Z-line, beta [Source:MGI Symbol;Acc:MGI:104652]	-
ENSMUSG00000042129	8244	8573	7945	8117	Rassf4	6	116633008	116673952	-	9209	protein_coding	Ras association (RalGDS/AF-6) domain family member 4 [Source:MGI Symbol;Acc:MGI:2386853]	-
ENSMUSG00000007815	7551	8204	8251	8813	Rhoa	9	108306129	108337934	+	7494	protein_coding	ras homolog family member A [Source:MGI Symbol;Acc:MGI:1096342]	-
ENSMUSG00000062328	6906	7747	9437	8699	Rpl17	18	75000477	75003381	+	775	protein_coding	ribosomal protein L17 [Source:MGI Symbol;Acc:MGI:2448270]	-
ENSMUSG00000024308	6814	7766	9130	8999	Tapbp	17	33915899	33929288	+	3296	protein_coding	TAP binding protein [Source:MGI Symbol;Acc:MGI:1201689]	-
ENSMUSG00000022456	6455	6946	9445	9833	2022-09-03	15	82274893	82294574	+	6620	protein_coding	septin 3 [Source:MGI Symbol;Acc:MGI:1345148]	-
ENSMUSG00000041538	8251	9539	7270	7527	H2-Ob	17	34238903	34245907	+	3153	protein_coding	histocompatibility 2, O region beta locus [Source:MGI Symbol;Acc:MGI:95925]	-
ENSMUSG00000025060	7535	7585	8627	8831	Slk	19	47579678	47645246	+	8284	protein_coding	STE20-like kinase [Source:MGI Symbol;Acc:MGI:103241]	-
ENSMUSG00000041841	7990	9097	7932	7526	Rpl37	15	5116645	5119140	+	1684	protein_coding	ribosomal protein L37 [Source:MGI Symbol;Acc:MGI:1914531]	-
ENSMUSG00000012405	7033	7979	9041	8328	Rpl15	14	18267823	18271391	-	2473	protein_coding	ribosomal protein L15 [Source:MGI Symbol;Acc:MGI:1913730]	-
ENSMUSG00000025473	6334	6740	9529	9742	Adam8	7	139978932	139992562	-	4638	protein_coding	a disintegrin and metallopeptidase domain 8 [Source:MGI Symbol;Acc:MGI:107825]	-
ENSMUSG00000003134	7341	7706	8695	8584	Tbc1d8	1	39371492	39478755	-	5239	protein_coding	TBC1 domain family, member 8 [Source:MGI Symbol;Acc:MGI:1927225]	-
ENSMUSG00000047735	7962	8421	7473	8432	Samd9l	6	3372257	3399572	-	5427	protein_coding	sterile alpha motif domain containing 9-like [Source:MGI Symbol;Acc:MGI:1343184]	-
ENSMUSG00000034330	7629	8091	8265	8212	Plcg2	8	117498291	117635142	+	4298	protein_coding	phospholipase C, gamma 2 [Source:MGI Symbol;Acc:MGI:97616]	-
ENSMUSG00000050721	6044	6749	9360	9856	Plekho2	9	65552698	65580040	-	5547	protein_coding	pleckstrin homology domain containing, family O member 2 [Source:MGI Symbol;Acc:MGI:2143132]	-
ENSMUSG00000055447	7492	7943	8182	8347	Cd47	16	49800533	49915010	+	6276	protein_coding	CD47 antigen (Rh-related antigen, integrin-associated signal transducer) [Source:MGI Symbol;Acc:MGI:96617]	-
ENSMUSG00000018965	6494	7150	9028	9265	Ywhah	5	33018816	33027966	+	3709	protein_coding	tyrosine 3-monooxygenase/tryptophan 5-monooxygenase activation protein, eta polypeptide [Source:MGI Symbol;Acc:MGI:109194]	-
ENSMUSG00000035000	7366	8426	7948	8153	Dpp4	2	62330073	62412231	-	6319	protein_coding	dipeptidylpeptidase 4 [Source:MGI Symbol;Acc:MGI:94919]	-
ENSMUSG00000004665	7256	8587	8107	7851	Cnn2	10	79988584	79996062	+	2460	protein_coding	calponin 2 [Source:MGI Symbol;Acc:MGI:105093]	-
ENSMUSG00000060509	6186	6973	8941	9700	Xcr1	9	123852315	123862029	-	4453	protein_coding	chemokine (C motif) receptor 1 [Source:MGI Symbol;Acc:MGI:1346338]	-
ENSMUSG00000007850	7822	8027	7794	8136	Hnrnph1	11	50376990	50386528	+	5842	protein_coding	heterogeneous nuclear ribonucleoprotein H1 [Source:MGI Symbol;Acc:MGI:1891925]	-
ENSMUSG00000025508	7844	9375	7116	7069	Rplp2	7	141447370	141451585	+	2072	protein_coding	ribosomal protein, large P2 [Source:MGI Symbol;Acc:MGI:1914436]	-
ENSMUSG00000031004	6758	7199	8969	8406	Mki67	7	135689784	135716361	-	10061	protein_coding	antigen identified by monoclonal antibody Ki 67 [Source:MGI Symbol;Acc:MGI:106035]	-
ENSMUSG00000005442	6891	7410	8631	8397	Cic	7	25267704	25294159	+	10294	protein_coding	capicua transcriptional repressor [Source:MGI Symbol;Acc:MGI:1918972]	HMG
ENSMUSG00000040747	7166	7743	8018	8354	Cd53	3	106759921	106790149	-	1742	protein_coding	CD53 antigen [Source:MGI Symbol;Acc:MGI:88341]	-
ENSMUSG00000054766	7090	7887	8028	8251	Set	2	30057378	30072577	+	4070	protein_coding	SET nuclear oncogene [Source:MGI Symbol;Acc:MGI:1860267]	-
ENSMUSG00000036273	7016	7421	8679	8048	Lrrk2	15	91673175	91816120	+	11834	protein_coding	leucine-rich repeat kinase 2 [Source:MGI Symbol;Acc:MGI:1913975]	-
ENSMUSG00000027620	7919	7923	7508	7731	Rbm39	2	156147239	156180238	-	6946	protein_coding	RNA binding motif protein 39 [Source:MGI Symbol;Acc:MGI:2157953]	-
ENSMUSG00000064345	8269	9225	5574	7991	mt-Nd2	MT	3914	4951	+	1038	protein_coding	mitochondrially encoded NADH dehydrogenase 2 [Source:MGI Symbol;Acc:MGI:102500]	-
ENSMUSG00000062006	6388	7742	8580	8183	Rpl34	3	130726831	130730398	-	2643	protein_coding	ribosomal protein L34 [Source:MGI Symbol;Acc:MGI:1915686]	-
ENSMUSG00000031799	6071	6810	8499	9481	Tpm4	8	72134975	72153142	+	2203	protein_coding	tropomyosin 4 [Source:MGI Symbol;Acc:MGI:2449202]	-
ENSMUSG00000047126	7604	8162	7543	7508	Cltc	11	86694351	86757565	-	8499	protein_coding	clathrin, heavy polypeptide (Hc) [Source:MGI Symbol;Acc:MGI:2388633]	-
ENSMUSG00000063316	6966	8249	7539	8040	Rpl27	11	101442298	101445529	+	1535	protein_coding	ribosomal protein L27 [Source:MGI Symbol;Acc:MGI:98036]	-
ENSMUSG00000098557	6896	7774	7980	7975	Kctd12	14	102976581	102982637	-	6057	protein_coding	potassium channel tetramerisation domain containing 12 [Source:MGI Symbol;Acc:MGI:2145823]	-
ENSMUSG00000045983	6815	7279	8368	8153	Eif4g1	16	20668313	20692884	+	7301	protein_coding	eukaryotic translation initiation factor 4, gamma 1 [Source:MGI Symbol;Acc:MGI:2384784]	-
ENSMUSG00000063524	6555	7337	8196	8484	Eno1	4	150236721	150248879	+	5379	protein_coding	enolase 1, alpha non-neuron [Source:MGI Symbol;Acc:MGI:95393]	-
ENSMUSG00000039145	6735	7144	8485	8150	Camk1d	2	5293457	5714515	-	7427	protein_coding	calcium/calmodulin-dependent protein kinase ID [Source:MGI Symbol;Acc:MGI:2442190]	-
ENSMUSG00000036606	7277	7818	7851	7520	Plxnb2	15	89155549	89180788	-	7720	protein_coding	plexin B2 [Source:MGI Symbol;Acc:MGI:2154239]	-
ENSMUSG00000068566	6401	7159	8443	8438	Myadm	7	3289080	3300442	+	4480	protein_coding	myeloid-associated differentiation marker [Source:MGI Symbol;Acc:MGI:1355332]	-
ENSMUSG00000050921	6643	7303	7957	8467	P2ry10	X	107088492	107104974	+	2982	protein_coding	purinergic receptor P2Y, G-protein coupled 10 [Source:MGI Symbol;Acc:MGI:1926076]	-
ENSMUSG00000054203	6804	7598	7783	8166	Ifi205	1	174011998	174031810	-	4177	protein_coding	interferon activated gene 205 [Source:MGI Symbol;Acc:MGI:101847]	-
ENSMUSG00000025366	6467	7172	8283	8247	Esyt1	10	128509965	128525871	-	7267	protein_coding	extended synaptotagmin-like protein 1 [Source:MGI Symbol;Acc:MGI:1344426]	-
ENSMUSG00000007041	5970	7134	8539	8474	Clic1	17	35049966	35058749	+	1799	protein_coding	chloride intracellular channel 1 [Source:MGI Symbol;Acc:MGI:2148924]	-
ENSMUSG00000052085	6494	7242	8454	7817	Dock8	19	24999529	25202432	+	7810	protein_coding	dedicator of cytokinesis 8 [Source:MGI Symbol;Acc:MGI:1921396]	-
ENSMUSG00000035493	5920	6803	8578	8701	Tgfbi	13	56609523	56639562	+	3771	protein_coding	transforming growth factor, beta induced [Source:MGI Symbol;Acc:MGI:99959]	-
ENSMUSG00000030096	6626	6883	8596	7886	Slc6a6	6	91684053	91759066	+	8457	protein_coding	solute carrier family 6 (neurotransmitter transporter, taurine), member 6 [Source:MGI Symbol;Acc:MGI:98488]	-
ENSMUSG00000027712	6812	7502	7859	7775	Anxa5	3	36448923	36475894	-	1777	protein_coding	annexin A5 [Source:MGI Symbol;Acc:MGI:106008]	-
ENSMUSG00000058600	7920	8760	6781	6486	Rpl30	15	34440505	34443640	-	3020	protein_coding	ribosomal protein L30 [Source:MGI Symbol;Acc:MGI:98037]	-
ENSMUSG00000030220	6914	8241	7033	7623	Arhgdib	6	136923655	136941899	-	1707	protein_coding	Rho, GDP dissociation inhibitor (GDI) beta [Source:MGI Symbol;Acc:MGI:101940]	-
ENSMUSG00000061904	6729	7451	7767	7841	Slc25a3	10	91116574	91124059	-	5550	protein_coding	solute carrier family 25 (mitochondrial carrier, phosphate carrier), member 3 [Source:MGI Symbol;Acc:MGI:1353498]	-
ENSMUSG00000036371	6413	7191	8157	7946	Serbp1	6	67238176	67297736	+	20117	protein_coding	serpine1 mRNA binding protein 1 [Source:MGI Symbol;Acc:MGI:1914120]	-
ENSMUSG00000028649	6889	7829	9174	5789	Macf1	4	123349633	123684360	-	31402	protein_coding	microtubule-actin crosslinking factor 1 [Source:MGI Symbol;Acc:MGI:108559]	-
ENSMUSG00000064363	8031	9045	5170	7386	mt-Nd4	MT	10167	11544	+	1378	protein_coding	mitochondrially encoded NADH dehydrogenase 4 [Source:MGI Symbol;Acc:MGI:102498]	-
ENSMUSG00000018008	6490	6956	8050	8046	Cyth4	15	78597047	78622019	+	7552	protein_coding	cytohesin 4 [Source:MGI Symbol;Acc:MGI:2441702]	-
ENSMUSG00000059182	6800	7842	7375	7476	Skap2	6	51857422	52012549	-	11357	protein_coding	src family associated phosphoprotein 2 [Source:MGI Symbol;Acc:MGI:1889206]	-
ENSMUSG00000025534	6318	7145	7941	8056	Gusb	5	129989011	130003049	-	4548	protein_coding	glucuronidase, beta [Source:MGI Symbol;Acc:MGI:95872]	-
ENSMUSG00000031133	7207	7969	6929	7315	Arhgef6	X	57231485	57338729	-	8552	protein_coding	Rac/Cdc42 guanine nucleotide exchange factor (GEF) 6 [Source:MGI Symbol;Acc:MGI:1920591]	-
ENSMUSG00000031639	7221	7450	7067	7680	Tlr3	8	45395665	45411080	-	5207	protein_coding	toll-like receptor 3 [Source:MGI Symbol;Acc:MGI:2156367]	-
ENSMUSG00000028691	6725	7543	7284	7855	Prdx1	4	116685544	116700822	+	3043	protein_coding	peroxiredoxin 1 [Source:MGI Symbol;Acc:MGI:99523]	-
ENSMUSG00000071172	6190	7288	7816	8038	Srsf3	17	29032628	29043373	+	7899	protein_coding	serine/arginine-rich splicing factor 3 [Source:MGI Symbol;Acc:MGI:98285]	-
ENSMUSG00000030921	6176	6770	7932	8288	Trim30a	7	104409025	104465193	-	4111	protein_coding	tripartite motif-containing 30A [Source:MGI Symbol;Acc:MGI:98178]	-
ENSMUSG00000061787	6393	7304	7869	7571	Rps17	7	81342732	81345254	-	1274	protein_coding	ribosomal protein S17 [Source:MGI Symbol;Acc:MGI:1309526]	-
ENSMUSG00000030102	6582	6988	8368	7193	Itpr1	6	108213096	108551109	+	18319	protein_coding	inositol 1,4,5-trisphosphate receptor 1 [Source:MGI Symbol;Acc:MGI:96623]	-
ENSMUSG00000028333	5957	6908	7667	8581	Anp32b	4	46450902	46472657	+	1716	protein_coding	acidic (leucine-rich) nuclear phosphoprotein 32 family, member B [Source:MGI Symbol;Acc:MGI:1914878]	-
ENSMUSG00000018707	6658	7125	8666	6648	Dync1h1	12	110601452	110666945	+	15658	protein_coding	dynein cytoplasmic 1 heavy chain 1 [Source:MGI Symbol;Acc:MGI:103147]	-
ENSMUSG00000030560	5027	5773	8758	9486	Ctsc	7	88278085	88310888	+	5808	protein_coding	cathepsin C [Source:MGI Symbol;Acc:MGI:109553]	-
ENSMUSG00000071713	5320	5943	8850	8910	Csf2rb	15	78325752	78353847	+	7277	protein_coding	colony stimulating factor 2 receptor, beta, low-affinity (granulocyte-macrophage) [Source:MGI Symbol;Acc:MGI:1339759]	-
ENSMUSG00000021794	6234	6948	7909	7907	Glud1	14	34310727	34345265	+	4210	protein_coding	glutamate dehydrogenase 1 [Source:MGI Symbol;Acc:MGI:95753]	-
ENSMUSG00000031246	6845	7575	7154	7408	Sh3bgrl	X	109095365	109197873	+	3298	protein_coding	SH3-binding domain glutamic acid-rich protein like [Source:MGI Symbol;Acc:MGI:1930849]	-
ENSMUSG00000037894	5400	6016	8753	8784	H2afz	3	137864487	137866922	+	1776	protein_coding	H2A histone family, member Z [Source:MGI Symbol;Acc:MGI:1888388]	-
ENSMUSG00000113948	8173	8600	5535	6345	Rpl17-ps3	12	67510756	67511311	+	556	processed_pseudogene	ribosomal protein L17, pseudogene 3 [Source:MGI Symbol;Acc:MGI:3642206]	-
ENSMUSG00000031146	7117	7846	6368	7052	Plp2	X	7667941	7671390	-	1334	protein_coding	proteolipid protein 2 [Source:MGI Symbol;Acc:MGI:1298382]	-
ENSMUSG00000001440	6322	7002	7393	7653	Kpnb1	11	97159714	97187881	-	6590	protein_coding	karyopherin (importin) beta 1 [Source:MGI Symbol;Acc:MGI:107532]	-
ENSMUSG00000026553	6650	7185	7155	7363	Copa	1	172082529	172122330	+	9427	protein_coding	coatomer protein complex subunit alpha [Source:MGI Symbol;Acc:MGI:1334462]	-
ENSMUSG00000062997	6030	7159	7689	7424	Rpl35	2	39001580	39005624	-	1241	protein_coding	ribosomal protein L35 [Source:MGI Symbol;Acc:MGI:1913739]	-
ENSMUSG00000020458	6197	6707	7647	7677	Rtn4	11	29692947	29744331	+	6991	protein_coding	reticulon 4 [Source:MGI Symbol;Acc:MGI:1915835]	-
ENSMUSG00000039001	6721	6964	7750	6737	Rps21	2	180257377	180258445	+	810	protein_coding	ribosomal protein S21 [Source:MGI Symbol;Acc:MGI:1913731]	-
ENSMUSG00000030695	5869	7088	7589	7609	Aldoa	7	126795234	126800751	-	2911	protein_coding	aldolase A, fructose-bisphosphate [Source:MGI Symbol;Acc:MGI:87994]	-
ENSMUSG00000026737	6638	7158	7030	7310	Pip4k2a	2	18842255	18998126	-	3477	protein_coding	phosphatidylinositol-5-phosphate 4-kinase, type II, alpha [Source:MGI Symbol;Acc:MGI:1298206]	-
ENSMUSG00000058446	6585	7189	7399	6897	Znrf2	6	54816916	54893500	+	6176	protein_coding	zinc and ring finger 2 [Source:MGI Symbol;Acc:MGI:1196246]	-
ENSMUSG00000024521	5167	5401	8569	8884	Pmaip1	18	66458604	66465550	+	2646	protein_coding	phorbol-12-myristate-13-acetate-induced protein 1 [Source:MGI Symbol;Acc:MGI:1930146]	-
ENSMUSG00000016319	5881	6861	7687	7534	Slc25a5	X	36795651	36798807	+	1646	protein_coding	solute carrier family 25 (mitochondrial carrier, adenine nucleotide translocator), member 5 [Source:MGI Symbol;Acc:MGI:1353496]	-
ENSMUSG00000030830	6412	6667	7486	7377	Itgal	7	127296260	127335138	+	6569	protein_coding	integrin alpha L [Source:MGI Symbol;Acc:MGI:96606]	-
ENSMUSG00000048758	6813	7427	6619	7012	Rpl29	9	106429454	106431568	+	1126	protein_coding	ribosomal protein L29 [Source:MGI Symbol;Acc:MGI:99687]	-
ENSMUSG00000042079	5920	6476	7990	7470	Hnrnpf	6	117900324	117925622	+	3047	protein_coding	heterogeneous nuclear ribonucleoprotein F [Source:MGI Symbol;Acc:MGI:2138741]	-
ENSMUSG00000090862	5812	7186	7603	7177	Rps13	7	116331505	116334195	-	2691	protein_coding	ribosomal protein S13 [Source:MGI Symbol;Acc:MGI:1915302]	-
ENSMUSG00000019132	6538	7188	6890	7106	BC005537	13	24801657	24816197	+	5849	protein_coding	cDNA sequence BC005537 [Source:MGI Symbol;Acc:MGI:2441726]	-
ENSMUSG00000022636	6950	7269	6394	7090	Alcam	16	52248996	52454074	-	7121	protein_coding	activated leukocyte cell adhesion molecule [Source:MGI Symbol;Acc:MGI:1313266]	-
ENSMUSG00000021282	6602	6976	6764	7236	Eif5	12	111538016	111546752	+	6820	protein_coding	eukaryotic translation initiation factor 5 [Source:MGI Symbol;Acc:MGI:95309]	-
ENSMUSG00000019188	6273	7065	7050	7156	H13	2	152669461	152708670	+	8884	protein_coding	histocompatibility 13 [Source:MGI Symbol;Acc:MGI:95886]	-
ENSMUSG00000024393	5706	6321	8055	7401	Prrc2a	17	35149076	35164897	-	7631	protein_coding	proline-rich coiled-coil 2A [Source:MGI Symbol;Acc:MGI:1915467]	-
ENSMUSG00000052013	6615	7253	6531	7073	Btla	16	45224315	45257670	+	3396	protein_coding	B and T lymphocyte associated [Source:MGI Symbol;Acc:MGI:2658978]	-
ENSMUSG00000026222	5836	6596	7105	7832	Sp100	1	85649988	85709998	+	7556	protein_coding	nuclear antigen Sp100 [Source:MGI Symbol;Acc:MGI:109561]	SAND
ENSMUSG00000039621	6135	6463	7393	7282	Prex1	2	166566342	166713832	-	10266	protein_coding	phosphatidylinositol-3,4,5-trisphosphate-dependent Rac exchange factor 1 [Source:MGI Symbol;Acc:MGI:3040696]	-
ENSMUSG00000025153	5582	6157	8049	7485	Fasn	11	120805846	120824547	-	10947	protein_coding	fatty acid synthase [Source:MGI Symbol;Acc:MGI:95485]	-
ENSMUSG00000035242	5269	5980	8359	7657	Oaz1	10	80826656	80829290	+	2558	protein_coding	ornithine decarboxylase antizyme 1 [Source:MGI Symbol;Acc:MGI:109433]	-
ENSMUSG00000028868	6094	6881	7173	7022	Wasf2	4	133130505	133199756	+	6258	protein_coding	WAS protein family, member 2 [Source:MGI Symbol;Acc:MGI:1098641]	-
ENSMUSG00000031167	6126	6743	6969	7286	Rbm3	X	8138975	8145880	-	4698	protein_coding	RNA binding motif (RNP1, RRM) protein 3 [Source:MGI Symbol;Acc:MGI:1099460]	-
ENSMUSG00000053560	5438	5964	7872	7824	Ier2	8	84661331	84662852	-	1522	protein_coding	immediate early response 2 [Source:MGI Symbol;Acc:MGI:104815]	-
ENSMUSG00000031591	6418	7344	6383	6935	Asah1	8	41340197	41374773	-	3390	protein_coding	N-acylsphingosine amidohydrolase 1 [Source:MGI Symbol;Acc:MGI:1277124]	-
ENSMUSG00000042599	6036	6274	7693	7075	Kdm7a	6	39136623	39206789	-	10057	protein_coding	lysine (K)-specific demethylase 7A [Source:MGI Symbol;Acc:MGI:2443388]	-
ENSMUSG00000020612	6133	6687	7151	7088	Prkar1a	11	109649405	109669656	+	4321	protein_coding	protein kinase, cAMP dependent regulatory, type I, alpha [Source:MGI Symbol;Acc:MGI:104878]	-
ENSMUSG00000001847	5815	6500	7261	7453	Rac1	5	143503634	143528036	-	4496	protein_coding	Rac family small GTPase 1 [Source:MGI Symbol;Acc:MGI:97845]	-
ENSMUSG00000034765	5290	5944	7783	7968	Dusp5	19	53529109	53542431	+	2473	protein_coding	dual specificity phosphatase 5 [Source:MGI Symbol;Acc:MGI:2685183]	-
ENSMUSG00000000078	5567	6222	7556	7636	Klf6	13	5861482	5870394	+	4391	protein_coding	Kruppel-like factor 6 [Source:MGI Symbol;Acc:MGI:1346318]	zf-C2H2
ENSMUSG00000021880	6498	7317	6577	6536	Rnase6	14	51123908	51132187	+	2667	protein_coding	ribonuclease, RNase A family, 6 [Source:MGI Symbol;Acc:MGI:1925666]	-
ENSMUSG00000022216	5910	6727	6926	7321	Psme1	14	55578123	55581529	+	2209	protein_coding	proteasome (prosome, macropain) activator subunit 1 (PA28 alpha) [Source:MGI Symbol;Acc:MGI:1096367]	-
ENSMUSG00000037503	5951	6674	7145	7086	Fam168b	1	34813219	34843065	-	5219	protein_coding	family with sequence similarity 168, member B [Source:MGI Symbol;Acc:MGI:2448487]	-
ENSMUSG00000028228	6455	6706	6878	6812	Cpne3	4	19519254	19570108	-	7131	protein_coding	copine III [Source:MGI Symbol;Acc:MGI:1917818]	-
ENSMUSG00000030795	5907	6266	7530	7064	Fus	7	127967457	127985701	+	11695	protein_coding	fused in sarcoma [Source:MGI Symbol;Acc:MGI:1353633]	-
ENSMUSG00000022312	6376	6895	6513	6971	Eif3h	15	51786558	51865523	-	1612	protein_coding	eukaryotic translation initiation factor 3, subunit H [Source:MGI Symbol;Acc:MGI:1915385]	-
ENSMUSG00000070327	5121	5704	9480	6442	Rnf213	11	119393100	119487418	+	16888	protein_coding	ring finger protein 213 [Source:MGI Symbol;Acc:MGI:1289196]	-
ENSMUSG00000028249	5887	6682	6965	7187	Sdcbp	4	6365650	6408423	+	6904	protein_coding	syndecan binding protein [Source:MGI Symbol;Acc:MGI:1337026]	-
ENSMUSG00000020594	6433	6834	6543	6669	Pum2	12	8674134	8752581	+	7260	protein_coding	pumilio RNA-binding family member 2 [Source:MGI Symbol;Acc:MGI:1931751]	-
ENSMUSG00000029063	6020	6745	6711	6960	Nadk	4	155562378	155591001	+	3747	protein_coding	NAD kinase [Source:MGI Symbol;Acc:MGI:2183149]	-
ENSMUSG00000041870	6366	7138	6426	6449	Ankrd13a	5	114774677	114806200	+	5983	protein_coding	ankyrin repeat domain 13a [Source:MGI Symbol;Acc:MGI:1915670]	-
ENSMUSG00000039158	5808	6092	7341	7125	Akna	4	63367125	63403354	-	5765	protein_coding	AT-hook transcription factor [Source:MGI Symbol;Acc:MGI:2140340]	-
ENSMUSG00000022378	5971	6876	6505	6990	Fam49b	15	63929097	64060478	-	11412	protein_coding	family with sequence similarity 49, member B [Source:MGI Symbol;Acc:MGI:1923520]	-
ENSMUSG00000028936	6289	6895	6803	6302	Rpl22	4	152325742	152334071	+	2911	protein_coding	ribosomal protein L22 [Source:MGI Symbol;Acc:MGI:99262]	-
ENSMUSG00000034024	6223	6882	6404	6764	Cct2	10	117051001	117063814	-	2557	protein_coding	chaperonin containing Tcp1, subunit 2 (beta) [Source:MGI Symbol;Acc:MGI:107186]	-
ENSMUSG00000034707	6187	6682	6838	6534	Gns	10	121365090	121397249	+	9442	protein_coding	glucosamine (N-acetyl)-6-sulfatase [Source:MGI Symbol;Acc:MGI:1922862]	-
ENSMUSG00000024835	5819	6433	6931	6997	Coro1b	19	4148619	4154035	+	2372	protein_coding	coronin, actin binding protein 1B [Source:MGI Symbol;Acc:MGI:1345963]	-
ENSMUSG00000024949	5700	5955	7168	7301	Sf1	19	6363690	6378030	+	6211	protein_coding	splicing factor 1 [Source:MGI Symbol;Acc:MGI:1095403]	-
ENSMUSG00000015745	5300	5977	7514	7322	Plekho1	3	95988429	95996001	-	2172	protein_coding	pleckstrin homology domain containing, family O member 1 [Source:MGI Symbol;Acc:MGI:1914470]	-
ENSMUSG00000028843	5400	6176	7005	7513	Sh3bgrl3	4	134127406	134128789	-	821	protein_coding	SH3 domain binding glutamic acid-rich protein-like 3 [Source:MGI Symbol;Acc:MGI:1920973]	-
ENSMUSG00000040385	5345	6225	7276	7176	Ppp1ca	19	4192158	4195419	+	1379	protein_coding	protein phosphatase 1 catalytic subunit alpha [Source:MGI Symbol;Acc:MGI:103016]	-
ENSMUSG00000052296	6278	6770	6458	6515	Ppp6r1	7	4631495	4659019	-	4887	protein_coding	protein phosphatase 6, regulatory subunit 1 [Source:MGI Symbol;Acc:MGI:2442163]	-
ENSMUSG00000028820	6027	6487	6619	6800	Sfpq	4	127021324	127037013	+	4743	protein_coding	splicing factor proline/glutamine rich (polypyrimidine tract binding protein associated) [Source:MGI Symbol;Acc:MGI:1918764]	-
ENSMUSG00000056851	5668	6318	6838	7104	Pcbp2	15	102470539	102500061	+	5203	protein_coding	poly(rC) binding protein 2 [Source:MGI Symbol;Acc:MGI:108202]	-
ENSMUSG00000054717	5189	5811	7380	7461	Hmgb2	8	57511907	57515999	+	3003	protein_coding	high mobility group box 2 [Source:MGI Symbol;Acc:MGI:96157]	HMG
ENSMUSG00000041164	6190	6776	6367	6504	Zmiz2	11	6389074	6406158	+	4655	protein_coding	zinc finger, MIZ-type containing 2 [Source:MGI Symbol;Acc:MGI:106374]	zf-MIZ
ENSMUSG00000039697	4412	4846	8091	8445	Ncoa7	10	30628999	30803326	-	10565	protein_coding	nuclear receptor coactivator 7 [Source:MGI Symbol;Acc:MGI:2444847]	-
ENSMUSG00000020253	5818	6442	6561	6947	Ppm1m	9	106194947	106199746	-	2710	protein_coding	protein phosphatase 1M [Source:MGI Symbol;Acc:MGI:1915155]	-
ENSMUSG00000039062	5567	6144	6942	7105	Anpep	7	79821803	79861059	-	4135	protein_coding	alanyl (membrane) aminopeptidase [Source:MGI Symbol;Acc:MGI:5000466]	-
ENSMUSG00000005566	5767	6509	6580	6882	Trim28	7	12999114	13031035	+	4158	protein_coding	tripartite motif-containing 28 [Source:MGI Symbol;Acc:MGI:109274]	-
ENSMUSG00000041362	6234	6711	6187	6543	Shtn1	19	58973358	59076069	-	4081	protein_coding	shootin 1 [Source:MGI Symbol;Acc:MGI:1918903]	-
ENSMUSG00000034088	5985	6602	6418	6667	Hdlbp	1	93405940	93478815	-	11320	protein_coding	high density lipoprotein (HDL) binding protein [Source:MGI Symbol;Acc:MGI:99256]	-
ENSMUSG00000029064	5576	6216	7023	6846	Gnb1	4	155491361	155559269	+	4268	protein_coding	guanine nucleotide binding protein (G protein), beta 1 [Source:MGI Symbol;Acc:MGI:95781]	-
ENSMUSG00000028163	6093	6760	6478	6259	Nfkb1	3	135584655	135691547	-	12061	protein_coding	nuclear factor of kappa light polypeptide gene enhancer in B cells 1, p105 [Source:MGI Symbol;Acc:MGI:97312]	RHD
ENSMUSG00000019726	6515	6676	6597	5627	Lyst	13	13590397	13778803	+	17459	protein_coding	lysosomal trafficking regulator [Source:MGI Symbol;Acc:MGI:107448]	-
ENSMUSG00000022982	5156	5889	7110	7245	Sod1	16	90220754	90226329	+	3970	protein_coding	superoxide dismutase 1, soluble [Source:MGI Symbol;Acc:MGI:98351]	-
ENSMUSG00000020827	6423	6611	6081	6268	Mink1	11	70562881	70614483	+	6286	protein_coding	misshapen-like kinase 1 (zebrafish) [Source:MGI Symbol;Acc:MGI:1355329]	-
ENSMUSG00000020437	5359	5922	7054	7022	Myo1g	11	6506548	6520965	-	6957	protein_coding	myosin IG [Source:MGI Symbol;Acc:MGI:1927091]	-
ENSMUSG00000020859	5986	6388	6520	6459	Spag9	11	93996091	94126085	+	11209	protein_coding	sperm associated antigen 9 [Source:MGI Symbol;Acc:MGI:1918084]	-
ENSMUSG00000021957	5223	5884	7247	6991	Tkt	14	30548359	30574720	+	7355	protein_coding	transketolase [Source:MGI Symbol;Acc:MGI:105992]	-
ENSMUSG00000024853	5565	6030	6834	6914	Sf3b2	19	5273923	5295455	-	3231	protein_coding	splicing factor 3b, subunit 2 [Source:MGI Symbol;Acc:MGI:2441856]	-
ENSMUSG00000059248	5641	6304	6608	6759	2022-09-09	11	117199661	117362325	+	7565	protein_coding	septin 9 [Source:MGI Symbol;Acc:MGI:1858222]	-
ENSMUSG00000090841	4526	5208	8093	7467	Myl6	10	128490860	128494145	-	3187	protein_coding	myosin, light polypeptide 6, alkali, smooth muscle and non-muscle [Source:MGI Symbol;Acc:MGI:109318]	-
ENSMUSG00000038733	5850	6167	6555	6647	Wdr26	1	181173228	181211552	-	7848	protein_coding	WD repeat domain 26 [Source:MGI Symbol;Acc:MGI:1923825]	-
ENSMUSG00000051223	6057	6852	5995	6278	Bzw1	1	58392898	58407353	+	4033	protein_coding	basic leucine zipper and W2 domains 1 [Source:MGI Symbol;Acc:MGI:1914132]	-
ENSMUSG00000035530	5386	6151	6573	6931	Eif1	11	100319885	100322096	+	2098	protein_coding	eukaryotic translation initiation factor 1 [Source:MGI Symbol;Acc:MGI:105125]	-
ENSMUSG00000007836	4953	5380	7669	7003	Hnrnpa0	13	58125879	58128556	-	2678	protein_coding	heterogeneous nuclear ribonucleoprotein A0 [Source:MGI Symbol;Acc:MGI:1924384]	-
ENSMUSG00000048076	5281	6113	6830	6756	Arf1	11	59211412	59228270	-	2089	protein_coding	ADP-ribosylation factor 1 [Source:MGI Symbol;Acc:MGI:99431]	-
ENSMUSG00000029415	5474	5736	6848	6833	Sdad1	5	92284010	92310479	-	6537	protein_coding	SDA1 domain containing 1 [Source:MGI Symbol;Acc:MGI:2140779]	-
ENSMUSG00000052298	5931	6492	6161	6299	Cdc42se2	11	54717456	54787675	-	3661	protein_coding	CDC42 small effector 2 [Source:MGI Symbol;Acc:MGI:1919979]	-
ENSMUSG00000024965	5529	6078	6610	6658	Fermt3	19	6998958	7019469	-	2587	protein_coding	fermitin family member 3 [Source:MGI Symbol;Acc:MGI:2147790]	-
ENSMUSG00000021660	5461	6457	6337	6581	Btf3	13	98309896	98317006	-	1739	protein_coding	basic transcription factor 3 [Source:MGI Symbol;Acc:MGI:1202875]	-
ENSMUSG00000030738	5806	6433	6066	6507	Eif3c	7	126546455	126566411	-	3511	protein_coding	eukaryotic translation initiation factor 3, subunit C [Source:MGI Symbol;Acc:MGI:1926966]	-
ENSMUSG00000032097	5829	6398	6526	5937	Ddx6	9	44604892	44640731	+	8035	protein_coding	DEAD (Asp-Glu-Ala-Asp) box polypeptide 6 [Source:MGI Symbol;Acc:MGI:104976]	-
ENSMUSG00000030579	5761	6475	6144	6290	Tyrobp	7	30413760	30417585	+	667	protein_coding	TYRO protein tyrosine kinase binding protein [Source:MGI Symbol;Acc:MGI:1277211]	-
ENSMUSG00000005683	5949	6342	6170	6200	Cs	10	128337734	128362479	+	5779	protein_coding	citrate synthase [Source:MGI Symbol;Acc:MGI:88529]	-
ENSMUSG00000030654	5405	5993	6513	6737	Arl6ip1	7	118118891	118129662	-	2482	protein_coding	ADP-ribosylation factor-like 6 interacting protein 1 [Source:MGI Symbol;Acc:MGI:1858943]	-
ENSMUSG00000005087	5768	6270	6178	6381	Cd44	2	102811141	102901665	-	6776	protein_coding	CD44 antigen [Source:MGI Symbol;Acc:MGI:88338]	-
ENSMUSG00000025261	5826	6080	7236	5444	Huwe1	X	151800807	151935417	+	23507	protein_coding	HECT, UBA and WWE domain containing 1 [Source:MGI Symbol;Acc:MGI:1926884]	-
ENSMUSG00000031659	5493	5784	6610	6649	Adcy7	8	88272403	88329962	+	6733	protein_coding	adenylate cyclase 7 [Source:MGI Symbol;Acc:MGI:102891]	-
ENSMUSG00000029467	5582	6115	6557	6281	Atp2a2	5	122453513	122502225	-	6081	protein_coding	ATPase, Ca++ transporting, cardiac muscle, slow twitch 2 [Source:MGI Symbol;Acc:MGI:88110]	-
ENSMUSG00000079227	5897	6468	6096	6062	Ccr5	9	124121543	124147699	+	8434	protein_coding	chemokine (C-C motif) receptor 5 [Source:MGI Symbol;Acc:MGI:107182]	-
ENSMUSG00000024338	4839	5518	7386	6754	Psmb8	17	34197721	34201454	+	2736	protein_coding	proteasome (prosome, macropain) subunit, beta type 8 (large multifunctional peptidase 7) [Source:MGI Symbol;Acc:MGI:1346527]	-
ENSMUSG00000048534	5671	6175	6047	6538	Jaml	9	45079183	45108534	+	3108	protein_coding	junction adhesion molecule like [Source:MGI Symbol;Acc:MGI:2685484]	-
ENSMUSG00000018909	5468	5853	6595	6452	Arrb1	7	99535466	99606771	+	11175	protein_coding	arrestin, beta 1 [Source:MGI Symbol;Acc:MGI:99473]	-
ENSMUSG00000090272	5855	6052	6000	6460	Mndal	1	173849126	173942491	-	3628	protein_coding	myeloid nuclear differentiation antigen like [Source:MGI Symbol;Acc:MGI:3780953]	-
ENSMUSG00000018379	5492	6229	6209	6422	Srsf1	11	88047373	88053755	+	5710	protein_coding	serine/arginine-rich splicing factor 1 [Source:MGI Symbol;Acc:MGI:98283]	-
ENSMUSG00000034902	5472	6247	6278	6321	Pip5k1c	10	81292963	81319973	+	5730	protein_coding	phosphatidylinositol-4-phosphate 5-kinase, type 1 gamma [Source:MGI Symbol;Acc:MGI:1298224]	-
ENSMUSG00000020358	4519	5212	7538	6951	Hnrnpab	11	51600100	51606847	-	2782	protein_coding	heterogeneous nuclear ribonucleoprotein A/B [Source:MGI Symbol;Acc:MGI:1330294]	-
ENSMUSG00000011256	5361	5681	6629	6508	Adam19	11	46055992	46147343	+	7115	protein_coding	a disintegrin and metallopeptidase domain 19 (meltrin beta) [Source:MGI Symbol;Acc:MGI:105377]	-
ENSMUSG00000018654	5707	6110	6165	6193	Ikzf1	11	11685003	11772926	+	5777	protein_coding	IKAROS family zinc finger 1 [Source:MGI Symbol;Acc:MGI:1342540]	zf-C2H2
ENSMUSG00000053436	5361	6199	6414	6150	Mapk14	17	28691329	28748406	+	4376	protein_coding	mitogen-activated protein kinase 14 [Source:MGI Symbol;Acc:MGI:1346865]	-
ENSMUSG00000006005	5834	6042	6166	6065	Tpr	1	150392838	150449935	+	10496	protein_coding	translocated promoter region, nuclear basket protein [Source:MGI Symbol;Acc:MGI:1922066]	-
ENSMUSG00000021725	5853	6330	5774	6134	Parp8	13	116854820	117025537	-	8882	protein_coding	poly (ADP-ribose) polymerase family, member 8 [Source:MGI Symbol;Acc:MGI:1098713]	-
ENSMUSG00000015165	5319	5731	6467	6573	Hnrnpl	7	28808541	28822266	+	5953	protein_coding	heterogeneous nuclear ribonucleoprotein L [Source:MGI Symbol;Acc:MGI:104816]	-
ENSMUSG00000025016	5722	6234	6078	6053	Tm9sf3	19	41210842	41264004	-	6144	protein_coding	transmembrane 9 superfamily member 3 [Source:MGI Symbol;Acc:MGI:1914262]	-
ENSMUSG00000034120	5505	6033	6014	6495	Srsf2	11	116849901	116853094	-	2958	protein_coding	serine/arginine-rich splicing factor 2 [Source:MGI Symbol;Acc:MGI:98284]	-
ENSMUSG00000052681	5506	6079	6025	6424	Rap1b	10	117813871	117846035	-	2884	protein_coding	RAS related protein 1b [Source:MGI Symbol;Acc:MGI:894315]	-
ENSMUSG00000040940	5513	5803	6300	6416	Arhgef1	7	24902912	24926594	+	7732	protein_coding	Rho guanine nucleotide exchange factor (GEF) 1 [Source:MGI Symbol;Acc:MGI:1353510]	-
ENSMUSG00000021115	5809	6201	5861	6129	Vrk1	12	106010228	106077426	+	5122	protein_coding	vaccinia related kinase 1 [Source:MGI Symbol;Acc:MGI:1261847]	-
ENSMUSG00000013236	6041	6657	5659	5635	Ptprs	17	56412426	56476483	-	14990	protein_coding	protein tyrosine phosphatase, receptor type, S [Source:MGI Symbol;Acc:MGI:97815]	-
ENSMUSG00000025647	5068	5566	6758	6583	Shisa5	9	109038565	109057777	+	3297	protein_coding	shisa family member 5 [Source:MGI Symbol;Acc:MGI:1915044]	-
ENSMUSG00000042524	5029	5384	6914	6644	Sun2	15	79724070	79742536	-	5420	protein_coding	Sad1 and UNC84 domain containing 2 [Source:MGI Symbol;Acc:MGI:2443011]	-
ENSMUSG00000060636	5259	5992	6609	6111	Rpl35a	16	33056453	33060189	+	3526	protein_coding	ribosomal protein L35A [Source:MGI Symbol;Acc:MGI:1928894]	-
ENSMUSG00000020077	5020	5536	6550	6790	Srgn	10	62493833	62527451	-	2196	protein_coding	serglycin [Source:MGI Symbol;Acc:MGI:97756]	-
ENSMUSG00000059923	5035	5677	6647	6516	Grb2	11	115644045	115708597	-	2916	protein_coding	growth factor receptor bound protein 2 [Source:MGI Symbol;Acc:MGI:95805]	-
ENSMUSG00000038179	5652	6383	5704	6123	Slamf7	1	171632403	171653035	-	4577	protein_coding	SLAM family member 7 [Source:MGI Symbol;Acc:MGI:1922595]	-
ENSMUSG00000069662	4670	5476	6801	6888	Marcks	10	37133375	37138920	-	4048	protein_coding	myristoylated alanine rich protein kinase C substrate [Source:MGI Symbol;Acc:MGI:96907]	-
ENSMUSG00000051391	5042	5733	6618	6412	Ywhag	5	135908409	135934616	-	5500	protein_coding	tyrosine 3-monooxygenase/tryptophan 5-monooxygenase activation protein, gamma polypeptide [Source:MGI Symbol;Acc:MGI:108109]	-
ENSMUSG00000026003	4681	5222	6865	6997	Acadl	1	66830839	66863277	-	2005	protein_coding	acyl-Coenzyme A dehydrogenase, long-chain [Source:MGI Symbol;Acc:MGI:87866]	-
ENSMUSG00000026833	4826	5317	6639	6977	Olfm1	2	28192992	28230736	+	3553	protein_coding	olfactomedin 1 [Source:MGI Symbol;Acc:MGI:1860437]	-
ENSMUSG00000015755	5707	6030	5918	6062	Tab2	10	7905653	7956230	-	6135	protein_coding	TGF-beta activated kinase 1/MAP3K7 binding protein 2 [Source:MGI Symbol;Acc:MGI:1915902]	-
ENSMUSG00000020476	4934	5471	6907	6382	Dbnl	11	5788488	5800962	+	2346	protein_coding	drebrin-like [Source:MGI Symbol;Acc:MGI:700006]	-
ENSMUSG00000032434	5667	6214	5949	5817	Cmtm6	9	114731116	114749344	+	3440	protein_coding	CKLF-like MARVEL transmembrane domain containing 6 [Source:MGI Symbol;Acc:MGI:2447165]	-
ENSMUSG00000058099	5265	5887	6198	6290	Nfam1	15	82992973	83033306	-	7970	protein_coding	Nfat activating molecule with ITAM motif 1 [Source:MGI Symbol;Acc:MGI:1921289]	-
ENSMUSG00000006498	5209	5827	6214	6358	Ptbp1	10	79854427	79864771	+	4740	protein_coding	polypyrimidine tract binding protein 1 [Source:MGI Symbol;Acc:MGI:97791]	-
ENSMUSG00000020484	6104	6938	5053	5495	Xbp1	11	5520659	5525893	+	3248	protein_coding	X-box binding protein 1 [Source:MGI Symbol;Acc:MGI:98970]	TF_bZIP
ENSMUSG00000018583	5277	5670	6254	6380	G3bp1	11	55469685	55504838	+	7064	protein_coding	GTPase activating protein (SH3 domain) binding protein 1 [Source:MGI Symbol;Acc:MGI:1351465]	-
ENSMUSG00000039031	5597	6103	5916	5964	Arhgap18	10	26753421	26918648	+	6602	protein_coding	Rho GTPase activating protein 18 [Source:MGI Symbol;Acc:MGI:1921160]	-
ENSMUSG00000022234	5305	6133	5908	6170	Cct5	15	31590800	31601804	-	2766	protein_coding	chaperonin containing Tcp1, subunit 5 (epsilon) [Source:MGI Symbol;Acc:MGI:107185]	-
ENSMUSG00000078578	5460	6022	5920	6073	Ube2d3	3	135438149	135468198	+	24499	protein_coding	ubiquitin-conjugating enzyme E2D 3 [Source:MGI Symbol;Acc:MGI:1913355]	-
ENSMUSG00000060373	5369	5697	6072	6287	Hnrnpc	14	52073377	52104028	-	4322	protein_coding	heterogeneous nuclear ribonucleoprotein C [Source:MGI Symbol;Acc:MGI:107795]	-
ENSMUSG00000002111	4611	5388	6635	6765	Spi1	2	91082390	91115756	+	2695	protein_coding	spleen focus forming virus (SFFV) proviral integration oncogene [Source:MGI Symbol;Acc:MGI:98282]	ETS
ENSMUSG00000054404	5130	5371	6709	6185	Slfn5	11	82951349	82964840	+	6326	protein_coding	schlafen 5 [Source:MGI Symbol;Acc:MGI:1329004]	-
ENSMUSG00000022336	5743	6380	5342	5914	Eif3e	15	43250058	43282719	-	6719	protein_coding	eukaryotic translation initiation factor 3, subunit E [Source:MGI Symbol;Acc:MGI:99257]	-
ENSMUSG00000075700	5810	6280	5689	5582	Selenot	3	58576636	58593133	+	3436	protein_coding	selenoprotein T [Source:MGI Symbol;Acc:MGI:1916477]	-
ENSMUSG00000015950	5552	6297	5582	5911	Ncf1	5	134220053	134229625	-	3663	protein_coding	neutrophil cytosolic factor 1 [Source:MGI Symbol;Acc:MGI:97283]	-
ENSMUSG00000042228	5358	5904	5846	6190	Lyn	4	3678115	3813122	+	4073	protein_coding	LYN proto-oncogene, Src family tyrosine kinase [Source:MGI Symbol;Acc:MGI:96892]	-
ENSMUSG00000040945	5094	5627	6507	6027	Rcc2	4	140700541	140723220	+	4155	protein_coding	regulator of chromosome condensation 2 [Source:MGI Symbol;Acc:MGI:1919784]	-
ENSMUSG00000016921	5625	5884	5587	6130	Srsf6	2	162931528	162937121	+	4810	protein_coding	serine/arginine-rich splicing factor 6 [Source:MGI Symbol;Acc:MGI:1915246]	-
ENSMUSG00000024740	5463	6008	5881	5851	Ddb1	19	10605625	10629813	+	4155	protein_coding	damage specific DNA binding protein 1 [Source:MGI Symbol;Acc:MGI:1202384]	-
ENSMUSG00000042699	5512	5817	5901	5945	Dhx9	1	153455758	153487660	-	9603	protein_coding	DEAH (Asp-Glu-Ala-His) box polypeptide 9 [Source:MGI Symbol;Acc:MGI:108177]	-
ENSMUSG00000003644	5568	6258	5775	5568	Rps6ka1	4	133847290	133887797	-	4258	protein_coding	ribosomal protein S6 kinase polypeptide 1 [Source:MGI Symbol;Acc:MGI:104558]	-
ENSMUSG00000017485	5470	5812	5818	6018	Top2b	14	16365179	16435462	+	14613	protein_coding	topoisomerase (DNA) II beta [Source:MGI Symbol;Acc:MGI:98791]	-
ENSMUSG00000068823	5533	6199	5515	5842	Csde1	3	103020426	103058186	+	10902	protein_coding	cold shock domain containing E1, RNA binding [Source:MGI Symbol;Acc:MGI:92356]	CSD
ENSMUSG00000024590	4565	5008	6859	6639	Lmnb1	18	56707813	56753424	+	2962	protein_coding	lamin B1 [Source:MGI Symbol;Acc:MGI:96795]	-
ENSMUSG00000027288	5474	5819	6139	5632	Zfp106	2	120506820	120563843	-	10429	protein_coding	zinc finger protein 106 [Source:MGI Symbol;Acc:MGI:1270153]	-
ENSMUSG00000040725	5104	5415	6380	6158	Hnrnpul1	7	25721165	25754757	-	8654	protein_coding	heterogeneous nuclear ribonucleoprotein U-like 1 [Source:MGI Symbol;Acc:MGI:2443517]	-
ENSMUSG00000029465	4850	5607	6110	6469	Arpc3	5	122391878	122414184	+	2762	protein_coding	actin related protein 2/3 complex, subunit 3 [Source:MGI Symbol;Acc:MGI:1928375]	-
ENSMUSG00000022781	5380	5774	5977	5774	Pak2	16	32016290	32079342	-	6795	protein_coding	p21 (RAC1) activated kinase 2 [Source:MGI Symbol;Acc:MGI:1339984]	-
ENSMUSG00000028790	4930	5569	6304	6076	Khdrbs1	4	129703164	129742303	-	6419	protein_coding	KH domain containing, RNA binding, signal transduction associated 1 [Source:MGI Symbol;Acc:MGI:893579]	-
ENSMUSG00000021608	4823	5214	6322	6488	Lpcat1	13	73467197	73516422	+	4632	protein_coding	lysophosphatidylcholine acyltransferase 1 [Source:MGI Symbol;Acc:MGI:2384812]	-
ENSMUSG00000066406	5567	5560	6100	5582	Akap13	7	75455534	75754609	+	20914	protein_coding	A kinase (PRKA) anchor protein 13 [Source:MGI Symbol;Acc:MGI:2676556]	-
ENSMUSG00000025862	5744	5955	5409	5687	Stag2	X	42149317	42277185	+	8273	protein_coding	stromal antigen 2 [Source:MGI Symbol;Acc:MGI:1098583]	-
ENSMUSG00000021948	5478	5885	5598	5716	Prkcd	14	30595354	30626210	-	5544	protein_coding	protein kinase C, delta [Source:MGI Symbol;Acc:MGI:97598]	-
ENSMUSG00000041560	4917	5708	6123	5890	Nop53	7	15936183	15946074	-	3847	protein_coding	NOP53 ribosome biogenesis factor [Source:MGI Symbol;Acc:MGI:2154441]	-
ENSMUSG00000051457	5071	5826	5920	5790	Spn	7	127132232	127137823	-	4681	protein_coding	sialophorin [Source:MGI Symbol;Acc:MGI:98384]	-
ENSMUSG00000027342	4701	5221	6209	6407	Pcna	2	132249162	132253314	-	2400	protein_coding	proliferating cell nuclear antigen [Source:MGI Symbol;Acc:MGI:97503]	-
ENSMUSG00000025790	4762	5354	6311	6102	Slco3a1	7	74275419	74554780	-	8474	protein_coding	solute carrier organic anion transporter family, member 3a1 [Source:MGI Symbol;Acc:MGI:1351867]	-
ENSMUSG00000031885	5162	5382	5904	6042	Cbfb	8	105170674	105217989	+	3480	protein_coding	core binding factor beta [Source:MGI Symbol;Acc:MGI:99851]	CBF
ENSMUSG00000046722	4529	5304	6357	6295	Cdc42se1	3	95228732	95236409	+	3258	protein_coding	CDC42 small effector 1 [Source:MGI Symbol;Acc:MGI:1889510]	-
ENSMUSG00000004677	5393	5690	5780	5613	Myo9b	8	71272714	71360713	+	7496	protein_coding	myosin IXb [Source:MGI Symbol;Acc:MGI:106624]	-
ENSMUSG00000059208	4842	5360	6121	6096	Hnrnpm	17	33646233	33686860	-	4701	protein_coding	heterogeneous nuclear ribonucleoprotein M [Source:MGI Symbol;Acc:MGI:1926465]	-
ENSMUSG00000036438	5008	5504	5744	6079	Calm2	17	87433412	87446935	-	1467	protein_coding	calmodulin 2 [Source:MGI Symbol;Acc:MGI:103250]	-
ENSMUSG00000005672	5347	5794	5546	5621	Kit	5	75574916	75656722	+	8911	protein_coding	KIT proto-oncogene receptor tyrosine kinase [Source:MGI Symbol;Acc:MGI:96677]	-
ENSMUSG00000030403	4329	4915	6828	6200	Vasp	7	19256929	19271817	-	2617	protein_coding	vasodilator-stimulated phosphoprotein [Source:MGI Symbol;Acc:MGI:109268]	-
ENSMUSG00000011884	4885	5597	5884	5815	Gltp	5	114669398	114690984	-	1762	protein_coding	glycolipid transfer protein [Source:MGI Symbol;Acc:MGI:1929253]	-
ENSMUSG00000018209	5142	5603	5642	5777	Stk4	2	164070322	164155524	+	5860	protein_coding	serine/threonine kinase 4 [Source:MGI Symbol;Acc:MGI:1929004]	-
ENSMUSG00000022205	5307	5908	5393	5555	Sub1	15	11981339	11996983	-	3930	protein_coding	SUB1 homolog (S. cerevisiae) [Source:MGI Symbol;Acc:MGI:104811]	PC4
ENSMUSG00000021248	5046	5593	5861	5643	Tmed10	12	85340614	85374847	-	5811	protein_coding	transmembrane p24 trafficking protein 10 [Source:MGI Symbol;Acc:MGI:1915831]	-
ENSMUSG00000015749	4762	5118	6012	6086	Anp32e	3	95929246	95947390	+	3566	protein_coding	acidic (leucine-rich) nuclear phosphoprotein 32 family, member E [Source:MGI Symbol;Acc:MGI:1913721]	-
ENSMUSG00000058546	3437	4316	7757	6428	Rpl23a	11	78180932	78183584	-	847	protein_coding	ribosomal protein L23A [Source:MGI Symbol;Acc:MGI:3040672]	-
ENSMUSG00000032336	5284	6031	5163	5455	Nptn	9	58582240	58657955	+	6168	protein_coding	neuroplastin [Source:MGI Symbol;Acc:MGI:108077]	-
ENSMUSG00000002107	5328	5448	5661	5466	Celf2	2	6539694	7509563	-	25884	protein_coding	CUGBP, Elav-like family member 2 [Source:MGI Symbol;Acc:MGI:1338822]	-
ENSMUSG00000035021	5050	5271	5649	5926	Baz1a	12	54892989	55014348	-	7159	protein_coding	bromodomain adjacent to zinc finger domain 1A [Source:MGI Symbol;Acc:MGI:1309478]	-
ENSMUSG00000006740	5063	5484	5742	5567	Kif5b	18	6201002	6242174	-	7395	protein_coding	kinesin family member 5B [Source:MGI Symbol;Acc:MGI:1098268]	-
ENSMUSG00000036550	5080	5444	5857	5460	Cnot1	8	95719451	95807464	-	17169	protein_coding	CCR4-NOT transcription complex, subunit 1 [Source:MGI Symbol;Acc:MGI:2442402]	-
ENSMUSG00000034160	6245	6195	4454	4927	Ogt	X	101640060	101684351	+	8045	protein_coding	O-linked N-acetylglucosamine (GlcNAc) transferase (UDP-N-acetylglucosamine:polypeptide-N-acetylglucosaminyl transferase) [Source:MGI Symbol;Acc:MGI:1339639]	-
ENSMUSG00000060743	4089	4873	6739	6112	H3f3a	1	180800832	180813943	-	3504	protein_coding	H3 histone, family 3A [Source:MGI Symbol;Acc:MGI:1097686]	-
ENSMUSG00000040731	4545	5125	6254	5873	Eif4h	5	134619721	134639490	-	5551	protein_coding	eukaryotic translation initiation factor 4H [Source:MGI Symbol;Acc:MGI:1341822]	-
ENSMUSG00000063015	5049	5558	5549	5636	Ccni	5	93181933	93206495	-	3303	protein_coding	cyclin I [Source:MGI Symbol;Acc:MGI:1341077]	-
ENSMUSG00000022314	4872	5222	5669	5971	Rad21	15	51962240	51991747	-	4232	protein_coding	RAD21 cohesin complex component [Source:MGI Symbol;Acc:MGI:108016]	-
ENSMUSG00000092274	5824	5430	4360	6113	Neat1	19	5824708	5845478	-	20771	lincRNA	nuclear paraspeckle assembly transcript 1 (non-protein coding) [Source:MGI Symbol;Acc:MGI:1914211]	-
ENSMUSG00000038393	5849	6514	4691	4665	Txnip	3	96557957	96561883	+	3123	protein_coding	thioredoxin interacting protein [Source:MGI Symbol;Acc:MGI:1889549]	-
ENSMUSG00000046080	5159	5710	5202	5621	Clec9a	6	129408862	129424763	+	3293	protein_coding	C-type lectin domain family 9, member a [Source:MGI Symbol;Acc:MGI:2444608]	-
ENSMUSG00000043067	4435	4956	6227	6058	Dpy19l1	9	24411776	24503140	-	6350	protein_coding	dpy-19-like 1 (C. elegans) [Source:MGI Symbol;Acc:MGI:1915685]	-
ENSMUSG00000041959	4313	5228	6246	5848	S100a10	3	93555080	93564643	+	1212	protein_coding	S100 calcium binding protein A10 (calpactin) [Source:MGI Symbol;Acc:MGI:1339468]	-
ENSMUSG00000031818	4882	5492	5596	5652	Cox4i1	8	120668222	120674207	+	1550	protein_coding	cytochrome c oxidase subunit 4I1 [Source:MGI Symbol;Acc:MGI:88473]	-
ENSMUSG00000060063	4734	5145	6027	5680	Alox5ap	5	149264767	149288153	+	1420	protein_coding	arachidonate 5-lipoxygenase activating protein [Source:MGI Symbol;Acc:MGI:107505]	-
ENSMUSG00000008730	5002	5069	5937	5519	Hipk1	3	103739815	103791563	-	10914	protein_coding	homeodomain interacting protein kinase 1 [Source:MGI Symbol;Acc:MGI:1314873]	-
ENSMUSG00000032312	4310	4772	6295	6101	Csk	9	57626646	57653631	-	3737	protein_coding	c-src tyrosine kinase [Source:MGI Symbol;Acc:MGI:88537]	-
ENSMUSG00000048897	4379	4838	6160	6095	Zfp710	7	80024814	80094173	+	6926	protein_coding	zinc finger protein 710 [Source:MGI Symbol;Acc:MGI:1921747]	zf-C2H2
ENSMUSG00000024576	5044	5510	5361	5538	Csnk1a1	18	61555274	61590061	+	10502	protein_coding	casein kinase 1, alpha 1 [Source:MGI Symbol;Acc:MGI:1934950]	-
ENSMUSG00000056069	5002	5591	5258	5580	Otulinl	15	27655069	27681579	-	3241	protein_coding	OTU deubiquitinase with linear linkage specificity like [Source:MGI Symbol;Acc:MGI:2687281]	-
ENSMUSG00000079435	4541	5108	5809	5908	Rpl36a	X	134585654	134588062	+	1655	protein_coding	ribosomal protein L36A [Source:MGI Symbol;Acc:MGI:1201789]	-
ENSMUSG00000016256	4553	5333	5655	5792	Ctsz	2	174427493	174439039	-	1441	protein_coding	cathepsin Z [Source:MGI Symbol;Acc:MGI:1891190]	-
ENSMUSG00000025232	4396	4832	5997	6106	Hexa	9	59539540	59565109	+	1996	protein_coding	hexosaminidase A [Source:MGI Symbol;Acc:MGI:96073]	-
ENSMUSG00000038127	4817	5243	5638	5613	Ccdc50	16	27388869	27452218	+	8639	protein_coding	coiled-coil domain containing 50 [Source:MGI Symbol;Acc:MGI:1914751]	-
ENSMUSG00000027828	5163	5373	5400	5290	Ssr3	3	65379655	65392623	-	4172	protein_coding	signal sequence receptor, gamma [Source:MGI Symbol;Acc:MGI:1914687]	-
ENSMUSG00000031770	4562	4947	5651	6061	Herpud1	8	94386438	94395377	+	2333	protein_coding	homocysteine-inducible, endoplasmic reticulum stress-inducible, ubiquitin-like domain member 1 [Source:MGI Symbol;Acc:MGI:1927406]	-
ENSMUSG00000021451	4583	4976	5923	5725	Sema4d	13	51685529	51793747	-	7679	protein_coding	sema domain, immunoglobulin domain (Ig), transmembrane domain (TM) and short cytoplasmic domain, (semaphorin) 4D [Source:MGI Symbol;Acc:MGI:109244]	-
ENSMUSG00000026103	5044	5314	5432	5380	Gls	1	52163448	52233232	-	15057	protein_coding	glutaminase [Source:MGI Symbol;Acc:MGI:95752]	-
ENSMUSG00000037242	4882	5287	5363	5592	Clic4	4	135213969	135272814	-	6572	protein_coding	chloride intracellular channel 4 (mitochondrial) [Source:MGI Symbol;Acc:MGI:1352754]	-
ENSMUSG00000035901	4501	5160	5597	5850	Dennd5a	7	109893780	109960470	-	8677	protein_coding	DENN/MADD domain containing 5A [Source:MGI Symbol;Acc:MGI:1201681]	-
ENSMUSG00000046562	4586	5227	5764	5496	Unc119b	5	115122550	115134975	-	4603	protein_coding	unc-119 lipid binding chaperone B [Source:MGI Symbol;Acc:MGI:2147162]	-
ENSMUSG00000001924	4813	5334	5317	5598	Uba1	X	20658326	20683179	+	4819	protein_coding	ubiquitin-like modifier activating enzyme 1 [Source:MGI Symbol;Acc:MGI:98890]	-
ENSMUSG00000039783	5430	6073	4577	4955	Kmo	1	175620381	175662116	+	4724	protein_coding	kynurenine 3-monooxygenase (kynurenine 3-hydroxylase) [Source:MGI Symbol;Acc:MGI:2138151]	-
ENSMUSG00000036918	4567	5276	5724	5451	Ttc7	17	87282886	87381769	+	6315	protein_coding	tetratricopeptide repeat domain 7 [Source:MGI Symbol;Acc:MGI:1920999]	-
ENSMUSG00000047180	5061	5595	5182	5151	Neurl3	1	36264597	36274679	-	3217	protein_coding	neuralized E3 ubiquitin protein ligase 3 [Source:MGI Symbol;Acc:MGI:2429944]	-
ENSMUSG00000010277	4894	5295	5411	5372	2610507B11Rik	11	78261752	78290623	+	8798	protein_coding	RIKEN cDNA 2610507B11 gene [Source:MGI Symbol;Acc:MGI:1919753]	-
ENSMUSG00000038976	4222	4860	6136	5735	Ppp1r9b	11	94991035	95006899	+	5083	protein_coding	protein phosphatase 1, regulatory subunit 9B [Source:MGI Symbol;Acc:MGI:2387581]	-
ENSMUSG00000006169	4869	5446	5326	5301	Clint1	11	45852051	45910625	+	6946	protein_coding	clathrin interactor 1 [Source:MGI Symbol;Acc:MGI:2144243]	-
ENSMUSG00000031447	4857	5401	5245	5432	Lamp1	8	13159161	13175338	+	2675	protein_coding	lysosomal-associated membrane protein 1 [Source:MGI Symbol;Acc:MGI:96745]	-
ENSMUSG00000022186	4662	5108	5528	5613	Oxct1	15	4026383	4155344	+	3701	protein_coding	3-oxoacid CoA transferase 1 [Source:MGI Symbol;Acc:MGI:1914291]	-
ENSMUSG00000031672	4845	5415	5297	5352	Got2	8	95864134	95888547	-	4824	protein_coding	glutamatic-oxaloacetic transaminase 2, mitochondrial [Source:MGI Symbol;Acc:MGI:95792]	-
ENSMUSG00000039637	4555	5020	5645	5673	Coro7	16	4626133	4679777	-	7423	protein_coding	coronin 7 [Source:MGI Symbol;Acc:MGI:1926135]	-
ENSMUSG00000018401	4874	5318	5446	5251	Mtmr4	11	87592162	87616302	+	6240	protein_coding	myotubularin related protein 4 [Source:MGI Symbol;Acc:MGI:2180699]	-
ENSMUSG00000048621	3860	4412	5985	6595	Gm6377	X	109196756	109200439	+	2795	protein_coding	predicted gene 6377 [Source:MGI Symbol;Acc:MGI:3647255]	-
ENSMUSG00000078771	4435	5143	5313	5919	Evi2a	11	79526560	79530609	-	2297	protein_coding	ecotropic viral integration site 2a [Source:MGI Symbol;Acc:MGI:95458]	-
ENSMUSG00000019832	4786	5408	5210	5382	Rab32	10	10545002	10558265	-	2339	protein_coding	RAB32, member RAS oncogene family [Source:MGI Symbol;Acc:MGI:1915094]	-
ENSMUSG00000055436	5302	5338	4769	5308	Srsf11	3	158010473	158036639	-	8446	protein_coding	serine/arginine-rich splicing factor 11 [Source:MGI Symbol;Acc:MGI:1916457]	-
ENSMUSG00000027366	4808	5303	5288	5316	Sppl2a	2	126890391	126933235	-	8665	protein_coding	signal peptide peptidase like 2A [Source:MGI Symbol;Acc:MGI:1913802]	-
ENSMUSG00000024456	4664	5141	5488	5402	Diaph1	18	37843601	37935476	-	6339	protein_coding	diaphanous related formin 1 [Source:MGI Symbol;Acc:MGI:1194490]	-
ENSMUSG00000032504	4782	5385	5236	5271	Pdcd6ip	9	113651744	113708259	-	6903	protein_coding	programmed cell death 6 interacting protein [Source:MGI Symbol;Acc:MGI:1333753]	-
ENSMUSG00000029472	4411	4974	5454	5806	Anapc5	5	122787459	122821339	-	6111	protein_coding	anaphase-promoting complex subunit 5 [Source:MGI Symbol;Acc:MGI:1929722]	-
ENSMUSG00000007029	4516	4902	5845	5377	Vars	17	35000987	35016322	+	5608	protein_coding	valyl-tRNA synthetase [Source:MGI Symbol;Acc:MGI:90675]	-
ENSMUSG00000051695	4173	4805	5928	5732	Pcbp1	6	86524492	86526321	-	1830	protein_coding	poly(rC) binding protein 1 [Source:MGI Symbol;Acc:MGI:1345635]	-
ENSMUSG00000032175	4508	4742	5823	5531	Tyk2	9	21104068	21131243	-	6865	protein_coding	tyrosine kinase 2 [Source:MGI Symbol;Acc:MGI:1929470]	-
ENSMUSG00000036943	4536	4818	5639	5586	Rab8b	9	66843664	66919687	-	4733	protein_coding	RAB8B, member RAS oncogene family [Source:MGI Symbol;Acc:MGI:2442982]	-
ENSMUSG00000061119	4408	5144	5563	5439	Prcp	7	92874470	92934583	+	5497	protein_coding	prolylcarboxypeptidase (angiotensinase C) [Source:MGI Symbol;Acc:MGI:1919711]	-
ENSMUSG00000028452	4527	4924	5281	5798	Vcp	4	42979963	43000507	-	4851	protein_coding	valosin containing protein [Source:MGI Symbol;Acc:MGI:99919]	-
ENSMUSG00000052384	4254	4782	5886	5596	Nrros	16	32142785	32165594	-	4177	protein_coding	negative regulator of reactive oxygen species [Source:MGI Symbol;Acc:MGI:2445095]	-
ENSMUSG00000030062	4438	4950	5615	5511	Rpn1	6	88084482	88105304	+	4512	protein_coding	ribophorin I [Source:MGI Symbol;Acc:MGI:98084]	-
ENSMUSG00000024937	4378	4613	5867	5652	Ehbp1l1	19	5707376	5726317	-	6440	protein_coding	EH domain binding protein 1-like 1 [Source:MGI Symbol;Acc:MGI:3612340]	-
ENSMUSG00000031229	5078	5133	5314	4984	Atrx	X	105797615	105929403	-	21757	protein_coding	ATRX, chromatin remodeler [Source:MGI Symbol;Acc:MGI:103067]	-
ENSMUSG00000023845	5062	5193	5408	4830	Lnpep	17	17521410	17625050	-	14144	protein_coding	leucyl/cystinyl aminopeptidase [Source:MGI Symbol;Acc:MGI:2387123]	-
ENSMUSG00000028478	4158	4880	5550	5845	Clta	4	44004452	44032846	+	1800	protein_coding	clathrin, light polypeptide (Lca) [Source:MGI Symbol;Acc:MGI:894297]	-
ENSMUSG00000024063	4731	5212	5318	5112	Lbh	17	72918305	72941947	+	3212	protein_coding	limb-bud and heart [Source:MGI Symbol;Acc:MGI:1925139]	-
ENSMUSG00000051504	6695	7364	3024	3281	Siglech	7	55768178	55778925	+	3383	protein_coding	sialic acid binding Ig-like lectin H [Source:MGI Symbol;Acc:MGI:2443256]	-
ENSMUSG00000037266	5474	5739	4299	4820	Rsrp1	4	134923592	134927671	+	3349	protein_coding	arginine/serine rich protein 1 [Source:MGI Symbol;Acc:MGI:106498]	-
ENSMUSG00000029304	4992	5438	4819	5053	Spp1	5	104435118	104441050	+	1648	protein_coding	secreted phosphoprotein 1 [Source:MGI Symbol;Acc:MGI:98389]	-
ENSMUSG00000036526	4855	5393	4958	5075	Card11	5	140872990	141000582	-	4866	protein_coding	caspase recruitment domain family, member 11 [Source:MGI Symbol;Acc:MGI:1916978]	-
ENSMUSG00000021111	4870	5237	4995	5178	Papola	12	105784694	105838944	+	6595	protein_coding	poly (A) polymerase alpha [Source:MGI Symbol;Acc:MGI:109301]	-
ENSMUSG00000056091	4225	4712	5496	5785	St3gal5	6	72097592	72154571	+	2618	protein_coding	ST3 beta-galactoside alpha-2,3-sialyltransferase 5 [Source:MGI Symbol;Acc:MGI:1339963]	-
ENSMUSG00000032076	4292	4743	5500	5647	Cadm1	9	47530173	47857637	+	10440	protein_coding	cell adhesion molecule 1 [Source:MGI Symbol;Acc:MGI:1889272]	-
ENSMUSG00000025613	4528	5007	5182	5459	Cct8	16	87483326	87495873	-	3088	protein_coding	chaperonin containing Tcp1, subunit 8 (theta) [Source:MGI Symbol;Acc:MGI:107183]	-
ENSMUSG00000001750	4756	5191	4837	5362	Tcirg1	19	3896050	3907133	-	4470	protein_coding	T cell, immune regulator 1, ATPase, H+ transporting, lysosomal V0 protein A3 [Source:MGI Symbol;Acc:MGI:1350931]	-
ENSMUSG00000004099	4007	4435	6003	5699	Dnmt1	9	20907209	20959888	-	7377	protein_coding	DNA methyltransferase (cytosine-5) 1 [Source:MGI Symbol;Acc:MGI:94912]	-
ENSMUSG00000038014	4792	5263	5137	4918	Fam120a	13	48879219	48968017	-	5105	protein_coding	family with sequence similarity 120, member A [Source:MGI Symbol;Acc:MGI:2446163]	-
ENSMUSG00000020571	4193	4701	5608	5608	Pdia6	12	17266545	17284770	+	3745	protein_coding	protein disulfide isomerase associated 6 [Source:MGI Symbol;Acc:MGI:1919103]	-
ENSMUSG00000021215	5120	5338	4803	4821	Net1	13	3882018	3918220	-	5217	protein_coding	neuroepithelial cell transforming gene 1 [Source:MGI Symbol;Acc:MGI:1927138]	-
ENSMUSG00000035569	4514	4750	5594	5144	Ankrd11	8	122883822	123042277	-	16580	protein_coding	ankyrin repeat domain 11 [Source:MGI Symbol;Acc:MGI:1924337]	-
ENSMUSG00000029313	4723	5125	5303	4827	Aff1	5	103692374	103855322	+	9458	protein_coding	AF4/FMR2 family, member 1 [Source:MGI Symbol;Acc:MGI:1100819]	AF-4
ENSMUSG00000036053	4993	5200	4786	4962	Fmnl2	2	52857860	53133804	+	5636	protein_coding	formin-like 2 [Source:MGI Symbol;Acc:MGI:1918659]	-
ENSMUSG00000019843	5687	6264	4046	3942	Fyn	10	39368855	39565381	+	4363	protein_coding	Fyn proto-oncogene [Source:MGI Symbol;Acc:MGI:95602]	-
ENSMUSG00000029826	4339	4740	5489	5369	Zc3hav1	6	38305286	38354603	-	6518	protein_coding	zinc finger CCCH type, antiviral 1 [Source:MGI Symbol;Acc:MGI:1926031]	-
ENSMUSG00000042406	4001	4615	5524	5792	Atf4	15	80255184	80257541	+	2358	protein_coding	activating transcription factor 4 [Source:MGI Symbol;Acc:MGI:88096]	TF_bZIP
ENSMUSG00000026663	4702	5260	4997	4913	Atf6	1	170704674	170867771	-	9231	protein_coding	activating transcription factor 6 [Source:MGI Symbol;Acc:MGI:1926157]	TF_bZIP
ENSMUSG00000050912	4712	5156	4952	5031	Tmem123	9	7764041	7794333	+	3109	protein_coding	transmembrane protein 123 [Source:MGI Symbol;Acc:MGI:1919179]	-
ENSMUSG00000028654	4803	5175	4903	4967	Mycl	4	122995652	123002485	+	4038	protein_coding	v-myc avian myelocytomatosis viral oncogene lung carcinoma derived [Source:MGI Symbol;Acc:MGI:96799]	bHLH
ENSMUSG00000032328	5102	5445	4520	4768	Tmem30a	9	79768943	79793507	-	5646	protein_coding	transmembrane protein 30A [Source:MGI Symbol;Acc:MGI:106402]	-
ENSMUSG00000038366	4032	4677	5757	5355	Lasp1	11	97799000	97838764	+	6495	protein_coding	LIM and SH3 protein 1 [Source:MGI Symbol;Acc:MGI:109656]	-
ENSMUSG00000049625	3582	4047	6014	6178	Tifab	13	56173704	56178885	-	3497	protein_coding	TRAF-interacting protein with forkhead-associated domain, family member B [Source:MGI Symbol;Acc:MGI:2385852]	-
ENSMUSG00000032637	4324	4617	5324	5531	Atxn2l	7	126491708	126503437	-	4782	protein_coding	ataxin 2-like [Source:MGI Symbol;Acc:MGI:2446242]	-
ENSMUSG00000037443	5382	5661	4225	4480	Cep85	4	134129858	134187112	-	5269	protein_coding	centrosomal protein 85 [Source:MGI Symbol;Acc:MGI:1917262]	-
ENSMUSG00000029430	3975	4581	5689	5479	Ran	5	129020069	129024323	+	2646	protein_coding	RAN, member RAS oncogene family [Source:MGI Symbol;Acc:MGI:1333112]	-
ENSMUSG00000035152	4532	5003	5184	4979	Ap2b1	11	83299024	83405035	+	8755	protein_coding	adaptor-related protein complex 2, beta 1 subunit [Source:MGI Symbol;Acc:MGI:1919020]	-
ENSMUSG00000019998	4835	5368	4651	4829	Stx7	10	24149302	24190222	+	4473	protein_coding	syntaxin 7 [Source:MGI Symbol;Acc:MGI:1858210]	-
ENSMUSG00000005198	4469	4803	5488	4904	Polr2a	11	69733997	69758637	-	7067	protein_coding	polymerase (RNA) II (DNA directed) polypeptide A [Source:MGI Symbol;Acc:MGI:98086]	-
ENSMUSG00000053907	4697	5050	4841	5029	Mat2a	6	72432799	72439558	-	4486	protein_coding	methionine adenosyltransferase II, alpha [Source:MGI Symbol;Acc:MGI:2443731]	-
ENSMUSG00000066306	4582	4869	5296	4867	Numa1	7	101934111	102014964	+	7919	protein_coding	nuclear mitotic apparatus protein 1 [Source:MGI Symbol;Acc:MGI:2443665]	-
ENSMUSG00000022439	4145	4726	5439	5203	Parvg	15	84324026	84342978	+	3090	protein_coding	parvin, gamma [Source:MGI Symbol;Acc:MGI:2158329]	-
ENSMUSG00000019432	4438	4756	4817	5490	Ddx39b	17	35241746	35253707	+	3783	protein_coding	DEAD (Asp-Glu-Ala-Asp) box polypeptide 39B [Source:MGI Symbol;Acc:MGI:99240]	-
ENSMUSG00000024750	4146	4468	5191	5684	Zfand5	19	21272278	21282289	+	6193	protein_coding	zinc finger, AN1-type domain 5 [Source:MGI Symbol;Acc:MGI:1278334]	-
ENSMUSG00000033004	4696	4956	5408	4402	Mycbp2	14	103113411	103346814	-	19248	protein_coding	MYC binding protein 2, E3 ubiquitin protein ligase [Source:MGI Symbol;Acc:MGI:2179432]	-
ENSMUSG00000028245	4584	5022	4862	4985	Nsmaf	4	6396207	6454271	-	8368	protein_coding	neutral sphingomyelinase (N-SMase) activation associated factor [Source:MGI Symbol;Acc:MGI:1341864]	-
ENSMUSG00000020349	4473	4884	4937	5157	Ppp2ca	11	52098681	52127778	+	7490	protein_coding	protein phosphatase 2 (formerly 2A), catalytic subunit, alpha isoform [Source:MGI Symbol;Acc:MGI:1321159]	-
ENSMUSG00000032254	4555	4710	5083	5076	Kif23	9	61915905	61946774	-	7901	protein_coding	kinesin family member 23 [Source:MGI Symbol;Acc:MGI:1919069]	-
ENSMUSG00000028760	4575	4765	4886	5192	Eif4g3	4	137993022	138208508	+	11063	protein_coding	eukaryotic translation initiation factor 4 gamma, 3 [Source:MGI Symbol;Acc:MGI:1923935]	-
ENSMUSG00000026223	4029	4646	5478	5257	Itm2c	1	85894281	85908675	+	2491	protein_coding	integral membrane protein 2C [Source:MGI Symbol;Acc:MGI:1927594]	-
ENSMUSG00000029925	4515	4957	4766	5165	Tbxas1	6	38875404	39084585	+	9094	protein_coding	thromboxane A synthase 1, platelet [Source:MGI Symbol;Acc:MGI:98497]	-
ENSMUSG00000030123	4133	4692	5323	5240	Plxnd1	6	115954811	115995005	-	7301	protein_coding	plexin D1 [Source:MGI Symbol;Acc:MGI:2154244]	-
ENSMUSG00000029530	6526	7138	2839	2875	Ccr9	9	123678439	123784330	+	10260	protein_coding	chemokine (C-C motif) receptor 9 [Source:MGI Symbol;Acc:MGI:1341902]	-
ENSMUSG00000070372	4440	4894	4840	5199	Capza1	3	104822779	104864505	-	3781	protein_coding	capping protein (actin filament) muscle Z-line, alpha 1 [Source:MGI Symbol;Acc:MGI:106227]	-
ENSMUSG00000001794	4314	5025	4789	5230	Capns1	7	30186936	30198811	-	2477	protein_coding	calpain, small subunit 1 [Source:MGI Symbol;Acc:MGI:88266]	-
ENSMUSG00000079641	4391	5325	4888	4696	Rpl39	X	37082520	37085402	-	1434	protein_coding	ribosomal protein L39 [Source:MGI Symbol;Acc:MGI:1914498]	-
ENSMUSG00000029098	4710	4876	4704	4996	Acox3	5	35583040	35615352	+	11521	protein_coding	acyl-Coenzyme A oxidase 3, pristanoyl [Source:MGI Symbol;Acc:MGI:1933156]	-
ENSMUSG00000025203	3497	3901	5997	5878	Scd2	19	44293676	44306864	+	5453	protein_coding	stearoyl-Coenzyme A desaturase 2 [Source:MGI Symbol;Acc:MGI:98240]	-
ENSMUSG00000022710	4659	5033	4714	4819	Usp7	16	8689595	8792308	-	7766	protein_coding	ubiquitin specific peptidase 7 [Source:MGI Symbol;Acc:MGI:2182061]	-
ENSMUSG00000019370	4171	4504	5365	5180	Calm3	7	16915379	16924114	-	2423	protein_coding	calmodulin 3 [Source:MGI Symbol;Acc:MGI:103249]	-
ENSMUSG00000096727	4191	4413	5415	5188	Psmb9	17	34181988	34187764	-	3659	protein_coding	proteasome (prosome, macropain) subunit, beta type 9 (large multifunctional peptidase 2) [Source:MGI Symbol;Acc:MGI:1346526]	-
ENSMUSG00000022967	4969	5375	4356	4505	Ifnar1	16	91485238	91507441	+	5940	protein_coding	interferon (alpha and beta) receptor 1 [Source:MGI Symbol;Acc:MGI:107658]	-
ENSMUSG00000020361	4476	4895	4787	5032	Hspa4	11	53259814	53300457	-	5528	protein_coding	heat shock protein 4 [Source:MGI Symbol;Acc:MGI:1342292]	-
ENSMUSG00000043962	4136	4518	5310	5191	Thrap3	4	126164082	126202760	-	9234	protein_coding	thyroid hormone receptor associated protein 3 [Source:MGI Symbol;Acc:MGI:2442637]	-
ENSMUSG00000001729	4115	4715	5223	5097	Akt1	12	112653821	112674884	-	4098	protein_coding	thymoma viral proto-oncogene 1 [Source:MGI Symbol;Acc:MGI:87986]	-
ENSMUSG00000042520	4149	4747	5189	5063	Ubap2l	3	90000140	90052628	-	18659	protein_coding	ubiquitin-associated protein 2-like [Source:MGI Symbol;Acc:MGI:1921633]	-
ENSMUSG00000051853	4193	4418	5288	5244	Arf3	15	98736634	98763214	-	4824	protein_coding	ADP-ribosylation factor 3 [Source:MGI Symbol;Acc:MGI:99432]	-
ENSMUSG00000030789	4193	4581	5155	5205	Itgax	7	128129547	128150657	+	4803	protein_coding	integrin alpha X [Source:MGI Symbol;Acc:MGI:96609]	-
ENSMUSG00000025935	4692	5306	4334	4755	Tram1	1	13564698	13589910	-	3162	protein_coding	translocating chain-associating membrane protein 1 [Source:MGI Symbol;Acc:MGI:1919515]	-
ENSMUSG00000020290	4398	4771	4836	5073	Xpo1	11	23256041	23298249	+	7181	protein_coding	exportin 1 [Source:MGI Symbol;Acc:MGI:2144013]	-
ENSMUSG00000018501	4594	4770	5078	4590	Ncor1	11	62316426	62458541	-	12811	protein_coding	nuclear receptor co-repressor 1 [Source:MGI Symbol;Acc:MGI:1349717]	MYB
ENSMUSG00000038023	3759	4419	5387	5464	Atp6v0a2	5	124628576	124724455	+	6726	protein_coding	ATPase, H+ transporting, lysosomal V0 subunit A2 [Source:MGI Symbol;Acc:MGI:104855]	-
ENSMUSG00000014867	4315	4760	4852	5029	Surf4	2	26920040	26933928	-	3281	protein_coding	surfeit gene 4 [Source:MGI Symbol;Acc:MGI:98445]	-
ENSMUSG00000007739	4330	4797	4798	4975	Cct4	11	22990519	23003780	+	4201	protein_coding	chaperonin containing Tcp1, subunit 4 (delta) [Source:MGI Symbol;Acc:MGI:104689]	-
ENSMUSG00000034807	4448	4693	4741	5013	Colgalt1	8	71610998	71624911	+	4326	protein_coding	collagen beta(1-O)galactosyltransferase 1 [Source:MGI Symbol;Acc:MGI:1924348]	-
ENSMUSG00000020190	3950	4382	5406	5136	Mknk2	10	80665327	80678112	-	3892	protein_coding	MAP kinase-interacting serine/threonine kinase 2 [Source:MGI Symbol;Acc:MGI:894279]	-
ENSMUSG00000030104	4359	4685	4934	4891	Edem1	6	108828641	108859356	+	6453	protein_coding	ER degradation enhancer, mannosidase alpha-like 1 [Source:MGI Symbol;Acc:MGI:2180139]	-
ENSMUSG00000008348	4385	5078	4666	4738	Ubc	5	125385965	125390202	-	2893	protein_coding	ubiquitin C [Source:MGI Symbol;Acc:MGI:98889]	-
ENSMUSG00000003226	4331	4648	5042	4841	Ranbp2	10	58446920	58494356	+	11728	protein_coding	RAN binding protein 2 [Source:MGI Symbol;Acc:MGI:894323]	-
ENSMUSG00000022255	4686	5160	4361	4626	Mtdh	15	34082694	34145624	+	15347	protein_coding	metadherin [Source:MGI Symbol;Acc:MGI:1914404]	-
ENSMUSG00000032359	4388	5082	4842	4504	Ctsh	9	90054152	90076089	+	4499	protein_coding	cathepsin H [Source:MGI Symbol;Acc:MGI:107285]	-
ENSMUSG00000027642	4307	4761	4825	4888	Rpn2	2	157279017	157326319	+	4430	protein_coding	ribophorin II [Source:MGI Symbol;Acc:MGI:98085]	-
ENSMUSG00000041607	4168	4717	5032	4854	Mbp	18	82475146	82585637	+	8403	protein_coding	myelin basic protein [Source:MGI Symbol;Acc:MGI:96925]	-
ENSMUSG00000029169	4580	4854	4583	4752	Dhx15	5	52150203	52190514	-	8496	protein_coding	DEAH (Asp-Glu-Ala-His) box polypeptide 15 [Source:MGI Symbol;Acc:MGI:1099786]	-
ENSMUSG00000002603	3892	4598	5140	5115	Tgfb1	7	25687002	25705077	+	5042	protein_coding	transforming growth factor, beta 1 [Source:MGI Symbol;Acc:MGI:98725]	-
ENSMUSG00000034116	4190	4604	5055	4877	Vav1	17	57279100	57328031	+	3688	protein_coding	vav 1 oncogene [Source:MGI Symbol;Acc:MGI:98923]	-
ENSMUSG00000020917	4261	4533	4999	4921	Acly	11	100476353	100528000	-	5279	protein_coding	ATP citrate lyase [Source:MGI Symbol;Acc:MGI:103251]	-
ENSMUSG00000033220	4311	4892	4666	4827	Rac2	15	78559167	78572783	-	3103	protein_coding	Rac family small GTPase 2 [Source:MGI Symbol;Acc:MGI:97846]	-
ENSMUSG00000030168	4439	4839	4797	4599	Adipor2	6	119353150	119417704	-	5979	protein_coding	adiponectin receptor 2 [Source:MGI Symbol;Acc:MGI:93830]	-
ENSMUSG00000044156	4579	4887	4500	4700	Hepacam2	6	3457096	3498298	-	5874	protein_coding	HEPACAM family member 2 [Source:MGI Symbol;Acc:MGI:2141520]	-
ENSMUSG00000024070	4177	4315	5038	5121	Prkd3	17	78949405	79020816	-	11017	protein_coding	protein kinase D3 [Source:MGI Symbol;Acc:MGI:1922542]	-
ENSMUSG00000081895	4528	5638	4243	4239	Rpl17-ps10	7	72648757	72649311	-	555	processed_pseudogene	ribosomal protein L17, pseudogene 10 [Source:MGI Symbol;Acc:MGI:3642871]	-
ENSMUSG00000048118	4447	4545	4739	4856	Arid4a	12	71015990	71098592	+	5615	protein_coding	AT rich interactive domain 4A (RBP1-like) [Source:MGI Symbol;Acc:MGI:2444354]	ARID
ENSMUSG00000028064	3688	4157	5230	5472	Sema4a	3	88435959	88461182	-	5406	protein_coding	sema domain, immunoglobulin domain (Ig), transmembrane domain (TM) and short cytoplasmic domain, (semaphorin) 4A [Source:MGI Symbol;Acc:MGI:107560]	-
ENSMUSG00000037331	4015	4257	5222	5044	Larp1	11	58009064	58062034	+	6829	protein_coding	La ribonucleoprotein domain family, member 1 [Source:MGI Symbol;Acc:MGI:1890165]	-
ENSMUSG00000021484	4456	4801	4558	4723	Lman2	13	55343833	55362783	-	7920	protein_coding	lectin, mannose-binding 2 [Source:MGI Symbol;Acc:MGI:1914140]	-
ENSMUSG00000000568	3889	4344	5066	5231	Hnrnpd	5	99955935	99978938	-	7354	protein_coding	heterogeneous nuclear ribonucleoprotein D [Source:MGI Symbol;Acc:MGI:101947]	-
ENSMUSG00000006932	4336	4613	4822	4758	Ctnnb1	9	120929216	120960507	+	5192	protein_coding	catenin (cadherin associated protein), beta 1 [Source:MGI Symbol;Acc:MGI:88276]	-
ENSMUSG00000034349	4190	4583	4532	5211	Smc4	3	69004738	69034623	+	5210	protein_coding	structural maintenance of chromosomes 4 [Source:MGI Symbol;Acc:MGI:1917349]	-
ENSMUSG00000037364	4000	4167	4987	5361	Srrt	5	137295704	137307674	-	5244	protein_coding	serrate RNA effector molecule homolog (Arabidopsis) [Source:MGI Symbol;Acc:MGI:1933527]	-
ENSMUSG00000004535	4571	4946	4327	4667	Tax1bp1	6	52713729	52766780	+	9991	protein_coding	Tax1 (human T cell leukemia virus type I) binding protein 1 [Source:MGI Symbol;Acc:MGI:1289308]	-
ENSMUSG00000031386	4147	4380	5219	4739	Hcfc1	X	73942792	73966357	-	8360	protein_coding	host cell factor C1 [Source:MGI Symbol;Acc:MGI:105942]	-
ENSMUSG00000072620	4440	5088	4317	4631	Slfn2	11	83065112	83070678	+	1664	protein_coding	schlafen 2 [Source:MGI Symbol;Acc:MGI:1313258]	-
ENSMUSG00000030759	4448	4683	4529	4815	Far1	7	113513834	113571511	+	8055	protein_coding	fatty acyl CoA reductase 1 [Source:MGI Symbol;Acc:MGI:1914670]	-
ENSMUSG00000063511	4306	4422	4821	4921	Snrnp70	7	45376453	45395742	-	7618	protein_coding	small nuclear ribonucleoprotein 70 (U1) [Source:MGI Symbol;Acc:MGI:98341]	-
ENSMUSG00000020422	4221	4313	5175	4750	Tns3	11	8431652	8664535	-	11182	protein_coding	tensin 3 [Source:MGI Symbol;Acc:MGI:2443012]	-
ENSMUSG00000000563	3981	4755	4719	5002	Atp5f1	3	105942698	105960099	-	4105	protein_coding	ATP synthase, H+ transporting, mitochondrial F0 complex, subunit B1 [Source:MGI Symbol;Acc:MGI:1100495]	-
ENSMUSG00000074785	4377	4822	4793	4457	Plxnc1	10	94790866	94944835	-	8349	protein_coding	plexin C1 [Source:MGI Symbol;Acc:MGI:1890127]	-
ENSMUSG00000007817	4416	4689	4921	4384	Zmiz1	14	25459185	25666743	+	12523	protein_coding	zinc finger, MIZ-type containing 1 [Source:MGI Symbol;Acc:MGI:3040693]	zf-MIZ
ENSMUSG00000021709	4522	4940	4579	4326	Erbin	13	103818787	103920514	-	7939	protein_coding	Erbb2 interacting protein [Source:MGI Symbol;Acc:MGI:1890169]	-
ENSMUSG00000071646	3992	4614	5052	4681	Mta2	19	8941875	8952303	+	4093	protein_coding	metastasis-associated gene family, member 2 [Source:MGI Symbol;Acc:MGI:1346340]	zf-GATA
ENSMUSG00000009079	4009	4225	5250	4827	Ewsr1	11	5069689	5099266	-	5907	protein_coding	Ewing sarcoma breakpoint region 1 [Source:MGI Symbol;Acc:MGI:99960]	-
ENSMUSG00000027678	4123	4397	4995	4773	Ncoa3	2	165992636	166073242	+	7895	protein_coding	nuclear receptor coactivator 3 [Source:MGI Symbol;Acc:MGI:1276535]	-
ENSMUSG00000028552	4310	4726	4614	4632	Eps15	4	109280268	109387817	+	6931	protein_coding	epidermal growth factor receptor pathway substrate 15 [Source:MGI Symbol;Acc:MGI:104583]	-
ENSMUSG00000037470	4421	4858	4671	4328	Uggt1	1	36140027	36244720	-	12853	protein_coding	UDP-glucose glycoprotein glucosyltransferase 1 [Source:MGI Symbol;Acc:MGI:2443162]	-
ENSMUSG00000030655	4379	4687	5160	4051	Smg1	7	118131308	118243670	-	23984	protein_coding	SMG1 homolog, phosphatidylinositol 3-kinase-related kinase (C. elegans) [Source:MGI Symbol;Acc:MGI:1919742]	-
ENSMUSG00000039515	3736	4361	5108	5043	Ptpa	2	30416039	30447806	+	5188	protein_coding	protein phosphatase 2 protein activator [Source:MGI Symbol;Acc:MGI:1346006]	-
ENSMUSG00000002204	3434	4011	5570	5223	Napsa	7	44572380	44586862	+	2660	protein_coding	napsin A aspartic peptidase [Source:MGI Symbol;Acc:MGI:109365]	-
ENSMUSG00000027422	3941	4282	4977	5008	Rrbp1	2	143947395	144011263	-	8786	protein_coding	ribosome binding protein 1 [Source:MGI Symbol;Acc:MGI:1932395]	-
ENSMUSG00000022372	3893	4504	4731	5066	Sla	15	66780819	66831829	-	9186	protein_coding	src-like adaptor [Source:MGI Symbol;Acc:MGI:104295]	-
ENSMUSG00000054808	3870	4296	4995	5032	Actn4	7	28893248	28962340	-	6127	protein_coding	actinin alpha 4 [Source:MGI Symbol;Acc:MGI:1890773]	-
ENSMUSG00000057738	4166	4576	4935	4507	Sptan1	2	29965560	30031451	+	13362	protein_coding	spectrin alpha, non-erythrocytic 1 [Source:MGI Symbol;Acc:MGI:98386]	-
ENSMUSG00000062078	4485	4481	4489	4717	Qk	17	10202601	10319854	-	14242	protein_coding	quaking [Source:MGI Symbol;Acc:MGI:97837]	-
ENSMUSG00000002748	3985	4205	5020	4953	Baz1b	5	135187264	135246129	+	13667	protein_coding	bromodomain adjacent to zinc finger domain, 1B [Source:MGI Symbol;Acc:MGI:1353499]	-
ENSMUSG00000037337	4149	4452	4693	4866	Map4k1	7	28982050	29003279	+	3077	protein_coding	mitogen-activated protein kinase kinase kinase kinase 1 [Source:MGI Symbol;Acc:MGI:1346882]	-
ENSMUSG00000021427	4125	4842	4614	4567	Ssr1	13	37966605	37994217	-	10431	protein_coding	signal sequence receptor, alpha [Source:MGI Symbol;Acc:MGI:105082]	-
ENSMUSG00000017843	4370	4764	4352	4648	Ppp2r5c	12	110447120	110583062	+	8286	protein_coding	protein phosphatase 2, regulatory subunit B', gamma [Source:MGI Symbol;Acc:MGI:1349475]	-
ENSMUSG00000028759	4099	4486	4635	4875	Hp1bp3	4	138216296	138244683	+	8433	protein_coding	heterochromatin protein 1, binding protein 3 [Source:MGI Symbol;Acc:MGI:109369]	-
ENSMUSG00000019471	3764	4217	5081	5010	Cdc37	9	21133222	21149982	-	8194	protein_coding	cell division cycle 37 [Source:MGI Symbol;Acc:MGI:109531]	-
ENSMUSG00000026355	4120	4278	4695	4977	Mcm6	1	128331590	128359664	-	4666	protein_coding	minichromosome maintenance complex component 6 [Source:MGI Symbol;Acc:MGI:1298227]	-
ENSMUSG00000084106	4268	4782	4374	4639	Gm6136	1	86908793	86909683	-	891	processed_pseudogene	predicted pseudogene 6136 [Source:MGI Symbol;Acc:MGI:3646897]	-
ENSMUSG00000032116	4282	4651	4559	4554	Stt3a	9	36729344	36767679	-	8948	protein_coding	STT3, subunit of the oligosaccharyltransferase complex, homolog A (S. cerevisiae) [Source:MGI Symbol;Acc:MGI:105124]	-
ENSMUSG00000040225	4289	4512	4807	4428	Prrc2c	1	162670725	162740556	-	16092	protein_coding	proline-rich coiled-coil 2C [Source:MGI Symbol;Acc:MGI:1913754]	-
ENSMUSG00000021000	4390	4863	4272	4467	Mia2	12	59095799	59191583	+	11239	protein_coding	melanoma inhibitory activity 2 [Source:MGI Symbol;Acc:MGI:2159614]	-
ENSMUSG00000017631	4482	4809	4350	4344	Abr	11	76416734	76622314	-	9730	protein_coding	active BCR-related gene [Source:MGI Symbol;Acc:MGI:107771]	-
ENSMUSG00000005417	4107	4369	4618	4862	Mprip	11	59661305	59780860	+	13327	protein_coding	myosin phosphatase Rho interacting protein [Source:MGI Symbol;Acc:MGI:1349438]	-
ENSMUSG00000028809	4096	4487	4649	4720	Srrm1	4	135320484	135353321	-	7299	protein_coding	serine/arginine repetitive matrix 1 [Source:MGI Symbol;Acc:MGI:1858303]	-
ENSMUSG00000031093	4386	4547	4494	4499	Dock11	X	35888832	36076562	+	9240	protein_coding	dedicator of cytokinesis 11 [Source:MGI Symbol;Acc:MGI:1923224]	-
ENSMUSG00000043263	3726	4088	4767	5344	Ifi209	1	173630917	173647928	+	3547	protein_coding	interferon activated gene 209 [Source:MGI Symbol;Acc:MGI:2138243]	-
ENSMUSG00000049866	4208	4597	4581	4522	Arl4c	1	88673125	88702221	-	5492	protein_coding	ADP-ribosylation factor-like 4C [Source:MGI Symbol;Acc:MGI:2445172]	-
ENSMUSG00000026434	3926	4293	4909	4773	Nucks1	1	131910534	131936321	+	6779	protein_coding	nuclear casein kinase and cyclin-dependent kinase substrate 1 [Source:MGI Symbol;Acc:MGI:1934811]	-
ENSMUSG00000032555	4063	4309	4621	4908	Topbp1	9	103305215	103350428	+	11226	protein_coding	topoisomerase (DNA) II binding protein 1 [Source:MGI Symbol;Acc:MGI:1920018]	-
ENSMUSG00000040033	4032	4375	4578	4909	Stat2	10	128270559	128292849	+	5926	protein_coding	signal transducer and activator of transcription 2 [Source:MGI Symbol;Acc:MGI:103039]	STAT
ENSMUSG00000007880	4055	4320	5037	4458	Arid1a	4	133679008	133756769	-	11476	protein_coding	AT rich interactive domain 1A (SWI-like) [Source:MGI Symbol;Acc:MGI:1935147]	ARID
ENSMUSG00000003420	3623	4117	4989	5139	Fcgrt	7	45092990	45103851	-	2102	protein_coding	Fc receptor, IgG, alpha chain transporter [Source:MGI Symbol;Acc:MGI:103017]	-
ENSMUSG00000078429	3781	4111	5071	4844	Ctdsp2	10	126978717	126999975	+	5524	protein_coding	CTD (carboxy-terminal domain, RNA polymerase II, polypeptide A) small phosphatase 2 [Source:MGI Symbol;Acc:MGI:1098748]	-
ENSMUSG00000034892	3284	4406	5487	4605	Rps29	12	69157722	69159186	-	693	protein_coding	ribosomal protein S29 [Source:MGI Symbol;Acc:MGI:107681]	-
ENSMUSG00000041133	3741	4299	4692	5035	Smc1a	X	152016428	152062694	+	5769	protein_coding	structural maintenance of chromosomes 1A [Source:MGI Symbol;Acc:MGI:1344345]	-
ENSMUSG00000029616	3730	4327	4927	4751	Erp29	5	121428590	121452506	-	9060	protein_coding	endoplasmic reticulum protein 29 [Source:MGI Symbol;Acc:MGI:1914647]	-
ENSMUSG00000044456	4085	4244	4550	4847	Rin3	12	102283048	102390855	+	6835	protein_coding	Ras and Rab interactor 3 [Source:MGI Symbol;Acc:MGI:2385708]	-
ENSMUSG00000029816	3016	3468	5575	5646	Gpnmb	6	49036546	49070929	+	6514	protein_coding	glycoprotein (transmembrane) nmb [Source:MGI Symbol;Acc:MGI:1934765]	-
ENSMUSG00000026623	4065	4177	4862	4583	Lpgat1	1	191717834	191784255	+	7610	protein_coding	lysophosphatidylglycerol acyltransferase 1 [Source:MGI Symbol;Acc:MGI:2446186]	-
ENSMUSG00000026219	4257	4187	4702	4500	Trip12	1	84721189	84840516	-	16601	protein_coding	thyroid hormone receptor interactor 12 [Source:MGI Symbol;Acc:MGI:1309481]	-
ENSMUSG00000029328	3951	4348	4540	4758	Hnrnpdl	5	100033577	100039664	-	4818	protein_coding	heterogeneous nuclear ribonucleoprotein D-like [Source:MGI Symbol;Acc:MGI:1355299]	-
ENSMUSG00000046062	3787	4090	4835	4871	Ppp1r15b	1	133131143	133139783	+	5594	protein_coding	protein phosphatase 1, regulatory subunit 15B [Source:MGI Symbol;Acc:MGI:2444211]	-
ENSMUSG00000031696	4111	4715	4311	4442	Vps35	8	85260392	85299802	-	8899	protein_coding	VPS35 retromer complex component [Source:MGI Symbol;Acc:MGI:1890467]	-
ENSMUSG00000066232	4202	4702	4172	4501	Ipo7	7	110018274	110056609	+	11169	protein_coding	importin 7 [Source:MGI Symbol;Acc:MGI:2152414]	-
ENSMUSG00000006281	3734	3786	5073	4947	Tep1	14	50824059	50870560	-	9568	protein_coding	telomerase associated protein 1 [Source:MGI Symbol;Acc:MGI:109573]	-
ENSMUSG00000081051	4692	5083	3487	4256	Gm15427	1	95498621	95499151	+	531	processed_pseudogene	predicted pseudogene 15427 [Source:MGI Symbol;Acc:MGI:3642341]	-
ENSMUSG00000079139	4102	4844	4247	4324	Gm4204	1	135231995	135233225	+	1231	processed_pseudogene	predicted gene 4204 [Source:MGI Symbol;Acc:MGI:3782381]	-
ENSMUSG00000038324	4009	4554	4498	4441	Trpc4ap	2	155634271	155692384	-	8753	protein_coding	transient receptor potential cation channel, subfamily C, member 4 associated protein [Source:MGI Symbol;Acc:MGI:1930751]	-
ENSMUSG00000060090	4138	4333	4362	4623	Rp2	X	20364481	20405653	+	5141	protein_coding	retinitis pigmentosa 2 homolog [Source:MGI Symbol;Acc:MGI:1277953]	-
ENSMUSG00000001416	3771	4241	4614	4821	Cct3	3	88297116	88321767	+	6370	protein_coding	chaperonin containing Tcp1, subunit 3 (gamma) [Source:MGI Symbol;Acc:MGI:104708]	-
ENSMUSG00000009090	4036	4509	4336	4562	Ap1b1	11	4986824	5042791	+	4957	protein_coding	adaptor protein complex AP-1, beta 1 subunit [Source:MGI Symbol;Acc:MGI:1096368]	-
ENSMUSG00000061665	4309	4434	4272	4425	Cd2ap	17	42792951	42876665	-	15864	protein_coding	CD2-associated protein [Source:MGI Symbol;Acc:MGI:1330281]	-
ENSMUSG00000071714	3757	4300	4823	4534	Csf2rb2	15	78282507	78305721	-	4740	protein_coding	colony stimulating factor 2 receptor, beta 2, low-affinity (granulocyte-macrophage) [Source:MGI Symbol;Acc:MGI:1339760]	-
ENSMUSG00000027193	4029	4347	4462	4573	Api5	2	94411682	94438136	-	4545	protein_coding	apoptosis inhibitor 5 [Source:MGI Symbol;Acc:MGI:1888993]	-
ENSMUSG00000031353	4036	4419	4384	4557	Rbbp7	X	162760402	162779092	+	2909	protein_coding	retinoblastoma binding protein 7, chromatin remodeling factor [Source:MGI Symbol;Acc:MGI:1194910]	-
ENSMUSG00000001833	4162	4589	4096	4527	2022-09-07	9	25252439	25308571	+	11631	protein_coding	septin 7 [Source:MGI Symbol;Acc:MGI:1335094]	-
ENSMUSG00000021676	4130	4316	4375	4501	Iqgap2	13	95627177	95891922	-	5771	protein_coding	IQ motif containing GTPase activating protein 2 [Source:MGI Symbol;Acc:MGI:2449975]	-
ENSMUSG00000037608	3975	4423	4371	4552	Bclaf1	10	20312469	20344613	+	15301	protein_coding	BCL2-associated transcription factor 1 [Source:MGI Symbol;Acc:MGI:1917580]	-
ENSMUSG00000032412	4079	4567	4259	4397	Atp1b3	9	96332655	96364442	-	2389	protein_coding	ATPase, Na+/K+ transporting, beta 3 polypeptide [Source:MGI Symbol;Acc:MGI:107788]	-
ENSMUSG00000015002	3938	4198	4615	4544	Efr3a	15	65787034	65873816	+	11399	protein_coding	EFR3 homolog A [Source:MGI Symbol;Acc:MGI:1923990]	-
ENSMUSG00000052331	4030	4376	4431	4456	Ankrd44	1	54645340	54926387	-	14175	protein_coding	ankyrin repeat domain 44 [Source:MGI Symbol;Acc:MGI:3045243]	-
ENSMUSG00000029823	4194	4452	4309	4329	Luc7l2	6	38551334	38609470	+	12084	protein_coding	LUC7-like 2 (S. cerevisiae) [Source:MGI Symbol;Acc:MGI:2183260]	-
ENSMUSG00000027067	3683	4041	4871	4687	Ssrp1	2	85037234	85047109	+	3737	protein_coding	structure specific recognition protein 1 [Source:MGI Symbol;Acc:MGI:107912]	HMG
ENSMUSG00000029322	3851	4614	4396	4414	Plac8	5	100553725	100572245	-	1592	protein_coding	placenta-specific 8 [Source:MGI Symbol;Acc:MGI:2445289]	-
ENSMUSG00000054452	3366	4031	5084	4792	Aes	10	81559488	81566362	+	3334	protein_coding	amino-terminal enhancer of split [Source:MGI Symbol;Acc:MGI:95806]	-
ENSMUSG00000065954	4070	4327	4443	4398	Tacc1	8	25154552	25256588	-	11920	protein_coding	transforming, acidic coiled-coil containing protein 1 [Source:MGI Symbol;Acc:MGI:2443510]	-
ENSMUSG00000027479	3908	4116	4586	4597	Mapre1	2	153741274	153773310	+	7811	protein_coding	microtubule-associated protein, RP/EB family, member 1 [Source:MGI Symbol;Acc:MGI:891995]	-
ENSMUSG00000027881	3917	4353	4135	4801	Prpf38b	3	108902805	108911727	-	6949	protein_coding	PRP38 pre-mRNA processing factor 38 (yeast) domain containing B [Source:MGI Symbol;Acc:MGI:1914171]	-
ENSMUSG00000009585	3939	4348	4227	4687	Apobec3	15	79891659	79915906	+	9454	protein_coding	apolipoprotein B mRNA editing enzyme, catalytic polypeptide 3 [Source:MGI Symbol;Acc:MGI:1933111]	-
ENSMUSG00000030678	3485	3918	4812	4929	Maz	7	127022130	127027037	-	2976	protein_coding	MYC-associated zinc finger protein (purine-binding transcription factor) [Source:MGI Symbol;Acc:MGI:1338823]	zf-C2H2
ENSMUSG00000005947	3177	3630	5235	5076	Itgae	11	73090583	73147446	+	4581	protein_coding	integrin alpha E, epithelial-associated [Source:MGI Symbol;Acc:MGI:1298377]	-
ENSMUSG00000049354	3829	4256	4642	4380	Dcaf7	11	106036872	106059324	+	6133	protein_coding	DDB1 and CUL4 associated factor 7 [Source:MGI Symbol;Acc:MGI:1919083]	-
ENSMUSG00000024474	3798	4241	4267	4796	Ik	18	36744656	36757639	+	1996	protein_coding	IK cytokine [Source:MGI Symbol;Acc:MGI:1345142]	-
ENSMUSG00000042284	4315	4426	4359	3999	Itga1	13	114953096	115101964	-	18599	protein_coding	integrin alpha 1 [Source:MGI Symbol;Acc:MGI:96599]	-
ENSMUSG00000037236	3933	4669	4087	4388	Matr3	18	35562146	35593835	+	9869	protein_coding	matrin 3 [Source:MGI Symbol;Acc:MGI:1298379]	-
ENSMUSG00000024014	2678	2908	5910	5577	Pim1	17	29490812	29496111	+	2638	protein_coding	proviral integration site 1 [Source:MGI Symbol;Acc:MGI:97584]	-
ENSMUSG00000029649	3572	3988	4768	4737	Pomp	5	147860461	147876456	+	5216	protein_coding	proteasome maturation protein [Source:MGI Symbol;Acc:MGI:1913787]	-
ENSMUSG00000022043	3475	3758	4878	4942	Trim35	14	66297031	66311424	+	4618	protein_coding	tripartite motif-containing 35 [Source:MGI Symbol;Acc:MGI:1914104]	-
ENSMUSG00000027009	4296	4524	4186	4017	Itga4	2	79255426	79333123	+	13978	protein_coding	integrin alpha 4 [Source:MGI Symbol;Acc:MGI:96603]	-
ENSMUSG00000042292	3762	4094	4494	4666	Mkl1	15	81012281	81190757	-	6114	protein_coding	MKL (megakaryoblastic leukemia)/myocardin-like 1 [Source:MGI Symbol;Acc:MGI:2384495]	-
ENSMUSG00000042249	3912	4107	4653	4334	Grk3	5	112910482	113015791	-	8693	protein_coding	G protein-coupled receptor kinase 3 [Source:MGI Symbol;Acc:MGI:87941]	-
ENSMUSG00000024339	3795	3936	4678	4589	Tap2	17	34203527	34216321	+	3781	protein_coding	transporter 2, ATP-binding cassette, sub-family B (MDR/TAP) [Source:MGI Symbol;Acc:MGI:98484]	-
ENSMUSG00000019189	3526	3972	4801	4691	Rnf145	11	44518964	44565520	+	7786	protein_coding	ring finger protein 145 [Source:MGI Symbol;Acc:MGI:1921565]	-
ENSMUSG00000036469	4178	4463	3958	4386	2022-03-01	8	65617900	66471637	+	7146	protein_coding	membrane-associated ring finger (C3HC4) 1 [Source:MGI Symbol;Acc:MGI:1920175]	-
ENSMUSG00000001472	4025	4330	4226	4390	Tcf25	8	123373753	123403835	+	5390	protein_coding	transcription factor 25 (basic helix-loop-helix) [Source:MGI Symbol;Acc:MGI:1914105]	-
ENSMUSG00000020198	3803	4127	4448	4547	Ap3d1	10	80706956	80742264	-	8914	protein_coding	adaptor-related protein complex 3, delta 1 subunit [Source:MGI Symbol;Acc:MGI:107734]	-
ENSMUSG00000060739	3923	4417	4199	4371	Nsa2	13	97129424	97137937	-	4275	protein_coding	NSA2 ribosome biogenesis homolog [Source:MGI Symbol;Acc:MGI:1913883]	-
ENSMUSG00000068039	3989	4420	4121	4366	Tcp1	17	12915701	12925067	+	5030	protein_coding	t-complex protein 1 [Source:MGI Symbol;Acc:MGI:98535]	-
ENSMUSG00000022462	3996	4222	4288	4389	Slc38a2	15	96687392	96699730	-	8838	protein_coding	solute carrier family 38, member 2 [Source:MGI Symbol;Acc:MGI:1915010]	-
ENSMUSG00000003660	3722	4146	4665	4343	Snrnp200	2	127208386	127240451	+	7819	protein_coding	small nuclear ribonucleoprotein 200 (U5) [Source:MGI Symbol;Acc:MGI:2444401]	-
ENSMUSG00000044447	3992	4090	4711	4077	Dock5	14	67752135	67933442	-	12169	protein_coding	dedicator of cytokinesis 5 [Source:MGI Symbol;Acc:MGI:2652871]	-
ENSMUSG00000001783	3604	4046	4818	4400	Rtcb	10	85938637	85957823	-	2615	protein_coding	RNA 2',3'-cyclic phosphate and 5'-OH ligase [Source:MGI Symbol;Acc:MGI:106379]	-
ENSMUSG00000031751	3805	4147	4432	4479	Amfr	8	93971588	94012842	-	4132	protein_coding	autocrine motility factor receptor [Source:MGI Symbol;Acc:MGI:1345634]	-
ENSMUSG00000067924	3681	4104	4518	4552	Rtl8b	X	53669177	53670408	-	1232	protein_coding	retrotransposon Gag like 8B [Source:MGI Symbol;Acc:MGI:3576504]	-
ENSMUSG00000038773	3798	4111	4459	4487	Kdm3b	18	34777047	34838660	+	14095	protein_coding	KDM3B lysine (K)-specific demethylase 3B [Source:MGI Symbol;Acc:MGI:1923356]	-
ENSMUSG00000047810	3747	3763	4909	4371	Ccdc88b	19	6844623	6858211	-	4959	protein_coding	coiled-coil domain containing 88B [Source:MGI Symbol;Acc:MGI:1925567]	-
ENSMUSG00000057069	3889	4164	4393	4334	Ero1lb	13	12565874	12611396	+	6653	protein_coding	ERO1-like beta (S. cerevisiae) [Source:MGI Symbol;Acc:MGI:1914725]	-
ENSMUSG00000025369	3844	3949	4464	4509	Smarcc2	10	128459248	128490482	+	5552	protein_coding	SWI/SNF related, matrix associated, actin dependent regulator of chromatin, subfamily c, member 2 [Source:MGI Symbol;Acc:MGI:1915344]	MYB
ENSMUSG00000053510	4040	4292	4143	4286	Nrd1	4	109000655	109061777	+	7140	protein_coding	nardilysin, N-arginine dibasic convertase, NRD convertase 1 [Source:MGI Symbol;Acc:MGI:1201386]	-
ENSMUSG00000029338	3683	4086	4402	4526	Antxr2	5	97882783	98031043	-	6655	protein_coding	anthrax toxin receptor 2 [Source:MGI Symbol;Acc:MGI:1919164]	-
ENSMUSG00000024248	3647	4135	4620	4292	Cox7a2l	17	83501919	83514333	-	1147	protein_coding	cytochrome c oxidase subunit 7A2 like [Source:MGI Symbol;Acc:MGI:106015]	-
ENSMUSG00000039844	3887	4152	4362	4282	Rapgef1	2	29619720	29740978	+	7385	protein_coding	Rap guanine nucleotide exchange factor (GEF) 1 [Source:MGI Symbol;Acc:MGI:104580]	-
ENSMUSG00000032089	3872	4329	4132	4350	Il10ra	9	45253837	45269149	-	3498	protein_coding	interleukin 10 receptor, alpha [Source:MGI Symbol;Acc:MGI:96538]	-
ENSMUSG00000026074	3642	4024	4483	4533	Map4k4	1	39900913	40026310	+	9579	protein_coding	mitogen-activated protein kinase kinase kinase kinase 4 [Source:MGI Symbol;Acc:MGI:1349394]	-
ENSMUSG00000028796	3986	4363	4192	4117	Phc2	4	128654702	128752881	+	7064	protein_coding	polyhomeotic 2 [Source:MGI Symbol;Acc:MGI:1860454]	-
ENSMUSG00000024042	3758	4021	4328	4545	Sik1	17	31844248	31855792	-	4511	protein_coding	salt inducible kinase 1 [Source:MGI Symbol;Acc:MGI:104754]	-
ENSMUSG00000024981	3744	4336	4157	4391	Acsl5	19	55251938	55297720	+	4864	protein_coding	acyl-CoA synthetase long-chain family member 5 [Source:MGI Symbol;Acc:MGI:1919129]	-
ENSMUSG00000032096	4029	4281	4132	4182	Arcn1	9	44741564	44767845	-	14915	protein_coding	archain 1 [Source:MGI Symbol;Acc:MGI:2387591]	-
ENSMUSG00000019087	3862	4328	4073	4336	Atp6ap1	X	74297097	74304721	+	3026	protein_coding	ATPase, H+ transporting, lysosomal accessory protein 1 [Source:MGI Symbol;Acc:MGI:109629]	-
ENSMUSG00000020075	3717	4004	4427	4435	Ddx21	10	62580251	62602281	-	5177	protein_coding	DEAD (Asp-Glu-Ala-Asp) box polypeptide 21 [Source:MGI Symbol;Acc:MGI:1860494]	-
ENSMUSG00000029202	3870	4166	4280	4266	Pds5a	5	65605721	65698273	-	19335	protein_coding	PDS5 cohesin associated factor A [Source:MGI Symbol;Acc:MGI:1918771]	-
ENSMUSG00000107176	3412	4259	4689	4222	Gm9794	6	66875321	66875743	-	423	processed_pseudogene	predicted pseudogene 9794 [Source:MGI Symbol;Acc:MGI:3642653]	-
ENSMUSG00000060591	3802	4108	4009	4651	Ifitm2	7	140954837	140955987	-	655	protein_coding	interferon induced transmembrane protein 2 [Source:MGI Symbol;Acc:MGI:1933382]	-
ENSMUSG00000040339	3852	4245	4356	4115	Fam102b	3	108970997	109027607	-	5702	protein_coding	family with sequence similarity 102, member B [Source:MGI Symbol;Acc:MGI:3036259]	-
ENSMUSG00000006519	3307	3933	4845	4482	Cyba	8	122424776	122432930	-	1039	protein_coding	cytochrome b-245, alpha polypeptide [Source:MGI Symbol;Acc:MGI:1316658]	-
ENSMUSG00000063358	3833	4204	4239	4263	Mapk1	16	16983382	17047453	+	7110	protein_coding	mitogen-activated protein kinase 1 [Source:MGI Symbol;Acc:MGI:1346858]	-
ENSMUSG00000079426	3701	4062	4364	4373	Arpc4	6	113378115	113390448	+	2321	protein_coding	actin related protein 2/3 complex, subunit 4 [Source:MGI Symbol;Acc:MGI:1915339]	-
ENSMUSG00000026749	3949	4375	3947	4225	Nek6	2	38511643	38594606	+	10714	protein_coding	NIMA (never in mitosis gene a)-related expressed kinase 6 [Source:MGI Symbol;Acc:MGI:1891638]	-
ENSMUSG00000032601	3451	3818	4571	4655	Prkar2a	9	108689314	108750436	+	6378	protein_coding	protein kinase, cAMP dependent regulatory, type II alpha [Source:MGI Symbol;Acc:MGI:108025]	-
ENSMUSG00000057522	3555	4122	4424	4389	Spop	11	95414080	95493406	+	3159	protein_coding	speckle-type POZ protein [Source:MGI Symbol;Acc:MGI:1343085]	-
ENSMUSG00000027598	4090	4161	4005	4220	Itch	2	155133509	155226855	+	9709	protein_coding	itchy, E3 ubiquitin protein ligase [Source:MGI Symbol;Acc:MGI:1202301]	-
ENSMUSG00000020097	3821	3886	4534	4205	Sgpl1	10	61098642	61147703	-	6143	protein_coding	sphingosine phosphate lyase 1 [Source:MGI Symbol;Acc:MGI:1261415]	-
ENSMUSG00000042594	3719	3950	4183	4584	Sh2b3	5	121815488	121837646	-	4807	protein_coding	SH2B adaptor protein 3 [Source:MGI Symbol;Acc:MGI:893598]	-
ENSMUSG00000018507	3400	3752	4621	4653	Trpv2	11	62574486	62600515	+	4485	protein_coding	transient receptor potential cation channel, subfamily V, member 2 [Source:MGI Symbol;Acc:MGI:1341836]	-
ENSMUSG00000015340	4411	4830	3630	3543	Cybb	X	9435252	9487771	-	5808	protein_coding	cytochrome b-245, beta polypeptide [Source:MGI Symbol;Acc:MGI:88574]	-
ENSMUSG00000044147	3472	4007	4355	4552	Arf6	12	69372150	69373783	+	1534	protein_coding	ADP-ribosylation factor 6 [Source:MGI Symbol;Acc:MGI:99435]	-
ENSMUSG00000021457	3579	4027	4496	4252	Syk	13	52583173	52648792	+	9362	protein_coding	spleen tyrosine kinase [Source:MGI Symbol;Acc:MGI:99515]	-
ENSMUSG00000022797	4330	4662	3680	3678	Tfrc	16	32608920	32632794	+	6185	protein_coding	transferrin receptor [Source:MGI Symbol;Acc:MGI:98822]	-
ENSMUSG00000020091	3595	4176	4342	4235	Eif4ebp2	10	61428491	61452661	-	5784	protein_coding	eukaryotic translation initiation factor 4E binding protein 2 [Source:MGI Symbol;Acc:MGI:109198]	-
ENSMUSG00000018326	3806	4337	4024	4165	Ywhab	2	163994960	164018588	+	3382	protein_coding	tyrosine 3-monooxygenase/tryptophan 5-monooxygenase activation protein, beta polypeptide [Source:MGI Symbol;Acc:MGI:1891917]	-
ENSMUSG00000066036	3597	3959	5095	3640	Ubr4	4	139352609	139489588	+	17997	protein_coding	ubiquitin protein ligase E3 component n-recognin 4 [Source:MGI Symbol;Acc:MGI:1916366]	-
ENSMUSG00000021281	3619	3976	4230	4454	Tnfaip2	12	111442469	111455018	+	4984	protein_coding	tumor necrosis factor, alpha-induced protein 2 [Source:MGI Symbol;Acc:MGI:104960]	-
ENSMUSG00000021374	3746	3978	4246	4298	Nup153	13	46679905	46727940	-	7017	protein_coding	nucleoporin 153 [Source:MGI Symbol;Acc:MGI:2385621]	-
ENSMUSG00000029919	4259	4575	3578	3848	Hpgds	6	65117293	65144908	-	6425	protein_coding	hematopoietic prostaglandin D synthase [Source:MGI Symbol;Acc:MGI:1859384]	-
ENSMUSG00000033732	3701	4008	4162	4374	Sf3b3	8	110810239	110846787	-	10919	protein_coding	splicing factor 3b, subunit 3 [Source:MGI Symbol;Acc:MGI:1289341]	-
ENSMUSG00000036461	4034	4380	3885	3936	Elf1	14	79481194	79582494	+	6737	protein_coding	E74-like factor 1 [Source:MGI Symbol;Acc:MGI:107180]	ETS
ENSMUSG00000031453	3651	4078	4148	4350	Rasa3	8	13566948	13677603	-	5095	protein_coding	RAS p21 protein activator 3 [Source:MGI Symbol;Acc:MGI:1197013]	-
ENSMUSG00000075602	2982	3491	4825	4925	Ly6a	15	74994877	74998031	-	1205	protein_coding	lymphocyte antigen 6 complex, locus A [Source:MGI Symbol;Acc:MGI:107527]	-
ENSMUSG00000025781	3703	4076	4152	4233	Atp5c1	2	10056016	10080510	-	1908	protein_coding	ATP synthase, H+ transporting, mitochondrial F1 complex, gamma polypeptide 1 [Source:MGI Symbol;Acc:MGI:1261437]	-
ENSMUSG00000062647	3320	3716	4387	4719	Rpl7a	2	26910764	26913318	+	1781	protein_coding	ribosomal protein L7A [Source:MGI Symbol;Acc:MGI:1353472]	-
ENSMUSG00000041459	3597	4099	4072	4356	Tardbp	4	148612382	148627019	-	7796	protein_coding	TAR DNA binding protein [Source:MGI Symbol;Acc:MGI:2387629]	-
ENSMUSG00000015568	3253	3565	4493	4791	Lpl	8	68880491	68907448	+	10478	protein_coding	lipoprotein lipase [Source:MGI Symbol;Acc:MGI:96820]	-
ENSMUSG00000000631	3438	3827	4581	4251	Myo18a	11	77763246	77865980	+	16037	protein_coding	myosin XVIIIA [Source:MGI Symbol;Acc:MGI:2667185]	-
ENSMUSG00000014956	3926	4333	3894	3938	Ppp1cb	5	32458843	32517433	+	10913	protein_coding	protein phosphatase 1 catalytic subunit beta [Source:MGI Symbol;Acc:MGI:104871]	-
ENSMUSG00000052821	4024	4347	3788	3929	Cysltr1	X	106574346	106603679	-	5142	protein_coding	cysteinyl leukotriene receptor 1 [Source:MGI Symbol;Acc:MGI:1926218]	-
ENSMUSG00000056076	3387	3985	4252	4448	Eif3b	5	140419328	140443360	+	3346	protein_coding	eukaryotic translation initiation factor 3, subunit B [Source:MGI Symbol;Acc:MGI:106478]	-
ENSMUSG00000075284	3565	3897	4378	4231	Wipf1	2	73429610	73529734	-	5896	protein_coding	WAS/WASL interacting protein family, member 1 [Source:MGI Symbol;Acc:MGI:2178801]	-
ENSMUSG00000006362	3662	3910	4101	4398	Cbfa2t3	8	122625141	122699109	-	8373	protein_coding	core-binding factor, runt domain, alpha subunit 2, translocated to, 3 (human) [Source:MGI Symbol;Acc:MGI:1338013]	-
ENSMUSG00000002812	3767	3894	4338	4062	Flii	11	60714123	60727263	-	5039	protein_coding	flightless I actin binding protein [Source:MGI Symbol;Acc:MGI:1342286]	-
ENSMUSG00000061288	3480	3950	4276	4350	Taok3	5	117120129	117275219	+	11159	protein_coding	TAO kinase 3 [Source:MGI Symbol;Acc:MGI:3041177]	-
ENSMUSG00000026112	3827	3851	4232	4136	Coa5	1	37417084	37430103	-	5220	protein_coding	cytochrome C oxidase assembly factor 5 [Source:MGI Symbol;Acc:MGI:1923428]	-
ENSMUSG00000027433	3668	4139	4016	4212	Xrn2	2	147012996	147078000	+	3981	protein_coding	5'-3' exoribonuclease 2 [Source:MGI Symbol;Acc:MGI:894687]	-
ENSMUSG00000022185	3319	3682	4513	4506	Acin1	14	54642161	54686931	-	10527	protein_coding	apoptotic chromatin condensation inducer 1 [Source:MGI Symbol;Acc:MGI:1891824]	-
ENSMUSG00000068798	3799	4351	3804	3988	Rap1a	3	105727267	105801336	-	2607	protein_coding	RAS-related protein 1a [Source:MGI Symbol;Acc:MGI:97852]	-
ENSMUSG00000029650	3789	3990	3949	4210	Slc46a3	5	147878437	147894815	-	2458	protein_coding	solute carrier family 46, member 3 [Source:MGI Symbol;Acc:MGI:1918956]	-
ENSMUSG00000002944	2946	3223	4768	4970	Cd36	5	17781690	17888801	-	3590	protein_coding	CD36 molecule [Source:MGI Symbol;Acc:MGI:107899]	-
ENSMUSG00000063286	3527	3329	4517	4529	Gm8995	7	106504239	106511671	-	7433	transcribed_unprocessed_pseudogene	predicted gene 8995 [Source:MGI Symbol;Acc:MGI:3644223]	-
ENSMUSG00000035133	4007	4280	3773	3841	Arhgap5	12	52503972	52571975	+	10887	protein_coding	Rho GTPase activating protein 5 [Source:MGI Symbol;Acc:MGI:1332637]	-
ENSMUSG00000032423	3801	4073	3838	4168	Syncrip	9	88447009	88482574	-	12297	protein_coding	synaptotagmin binding, cytoplasmic RNA interacting protein [Source:MGI Symbol;Acc:MGI:1891690]	-
ENSMUSG00000020611	3547	3924	4166	4241	Gna13	11	109362831	109401369	+	6421	protein_coding	guanine nucleotide binding protein, alpha 13 [Source:MGI Symbol;Acc:MGI:95768]	-
ENSMUSG00000026466	3502	3957	4125	4275	Tor1aip1	1	156004599	156036480	-	5406	protein_coding	torsin A interacting protein 1 [Source:MGI Symbol;Acc:MGI:3582693]	-
ENSMUSG00000038467	3231	3732	4432	4398	Chmp4b	2	154651705	154694785	+	2027	protein_coding	charged multivesicular body protein 4B [Source:MGI Symbol;Acc:MGI:1922858]	-
ENSMUSG00000004952	3541	3852	4153	4231	Rasa4	5	136083916	136111860	+	7485	protein_coding	RAS p21 protein activator 4 [Source:MGI Symbol;Acc:MGI:1858600]	-
ENSMUSG00000025017	3415	3713	4264	4381	Pik3ap1	19	41274218	41385070	-	2615	protein_coding	phosphoinositide-3-kinase adaptor protein 1 [Source:MGI Symbol;Acc:MGI:1933177]	-
ENSMUSG00000024587	3545	3968	4132	4114	Nars	18	64499665	64516557	-	2632	protein_coding	asparaginyl-tRNA synthetase [Source:MGI Symbol;Acc:MGI:1917473]	-
ENSMUSG00000037373	3560	3899	4197	4101	Ctbp1	5	33247723	33274994	-	4476	protein_coding	C-terminal binding protein 1 [Source:MGI Symbol;Acc:MGI:1201685]	-
ENSMUSG00000053158	3400	3554	4407	4395	Fes	7	80377756	80387946	-	5074	protein_coding	feline sarcoma oncogene [Source:MGI Symbol;Acc:MGI:95514]	-
ENSMUSG00000030149	3569	3651	4134	4398	Klrk1	6	129610323	129623864	-	7183	protein_coding	killer cell lectin-like receptor subfamily K, member 1 [Source:MGI Symbol;Acc:MGI:1196250]	-
ENSMUSG00000028832	2913	3337	4721	4780	Stmn1	4	134468320	134473843	+	1922	protein_coding	stathmin 1 [Source:MGI Symbol;Acc:MGI:96739]	-
ENSMUSG00000041453	3334	4416	3770	4231	Rpl21	5	146832890	146837032	+	3400	protein_coding	ribosomal protein L21 [Source:MGI Symbol;Acc:MGI:1278340]	-
ENSMUSG00000030978	3543	3764	4098	4346	Rrm1	7	102441695	102469771	+	11012	protein_coding	ribonucleotide reductase M1 [Source:MGI Symbol;Acc:MGI:98180]	-
ENSMUSG00000018567	3481	4207	3879	4178	Gabarap	11	69991143	69994951	+	1844	protein_coding	gamma-aminobutyric acid receptor associated protein [Source:MGI Symbol;Acc:MGI:1861742]	-
ENSMUSG00000062070	3028	3591	4586	4534	Pgk1	X	106187100	106203699	+	2244	protein_coding	phosphoglycerate kinase 1 [Source:MGI Symbol;Acc:MGI:97555]	-
ENSMUSG00000024359	3546	3952	3957	4278	Hspa9	18	34937414	34954357	-	3932	protein_coding	heat shock protein 9 [Source:MGI Symbol;Acc:MGI:96245]	-
ENSMUSG00000034593	3826	4211	3930	3751	Myo5a	9	75071015	75223688	+	14803	protein_coding	myosin VA [Source:MGI Symbol;Acc:MGI:105976]	-
ENSMUSG00000032462	3771	4093	3909	3931	Pik3cb	9	99036654	99140621	-	7193	protein_coding	phosphatidylinositol-4,5-bisphosphate 3-kinase catalytic subunit beta [Source:MGI Symbol;Acc:MGI:1922019]	-
ENSMUSG00000006998	3334	3744	4300	4287	Psmd2	16	20651652	20663414	+	4038	protein_coding	proteasome (prosome, macropain) 26S subunit, non-ATPase, 2 [Source:MGI Symbol;Acc:MGI:1096584]	-
ENSMUSG00000022565	3555	3947	4289	3853	Plec	15	76170974	76232574	-	18113	protein_coding	plectin [Source:MGI Symbol;Acc:MGI:1277961]	-
ENSMUSG00000024695	3674	3974	3932	4054	Zfp91	19	12763660	12796126	-	10046	protein_coding	zinc finger protein 91 [Source:MGI Symbol;Acc:MGI:104854]	zf-C2H2
ENSMUSG00000020640	3575	4026	3930	4090	Itsn2	12	4592638	4713962	+	13579	protein_coding	intersectin 2 [Source:MGI Symbol;Acc:MGI:1338049]	-
ENSMUSG00000027339	3660	3916	4011	4031	Rassf2	2	131989415	132030258	-	11993	protein_coding	Ras association (RalGDS/AF-6) domain family member 2 [Source:MGI Symbol;Acc:MGI:2442060]	-
ENSMUSG00000024054	3615	3751	4050	4198	Smchd1	17	71344489	71475343	-	19982	protein_coding	SMC hinge domain containing 1 [Source:MGI Symbol;Acc:MGI:1921605]	-
ENSMUSG00000004880	3465	3655	4341	4149	Lbr	1	181815335	181843046	-	4761	protein_coding	lamin B receptor [Source:MGI Symbol;Acc:MGI:2138281]	-
ENSMUSG00000030557	3872	4303	3769	3660	Mef2a	7	67231163	67372858	-	14681	protein_coding	myocyte enhancer factor 2A [Source:MGI Symbol;Acc:MGI:99532]	SRF
ENSMUSG00000057193	3985	4622	3417	3580	Slc44a2	9	21320698	21355028	+	8677	protein_coding	solute carrier family 44, member 2 [Source:MGI Symbol;Acc:MGI:1915932]	-
ENSMUSG00000017664	3552	3863	4000	4166	Slc35c2	2	165276554	165287869	-	3914	protein_coding	solute carrier family 35, member C2 [Source:MGI Symbol;Acc:MGI:2385166]	-
ENSMUSG00000028337	3352	3877	4151	4184	Coro2a	4	46536937	46602202	-	6459	protein_coding	coronin, actin binding protein 2A [Source:MGI Symbol;Acc:MGI:1345966]	-
ENSMUSG00000020790	3566	3662	4241	4090	Ankfy1	11	72690006	72772146	+	11332	protein_coding	ankyrin repeat and FYVE domain containing 1 [Source:MGI Symbol;Acc:MGI:1337008]	-
ENSMUSG00000030662	3628	3711	4022	4166	Ipo5	14	120911224	120947999	+	6001	protein_coding	importin 5 [Source:MGI Symbol;Acc:MGI:1917822]	-
ENSMUSG00000033228	3647	4007	3993	3860	Scaf11	15	96411699	96460843	-	10340	protein_coding	SR-related CTD-associated factor 11 [Source:MGI Symbol;Acc:MGI:1919443]	-
ENSMUSG00000073490	3500	3679	3904	4422	Ifi207	1	173723427	173741747	-	3422	protein_coding	interferon activated gene 207 [Source:MGI Symbol;Acc:MGI:2138302]	-
ENSMUSG00000054408	3621	3943	3865	4062	Spcs3	8	54520433	54529998	-	3466	protein_coding	signal peptidase complex subunit 3 homolog (S. cerevisiae) [Source:MGI Symbol;Acc:MGI:1923937]	-
ENSMUSG00000024392	3377	3613	4375	4110	Bag6	17	35135178	35147322	+	6215	protein_coding	BCL2-associated athanogene 6 [Source:MGI Symbol;Acc:MGI:1919439]	-
ENSMUSG00000039452	3548	3903	4101	3915	Snx22	9	66065176	66069719	-	2891	protein_coding	sorting nexin 22 [Source:MGI Symbol;Acc:MGI:2685966]	-
ENSMUSG00000029247	3458	3933	4036	4021	Paics	5	76951307	76967509	+	3139	protein_coding	phosphoribosylaminoimidazole carboxylase, phosphoribosylaminoribosylaminoimidazole, succinocarboxamide synthetase [Source:MGI Symbol;Acc:MGI:1914304]	-
ENSMUSG00000020788	3164	3534	4334	4415	Atp2a3	11	72961169	72993044	+	5281	protein_coding	ATPase, Ca++ transporting, ubiquitous [Source:MGI Symbol;Acc:MGI:1194503]	-
ENSMUSG00000021771	3445	3874	3926	4201	Vdac2	14	21825238	21845879	+	4769	protein_coding	voltage-dependent anion channel 2 [Source:MGI Symbol;Acc:MGI:106915]	-
ENSMUSG00000021143	3330	3818	4097	4181	Pacs2	12	113014508	113074401	+	6985	protein_coding	phosphofurin acidic cluster sorting protein 2 [Source:MGI Symbol;Acc:MGI:1924399]	-
ENSMUSG00000011958	3584	3920	3911	3997	Bnip2	9	69989466	70008317	+	3455	protein_coding	BCL2/adenovirus E1B interacting protein 2 [Source:MGI Symbol;Acc:MGI:109327]	-
ENSMUSG00000025283	3393	3936	3863	4196	Sat1	X	155213132	155216449	-	2774	protein_coding	spermidine/spermine N1-acetyl transferase 1 [Source:MGI Symbol;Acc:MGI:98233]	-
ENSMUSG00000032187	3448	3749	4138	4048	Smarca4	9	21616169	21704230	+	6475	protein_coding	SWI/SNF related, matrix associated, actin dependent regulator of chromatin, subfamily a, member 4 [Source:MGI Symbol;Acc:MGI:88192]	-
ENSMUSG00000032115	3483	3719	4072	4107	Hyou1	9	44379490	44392369	+	7230	protein_coding	hypoxia up-regulated 1 [Source:MGI Symbol;Acc:MGI:108030]	-
ENSMUSG00000016528	3332	3772	4189	4084	Mapkapk2	1	131053700	131097826	-	3041	protein_coding	MAP kinase-activated protein kinase 2 [Source:MGI Symbol;Acc:MGI:109298]	-
ENSMUSG00000027615	3699	4056	3786	3830	Hps3	3	19995945	20035315	-	9103	protein_coding	HPS3, biogenesis of lysosomal organelles complex 2 subunit 1 [Source:MGI Symbol;Acc:MGI:2153839]	-
ENSMUSG00000030007	3303	3762	4123	4167	Cct7	6	85451514	85468475	+	6778	protein_coding	chaperonin containing Tcp1, subunit 7 (eta) [Source:MGI Symbol;Acc:MGI:107184]	-
ENSMUSG00000021196	2828	3151	4678	4689	Pfkp	13	6579768	6648777	-	13401	protein_coding	phosphofructokinase, platelet [Source:MGI Symbol;Acc:MGI:1891833]	-
ENSMUSG00000021360	2726	2955	4809	4822	Gcnt2	13	40859754	40960892	+	7051	protein_coding	glucosaminyl (N-acetyl) transferase 2, I-branching enzyme [Source:MGI Symbol;Acc:MGI:1100870]	-
ENSMUSG00000027315	3636	4039	3875	3761	Spint1	2	119237362	119249527	+	2767	protein_coding	serine protease inhibitor, Kunitz type 1 [Source:MGI Symbol;Acc:MGI:1338033]	-
ENSMUSG00000021733	3548	3934	3977	3848	Slc4a7	14	14702279	14799940	+	15205	protein_coding	solute carrier family 4, sodium bicarbonate cotransporter, member 7 [Source:MGI Symbol;Acc:MGI:2443878]	-
ENSMUSG00000022360	3349	3516	4183	4259	Atad2	15	58094044	58135082	-	16023	protein_coding	ATPase family, AAA domain containing 2 [Source:MGI Symbol;Acc:MGI:1917722]	-
ENSMUSG00000057530	3092	3494	4481	4229	Ece1	4	137862237	137965229	+	5300	protein_coding	endothelin converting enzyme 1 [Source:MGI Symbol;Acc:MGI:1101357]	-
ENSMUSG00000027363	3559	3805	3848	4066	Usp8	2	126707328	126759297	+	4193	protein_coding	ubiquitin specific peptidase 8 [Source:MGI Symbol;Acc:MGI:1934029]	-
ENSMUSG00000022508	3348	3587	4168	4166	Bcl6	16	23965052	23988852	-	6700	protein_coding	B cell leukemia/lymphoma 6 [Source:MGI Symbol;Acc:MGI:107187]	ZBTB
ENSMUSG00000031537	3790	4092	3606	3769	Ikbkb	8	22659212	22706589	-	19078	protein_coding	inhibitor of kappaB kinase beta [Source:MGI Symbol;Acc:MGI:1338071]	-
ENSMUSG00000059456	3637	4011	3663	3924	Ptk2b	14	66153257	66281052	-	7398	protein_coding	PTK2 protein tyrosine kinase 2 beta [Source:MGI Symbol;Acc:MGI:104908]	-
ENSMUSG00000023169	3710	4051	3873	3590	Slc38a1	15	96571418	96642913	-	17236	protein_coding	solute carrier family 38, member 1 [Source:MGI Symbol;Acc:MGI:2145895]	-
ENSMUSG00000052684	3866	4494	3374	3488	Jun	4	95049034	95052222	-	3189	protein_coding	jun proto-oncogene [Source:MGI Symbol;Acc:MGI:96646]	TF_bZIP
ENSMUSG00000035203	3181	3628	4235	4175	Epn1	7	5080235	5098178	+	2810	protein_coding	epsin 1 [Source:MGI Symbol;Acc:MGI:1333763]	-
ENSMUSG00000035354	3273	3816	4046	4080	Uvrag	7	98885021	99141141	-	9035	protein_coding	UV radiation resistance associated gene [Source:MGI Symbol;Acc:MGI:1925860]	-
ENSMUSG00000034928	3419	3774	3977	4045	Rnf44	13	54679399	54693907	-	5202	protein_coding	ring finger protein 44 [Source:MGI Symbol;Acc:MGI:2145310]	-
ENSMUSG00000039477	3293	3457	4532	3903	Tnrc18	5	142724661	142817662	-	12266	protein_coding	trinucleotide repeat containing 18 [Source:MGI Symbol;Acc:MGI:3648294]	-
ENSMUSG00000027593	3089	3482	4292	4305	Raly	2	154791096	154867261	+	3292	protein_coding	hnRNP-associated with lethal yellow [Source:MGI Symbol;Acc:MGI:97850]	-
ENSMUSG00000002147	3436	3730	4050	3948	Stat6	10	127642986	127660957	+	4402	protein_coding	signal transducer and activator of transcription 6 [Source:MGI Symbol;Acc:MGI:103034]	STAT
ENSMUSG00000038252	3141	3499	4187	4335	Ncapd2	6	125168007	125191701	-	6267	protein_coding	non-SMC condensin I complex, subunit D2 [Source:MGI Symbol;Acc:MGI:1915548]	-
ENSMUSG00000057236	3249	3833	4046	4009	Rbbp4	4	129307100	129335370	-	8744	protein_coding	retinoblastoma binding protein 4, chromatin remodeling factor [Source:MGI Symbol;Acc:MGI:1194912]	-
ENSMUSG00000025860	3666	3806	3753	3909	Xiap	X	42059679	42109656	+	9469	protein_coding	X-linked inhibitor of apoptosis [Source:MGI Symbol;Acc:MGI:107572]	-
ENSMUSG00000022533	3691	3836	3935	3667	Atp13a3	16	30312423	30405975	-	9938	protein_coding	ATPase type 13A3 [Source:MGI Symbol;Acc:MGI:2685387]	-
ENSMUSG00000058818	3401	3845	3699	4148	Pirb	7	3711409	3720391	-	4471	protein_coding	paired Ig-like receptor B [Source:MGI Symbol;Acc:MGI:894311]	-
ENSMUSG00000028530	3484	3733	3913	3925	Jak1	4	101152367	101265282	-	7227	protein_coding	Janus kinase 1 [Source:MGI Symbol;Acc:MGI:96628]	-
ENSMUSG00000034484	3259	3672	3949	4163	Snx2	18	53176365	53220860	+	2013	protein_coding	sorting nexin 2 [Source:MGI Symbol;Acc:MGI:1915054]	-
ENSMUSG00000012443	3300	3521	4005	4177	Kif11	19	37376403	37421859	+	4819	protein_coding	kinesin family member 11 [Source:MGI Symbol;Acc:MGI:1098231]	-
ENSMUSG00000020315	3743	3810	3893	3551	Sptbn1	11	30099395	30268175	-	17492	protein_coding	spectrin beta, non-erythrocytic 1 [Source:MGI Symbol;Acc:MGI:98388]	-
ENSMUSG00000040463	3387	3619	4047	3944	Mybbp1a	11	72441355	72451768	+	5803	protein_coding	MYB binding protein (P160) 1a [Source:MGI Symbol;Acc:MGI:106181]	-
ENSMUSG00000017421	3737	4022	3594	3628	Zfp207	11	80383279	80405733	+	6658	protein_coding	zinc finger protein 207 [Source:MGI Symbol;Acc:MGI:1340045]	-
ENSMUSG00000033016	3419	3723	3924	3914	Nfatc1	18	80606205	80713071	-	7433	protein_coding	nuclear factor of activated T cells, cytoplasmic, calcineurin dependent 1 [Source:MGI Symbol;Acc:MGI:102469]	RHD
ENSMUSG00000025199	3467	3907	3718	3882	Chuk	19	44073335	44107480	-	5087	protein_coding	conserved helix-loop-helix ubiquitous kinase [Source:MGI Symbol;Acc:MGI:99484]	-
ENSMUSG00000024811	3630	3844	3717	3759	Tnks2	19	36834232	36893477	+	10406	protein_coding	tankyrase, TRF1-interacting ankyrin-related ADP-ribose polymerase 2 [Source:MGI Symbol;Acc:MGI:1921743]	-
ENSMUSG00000091649	2855	3140	4327	4614	Phf11b	14	59320964	59341351	-	1184	protein_coding	PHD finger protein 11B [Source:MGI Symbol;Acc:MGI:3645789]	-
ENSMUSG00000027829	3710	3833	3510	3882	Ccnl1	3	65946151	65958249	-	5997	protein_coding	cyclin L1 [Source:MGI Symbol;Acc:MGI:1922664]	-
ENSMUSG00000004897	3302	3617	4021	3989	Hdgf	3	87906321	87916132	+	2873	protein_coding	hepatoma-derived growth factor [Source:MGI Symbol;Acc:MGI:1194494]	-
ENSMUSG00000040848	3513	3753	3798	3863	Sft2d2	1	165174337	165194438	-	5702	protein_coding	SFT2 domain containing 2 [Source:MGI Symbol;Acc:MGI:1917362]	-
ENSMUSG00000016534	3677	3947	3586	3700	Lamp2	X	38401357	38456454	-	9552	protein_coding	lysosomal-associated membrane protein 2 [Source:MGI Symbol;Acc:MGI:96748]	-
ENSMUSG00000049076	3467	3567	4016	3842	Acap2	16	31092412	31201245	-	6732	protein_coding	ArfGAP with coiled-coil, ankyrin repeat and PH domains 2 [Source:MGI Symbol;Acc:MGI:1925868]	-
ENSMUSG00000026305	3431	3452	3847	4159	Lrrfip1	1	90998737	91128944	+	6469	protein_coding	leucine rich repeat (in FLII) interacting protein 1 [Source:MGI Symbol;Acc:MGI:1342770]	-
ENSMUSG00000021595	3454	3922	3623	3886	Nsun2	13	69533746	69635780	+	5737	protein_coding	NOL1/NOP2/Sun domain family member 2 [Source:MGI Symbol;Acc:MGI:107252]	-
ENSMUSG00000064368	3999	4313	2717	3854	mt-Nd6	MT	13552	14070	-	519	protein_coding	mitochondrially encoded NADH dehydrogenase 6 [Source:MGI Symbol;Acc:MGI:102495]	-
ENSMUSG00000033319	3302	3769	3774	4030	Fem1c	18	46501746	46525971	-	5726	protein_coding	fem-1 homolog c (C.elegans) [Source:MGI Symbol;Acc:MGI:2444737]	-
ENSMUSG00000027215	3071	3378	4292	4122	Cd82	2	93419111	93463140	-	3005	protein_coding	CD82 antigen [Source:MGI Symbol;Acc:MGI:104651]	-
ENSMUSG00000076432	3244	3709	4055	3838	Ywhaq	12	21390071	21417637	-	3061	protein_coding	tyrosine 3-monooxygenase/tryptophan 5-monooxygenase activation protein theta [Source:MGI Symbol;Acc:MGI:891963]	-
ENSMUSG00000050022	3415	3784	3840	3785	Amz1	5	140724127	140761439	+	6697	protein_coding	archaelysin family metallopeptidase 1 [Source:MGI Symbol;Acc:MGI:2442258]	-
ENSMUSG00000022752	3419	3663	3824	3910	Tomm70a	16	57121703	57156705	+	9777	protein_coding	translocase of outer mitochondrial membrane 70A [Source:MGI Symbol;Acc:MGI:106295]	-
ENSMUSG00000025239	3264	3596	3899	4056	Limd1	9	123478706	123521552	+	6018	protein_coding	LIM domains containing 1 [Source:MGI Symbol;Acc:MGI:1352502]	-
ENSMUSG00000040054	3564	3704	3907	3638	Baz2a	10	128091577	128129303	+	10730	protein_coding	bromodomain adjacent to zinc finger domain, 2A [Source:MGI Symbol;Acc:MGI:2151152]	MBD
ENSMUSG00000020399	3386	3412	3986	4019	Havcr2	11	46454935	46481255	+	2721	protein_coding	hepatitis A virus cellular receptor 2 [Source:MGI Symbol;Acc:MGI:2159682]	-
ENSMUSG00000054387	3664	3835	3627	3676	Mdm4	1	132959484	133030561	-	14798	protein_coding	transformed mouse 3T3 cell double minute 4 [Source:MGI Symbol;Acc:MGI:107934]	-
ENSMUSG00000020745	3371	3848	3769	3798	Pafah1b1	11	74673949	74724670	-	9620	protein_coding	platelet-activating factor acetylhydrolase, isoform 1b, subunit 1 [Source:MGI Symbol;Acc:MGI:109520]	-
ENSMUSG00000019907	3454	3784	3730	3814	Ppp1r12a	10	108162193	108284475	+	8020	protein_coding	protein phosphatase 1, regulatory subunit 12A [Source:MGI Symbol;Acc:MGI:1309528]	-
ENSMUSG00000094483	3462	3797	3765	3755	Purb	11	6467599	6475917	-	8319	protein_coding	purine rich element binding protein B [Source:MGI Symbol;Acc:MGI:1338779]	-
ENSMUSG00000095041	3532	3739	3533	3962	AC149090.1	JH584304.1	52190	59690	-	4238	protein_coding		-
ENSMUSG00000044791	3743	3794	3677	3529	Setd2	9	110532597	110618633	+	10754	protein_coding	SET domain containing 2 [Source:MGI Symbol;Acc:MGI:1918177]	-
ENSMUSG00000030435	3113	3597	3938	4087	U2af2	7	5062143	5079938	+	4113	protein_coding	U2 small nuclear ribonucleoprotein auxiliary factor (U2AF) 2 [Source:MGI Symbol;Acc:MGI:98886]	-
ENSMUSG00000020496	3781	4266	3232	3445	Rnf187	11	58932288	58938916	-	1949	protein_coding	ring finger protein 187 [Source:MGI Symbol;Acc:MGI:1914224]	-
ENSMUSG00000026626	3610	3901	3544	3666	Ppp2r5a	1	191351975	191403272	-	9607	protein_coding	protein phosphatase 2, regulatory subunit B', alpha [Source:MGI Symbol;Acc:MGI:2388479]	-
ENSMUSG00000055024	3552	3597	4053	3517	Ep300	15	81585351	81652077	+	14273	protein_coding	E1A binding protein p300 [Source:MGI Symbol;Acc:MGI:1276116]	-
ENSMUSG00000025198	3524	3681	3570	3938	Erlin1	19	44034944	44069785	-	4961	protein_coding	ER lipid raft associated 1 [Source:MGI Symbol;Acc:MGI:2387613]	-
ENSMUSG00000022136	3506	3955	3558	3678	Dnajc3	14	118937976	118981697	+	5141	protein_coding	DnaJ heat shock protein family (Hsp40) member C3 [Source:MGI Symbol;Acc:MGI:107373]	-
ENSMUSG00000028757	3257	3870	3764	3791	Ddost	4	138304730	138312628	+	2120	protein_coding	dolichyl-di-phosphooligosaccharide-protein glycotransferase [Source:MGI Symbol;Acc:MGI:1194508]	-
ENSMUSG00000022377	3188	3588	3997	3905	Asap1	15	64086857	64382919	-	7482	protein_coding	ArfGAP with SH3 domain, ankyrin repeat and PH domain1 [Source:MGI Symbol;Acc:MGI:1342335]	-
ENSMUSG00000032249	3164	3598	3794	4113	Anp32a	9	62341293	62378812	+	3166	protein_coding	acidic (leucine-rich) nuclear phosphoprotein 32 family, member A [Source:MGI Symbol;Acc:MGI:108447]	-
ENSMUSG00000042082	3064	3249	4192	4151	Arsb	13	93771630	93943016	+	6037	protein_coding	arylsulfatase B [Source:MGI Symbol;Acc:MGI:88075]	-
ENSMUSG00000030199	3348	3645	3804	3849	Etv6	6	134035700	134270158	+	5983	protein_coding	ets variant 6 [Source:MGI Symbol;Acc:MGI:109336]	ETS
ENSMUSG00000037731	3107	3562	3798	4154	Themis2	4	132781843	132796387	-	3079	protein_coding	thymocyte selection associated family member 2 [Source:MGI Symbol;Acc:MGI:2446213]	-
ENSMUSG00000009470	3522	3679	3725	3695	Tnpo1	13	98839019	98926384	-	11212	protein_coding	transportin 1 [Source:MGI Symbol;Acc:MGI:2681523]	-
ENSMUSG00000033880	2631	3116	4317	4539	Lgals3bp	11	118392751	118402092	-	2847	protein_coding	lectin, galactoside-binding, soluble, 3 binding protein [Source:MGI Symbol;Acc:MGI:99554]	-
ENSMUSG00000010097	3675	3815	3454	3655	Nxf1	19	8757073	8772475	+	5980	protein_coding	nuclear RNA export factor 1 [Source:MGI Symbol;Acc:MGI:1858330]	-
ENSMUSG00000021577	3183	3629	3923	3839	Sdha	13	74322254	74350280	-	4126	protein_coding	succinate dehydrogenase complex, subunit A, flavoprotein (Fp) [Source:MGI Symbol;Acc:MGI:1914195]	-
ENSMUSG00000095115	3050	3477	4237	3808	Itpripl2	7	118485111	118491975	-	6865	protein_coding	inositol 1,4,5-triphosphate receptor interacting protein-like 2 [Source:MGI Symbol;Acc:MGI:2442416]	-
ENSMUSG00000001419	3520	3675	3610	3761	Mef2d	3	88142372	88172086	+	5985	protein_coding	myocyte enhancer factor 2D [Source:MGI Symbol;Acc:MGI:99533]	SRF
ENSMUSG00000024360	3303	3615	3664	3984	Etf1	18	34902785	34932007	-	3709	protein_coding	eukaryotic translation termination factor 1 [Source:MGI Symbol;Acc:MGI:2385071]	-
ENSMUSG00000005873	3517	3796	3635	3589	Reep5	18	34344889	34373415	-	2894	protein_coding	receptor accessory protein 5 [Source:MGI Symbol;Acc:MGI:1270152]	-
ENSMUSG00000071650	3403	3699	3574	3843	Ganab	19	8898090	8916663	+	3862	protein_coding	alpha glucosidase 2 alpha neutral subunit [Source:MGI Symbol;Acc:MGI:1097667]	-
ENSMUSG00000020671	3388	3698	3726	3699	Rab10	12	3247428	3309969	-	3513	protein_coding	RAB10, member RAS oncogene family [Source:MGI Symbol;Acc:MGI:105066]	-
ENSMUSG00000022952	3240	3625	3803	3838	Runx1	16	92601466	92826149	-	12025	protein_coding	runt related transcription factor 1 [Source:MGI Symbol;Acc:MGI:99852]	Runt
ENSMUSG00000029528	3196	3654	3839	3782	Pxn	5	115506676	115555987	+	8195	protein_coding	paxillin [Source:MGI Symbol;Acc:MGI:108295]	-
ENSMUSG00000014769	3176	3751	3778	3732	Psmb1	17	15475021	15499751	-	4595	protein_coding	proteasome (prosome, macropain) subunit, beta type 1 [Source:MGI Symbol;Acc:MGI:104884]	-
ENSMUSG00000010608	3469	3602	3584	3770	Rbm25	12	83631236	83683123	+	17376	protein_coding	RNA binding motif protein 25 [Source:MGI Symbol;Acc:MGI:1914289]	-
ENSMUSG00000031309	3268	3638	3760	3758	Rps6ka3	X	159210307	159368244	+	8322	protein_coding	ribosomal protein S6 kinase polypeptide 3 [Source:MGI Symbol;Acc:MGI:104557]	-
ENSMUSG00000027583	3171	3527	3915	3796	Zbtb46	2	181387762	181459426	-	8508	protein_coding	zinc finger and BTB domain containing 46 [Source:MGI Symbol;Acc:MGI:1919397]	ZBTB
ENSMUSG00000049932	3010	3353	3993	4038	H2afx	9	44334694	44336077	+	1384	protein_coding	H2A histone family, member X [Source:MGI Symbol;Acc:MGI:102688]	-
ENSMUSG00000020376	3353	3738	3642	3631	Rnf130	11	50025346	50104758	+	1558	protein_coding	ring finger protein 130 [Source:MGI Symbol;Acc:MGI:1891717]	-
ENSMUSG00000008690	3080	3489	3934	3840	Ncaph2	15	89355719	89372826	+	4198	protein_coding	non-SMC condensin II complex, subunit H2 [Source:MGI Symbol;Acc:MGI:1289164]	-
ENSMUSG00000029730	2992	3359	3859	4131	Mcm7	5	138164583	138172422	-	4426	protein_coding	minichromosome maintenance complex component 7 [Source:MGI Symbol;Acc:MGI:1298398]	-
ENSMUSG00000043733	3176	3416	4057	3683	Ptpn11	5	121130533	121191397	-	7492	protein_coding	protein tyrosine phosphatase, non-receptor type 11 [Source:MGI Symbol;Acc:MGI:99511]	-
ENSMUSG00000052397	3379	3590	3697	3666	Ezr	17	6738041	6782784	-	3290	protein_coding	ezrin [Source:MGI Symbol;Acc:MGI:98931]	-
ENSMUSG00000054702	3506	3727	3547	3545	Ap1s3	1	79606876	79671972	-	2878	protein_coding	adaptor-related protein complex AP-1, sigma 3 [Source:MGI Symbol;Acc:MGI:1891304]	-
ENSMUSG00000034832	3132	3405	4120	3653	Tet3	6	83362373	83459084	-	16695	protein_coding	tet methylcytosine dioxygenase 3 [Source:MGI Symbol;Acc:MGI:2446229]	-
ENSMUSG00000067851	3454	3696	3538	3616	Arfgef1	1	10137571	10232670	-	11318	protein_coding	ADP-ribosylation factor guanine nucleotide-exchange factor 1(brefeldin A-inhibited) [Source:MGI Symbol;Acc:MGI:2442988]	-
ENSMUSG00000006676	3214	3547	3751	3779	Usp19	9	108490602	108502337	+	7048	protein_coding	ubiquitin specific peptidase 19 [Source:MGI Symbol;Acc:MGI:1918722]	-
ENSMUSG00000015837	3106	3704	3682	3772	Sqstm1	11	50199366	50210827	-	3356	protein_coding	sequestosome 1 [Source:MGI Symbol;Acc:MGI:107931]	-
ENSMUSG00000038650	2980	3629	3731	3915	Rnh1	7	141160326	141172857	-	2594	protein_coding	ribonuclease/angiogenin inhibitor 1 [Source:MGI Symbol;Acc:MGI:1195456]	-
ENSMUSG00000053565	3338	3860	3437	3615	Eif3k	7	28971372	28981864	-	2698	protein_coding	eukaryotic translation initiation factor 3, subunit K [Source:MGI Symbol;Acc:MGI:1921080]	-
ENSMUSG00000033047	3100	3565	3861	3722	Eif3l	15	79075179	79094405	+	3639	protein_coding	eukaryotic translation initiation factor 3, subunit L [Source:MGI Symbol;Acc:MGI:2386251]	-
ENSMUSG00000024006	3413	3655	3518	3659	Stk38	17	28970880	29007995	-	11560	protein_coding	serine/threonine kinase 38 [Source:MGI Symbol;Acc:MGI:2442572]	-
ENSMUSG00000063410	3341	3622	3641	3638	Stk24	14	121286343	121380011	-	5353	protein_coding	serine/threonine kinase 24 [Source:MGI Symbol;Acc:MGI:2385007]	-
ENSMUSG00000021486	3100	3464	3788	3887	Prelid1	13	55320500	55325272	+	2726	protein_coding	PRELI domain containing 1 [Source:MGI Symbol;Acc:MGI:1913744]	-
ENSMUSG00000022867	3273	3548	3579	3837	Usp25	16	77013706	77116780	+	5201	protein_coding	ubiquitin specific peptidase 25 [Source:MGI Symbol;Acc:MGI:1353655]	-
ENSMUSG00000029390	3320	3761	3564	3587	Tmed2	5	124540695	124550506	+	2527	protein_coding	transmembrane p24 trafficking protein 2 [Source:MGI Symbol;Acc:MGI:1929269]	-
ENSMUSG00000021413	3442	3789	3485	3516	Prpf4b	13	34875302	34906064	+	8430	protein_coding	pre-mRNA processing factor 4B [Source:MGI Symbol;Acc:MGI:109584]	-
ENSMUSG00000027293	3055	3360	3857	3946	Ehd4	2	120089175	120154606	-	4007	protein_coding	EH-domain containing 4 [Source:MGI Symbol;Acc:MGI:1919619]	-
ENSMUSG00000022698	3243	3583	3619	3772	Naa50	16	44139830	44163366	+	4648	protein_coding	N(alpha)-acetyltransferase 50, NatE catalytic subunit [Source:MGI Symbol;Acc:MGI:1919367]	-
ENSMUSG00000031529	3619	3711	3447	3419	Tnks	8	34826460	34965690	-	14888	protein_coding	tankyrase, TRF1-interacting ankyrin-related ADP-ribose polymerase [Source:MGI Symbol;Acc:MGI:1341087]	-
ENSMUSG00000024290	3605	3669	3249	3670	Rock1	18	10064401	10181792	-	6187	protein_coding	Rho-associated coiled-coil containing protein kinase 1 [Source:MGI Symbol;Acc:MGI:107927]	-
ENSMUSG00000042404	3192	3378	3704	3895	Dennd4b	3	90265185	90280669	+	6031	protein_coding	DENN/MADD domain containing 4B [Source:MGI Symbol;Acc:MGI:2446201]	-
ENSMUSG00000058835	3312	3613	3704	3536	Abi1	2	22940073	23040241	-	4032	protein_coding	abl-interactor 1 [Source:MGI Symbol;Acc:MGI:104913]	-
ENSMUSG00000004530	2978	3152	4024	3990	Coro1c	5	113842436	113908758	-	9664	protein_coding	coronin, actin binding protein 1C [Source:MGI Symbol;Acc:MGI:1345964]	-
ENSMUSG00000024725	2838	3326	4016	3959	Ostf1	19	18579328	18631789	-	4784	protein_coding	osteoclast stimulating factor 1 [Source:MGI Symbol;Acc:MGI:700012]	-
ENSMUSG00000024758	3448	3509	3344	3835	Rtn3	19	7425901	7483289	-	5030	protein_coding	reticulon 3 [Source:MGI Symbol;Acc:MGI:1339970]	-
ENSMUSG00000095597	3272	3510	3696	3640	Gm6472	X	152909505	152910155	-	651	transcribed_processed_pseudogene	predicted pseudogene 6472 [Source:MGI Symbol;Acc:MGI:3648396]	-
ENSMUSG00000067288	2646	3298	4317	3857	Rps28	17	33819027	33824562	-	1464	protein_coding	ribosomal protein S28 [Source:MGI Symbol;Acc:MGI:1859516]	-
ENSMUSG00000001424	3330	3651	3472	3657	Snd1	6	28475139	28935162	+	9757	protein_coding	staphylococcal nuclease and tudor domain containing 1 [Source:MGI Symbol;Acc:MGI:1929266]	-
ENSMUSG00000008200	3502	3660	3236	3700	Fnbp4	2	90745370	90781021	+	6583	protein_coding	formin binding protein 4 [Source:MGI Symbol;Acc:MGI:1860513]	-
ENSMUSG00000046721	3386	3894	3422	3392	Rpl14-ps1	7	45324965	45325617	+	653	processed_pseudogene	ribosomal protein L14, pseudogene 1 [Source:MGI Symbol;Acc:MGI:3710579]	-
ENSMUSG00000017774	2941	3286	3892	3960	Myo1c	11	75650504	75673910	+	6585	protein_coding	myosin IC [Source:MGI Symbol;Acc:MGI:106612]	-
ENSMUSG00000034595	2731	3092	4274	3948	Ppp1r18	17	35865593	35875596	+	4317	protein_coding	protein phosphatase 1, regulatory subunit 18 [Source:MGI Symbol;Acc:MGI:1923698]	-
ENSMUSG00000070034	2998	3281	3771	3991	Sp110	1	85576899	85598817	-	6781	protein_coding	Sp110 nuclear body protein [Source:MGI Symbol;Acc:MGI:1923364]	SAND
ENSMUSG00000033184	3416	3609	3499	3499	Tmed7	18	46560235	46597535	-	8839	protein_coding	transmembrane p24 trafficking protein 7 [Source:MGI Symbol;Acc:MGI:1913926]	-
ENSMUSG00000020362	3340	3605	3605	3465	Cnot6	11	49671503	49712723	-	6610	protein_coding	CCR4-NOT transcription complex, subunit 6 [Source:MGI Symbol;Acc:MGI:2144529]	-
ENSMUSG00000013787	3148	3354	3774	3725	Ehmt2	17	34898469	34914052	+	5489	protein_coding	euchromatic histone lysine N-methyltransferase 2 [Source:MGI Symbol;Acc:MGI:2148922]	-
ENSMUSG00000056917	3076	3331	3781	3797	Sipa1	19	5651185	5663707	-	3868	protein_coding	signal-induced proliferation associated gene 1 [Source:MGI Symbol;Acc:MGI:107576]	-
ENSMUSG00000076258	1428	2070	5648	4833	Gm23935	16	11144125	11144181	+	57	miRNA	predicted gene, 23935 [Source:MGI Symbol;Acc:MGI:5453712]	-
ENSMUSG00000041740	3152	3302	3696	3792	Rnf10	5	115241412	115272898	-	7556	protein_coding	ring finger protein 10 [Source:MGI Symbol;Acc:MGI:1859162]	-
ENSMUSG00000066568	2970	3430	3766	3764	Lsm14a	7	34344646	34393315	-	6136	protein_coding	LSM14A mRNA processing body assembly factor [Source:MGI Symbol;Acc:MGI:1914320]	-
ENSMUSG00000001280	3231	3425	3652	3593	Sp1	15	102406143	102436404	+	8262	protein_coding	trans-acting transcription factor 1 [Source:MGI Symbol;Acc:MGI:98372]	zf-C2H2
ENSMUSG00000019173	2849	3200	4006	3841	Rab5c	11	100715009	100738215	-	2194	protein_coding	RAB5C, member RAS oncogene family [Source:MGI Symbol;Acc:MGI:105306]	-
ENSMUSG00000030844	3287	3613	3395	3586	Rgs10	7	128373621	128418758	-	1711	protein_coding	regulator of G-protein signalling 10 [Source:MGI Symbol;Acc:MGI:1915115]	-
ENSMUSG00000031540	3184	3469	3784	3410	Kat6a	8	22859535	22943259	+	9180	protein_coding	K(lysine) acetyltransferase 6A [Source:MGI Symbol;Acc:MGI:2442415]	-
ENSMUSG00000061136	3363	3469	3457	3556	Prpf40a	2	53134704	53191284	-	10458	protein_coding	pre-mRNA processing factor 40A [Source:MGI Symbol;Acc:MGI:1860512]	-
ENSMUSG00000046865	2899	3423	3759	3752	Fbl	7	28169710	28179269	+	4209	protein_coding	fibrillarin [Source:MGI Symbol;Acc:MGI:95486]	-
ENSMUSG00000037400	3444	3709	3240	3436	Atp11b	3	35754106	35856276	+	9176	protein_coding	ATPase, class VI, type 11B [Source:MGI Symbol;Acc:MGI:1923545]	-
ENSMUSG00000037072	3519	3955	3061	3294	Selenof	3	144570304	144597680	+	5819	protein_coding	selenoprotein F [Source:MGI Symbol;Acc:MGI:1927947]	-
ENSMUSG00000017144	3390	3787	3298	3338	Rnd3	2	51130438	51149111	-	4432	protein_coding	Rho family GTPase 3 [Source:MGI Symbol;Acc:MGI:1921444]	-
ENSMUSG00000015120	3250	3432	3402	3723	Ube2i	17	25261916	25274622	-	5474	protein_coding	ubiquitin-conjugating enzyme E2I [Source:MGI Symbol;Acc:MGI:107365]	-
ENSMUSG00000007564	2929	3229	3862	3775	Ppp2r1a	17	20945311	20965916	+	3411	protein_coding	protein phosphatase 2, regulatory subunit A, alpha [Source:MGI Symbol;Acc:MGI:1926334]	-
ENSMUSG00000074886	3151	3576	3589	3474	Grk6	13	55445072	55460927	+	4202	protein_coding	G protein-coupled receptor kinase 6 [Source:MGI Symbol;Acc:MGI:1347078]	-
ENSMUSG00000006360	2582	3309	4217	3673	Crip1	12	113146316	113153879	+	2280	protein_coding	cysteine-rich protein 1 (intestinal) [Source:MGI Symbol;Acc:MGI:88501]	-
ENSMUSG00000046157	3096	3555	3551	3573	Tmem229b	12	78961795	79007627	-	4732	protein_coding	transmembrane protein 229B [Source:MGI Symbol;Acc:MGI:2444389]	-
ENSMUSG00000014195	3238	3454	3456	3626	Dnajc7	11	100582818	100620168	-	4863	protein_coding	DnaJ heat shock protein family (Hsp40) member C7 [Source:MGI Symbol;Acc:MGI:1928373]	-
ENSMUSG00000020272	3257	3339	3547	3606	Stk10	11	32533305	32624587	+	5187	protein_coding	serine/threonine kinase 10 [Source:MGI Symbol;Acc:MGI:1099439]	-
ENSMUSG00000037965	3548	3476	3249	3474	Zc3h7a	16	11136592	11176393	-	9160	protein_coding	zinc finger CCCH type containing 7 A [Source:MGI Symbol;Acc:MGI:2445044]	-
ENSMUSG00000032050	3076	3533	3462	3675	Rdx	9	52047173	52088735	+	4639	protein_coding	radixin [Source:MGI Symbol;Acc:MGI:97887]	-
ENSMUSG00000000420	3227	3706	3335	3475	Galnt1	18	24205344	24286818	+	5519	protein_coding	polypeptide N-acetylgalactosaminyltransferase 1 [Source:MGI Symbol;Acc:MGI:894693]	-
ENSMUSG00000063406	3267	3520	3284	3668	Tmed5	5	108106366	108132620	-	7688	protein_coding	transmembrane p24 trafficking protein 5 [Source:MGI Symbol;Acc:MGI:1921586]	-
ENSMUSG00000026496	3066	3485	3601	3583	Parp1	1	180568924	180601254	+	5293	protein_coding	poly (ADP-ribose) polymerase family, member 1 [Source:MGI Symbol;Acc:MGI:1340806]	-
ENSMUSG00000031103	3102	3342	3694	3583	Elf4	X	48411046	48463132	-	6148	protein_coding	E74-like factor 4 (ets domain transcription factor) [Source:MGI Symbol;Acc:MGI:1928377]	ETS
ENSMUSG00000025491	2186	2458	4611	4435	Ifitm1	7	140967221	140969825	+	1094	protein_coding	interferon induced transmembrane protein 1 [Source:MGI Symbol;Acc:MGI:1915963]	-
ENSMUSG00000024097	2915	3328	3613	3829	Srsf7	17	80200089	80207305	-	2279	protein_coding	serine/arginine-rich splicing factor 7 [Source:MGI Symbol;Acc:MGI:1926232]	-
ENSMUSG00000031007	3152	3461	3518	3530	Atp6ap2	X	12587801	12617049	+	2618	protein_coding	ATPase, H+ transporting, lysosomal accessory protein 2 [Source:MGI Symbol;Acc:MGI:1917745]	-
ENSMUSG00000036333	3570	3946	2992	3123	Kidins220	12	24974925	25063152	+	8669	protein_coding	kinase D-interacting substrate 220 [Source:MGI Symbol;Acc:MGI:1924730]	-
ENSMUSG00000029213	2964	3318	3620	3713	Commd8	5	72156575	72168189	-	4107	protein_coding	COMM domain containing 8 [Source:MGI Symbol;Acc:MGI:1343485]	-
ENSMUSG00000030275	3272	3419	3517	3402	Etnk1	6	143167221	143232307	+	14151	protein_coding	ethanolamine kinase 1 [Source:MGI Symbol;Acc:MGI:1922570]	-
ENSMUSG00000022858	3099	3375	3477	3646	Tra2b	16	22244549	22266005	-	9235	protein_coding	transformer 2 beta [Source:MGI Symbol;Acc:MGI:106016]	-
ENSMUSG00000015355	3160	3524	3315	3582	Cd48	1	171682009	171705258	+	1189	protein_coding	CD48 antigen [Source:MGI Symbol;Acc:MGI:88339]	-
ENSMUSG00000034165	2914	3196	3824	3641	Ccnd3	17	47505051	47599691	+	8775	protein_coding	cyclin D3 [Source:MGI Symbol;Acc:MGI:88315]	-
ENSMUSG00000031392	3240	3405	3473	3443	Irak1	X	74013914	74023918	-	4716	protein_coding	interleukin-1 receptor-associated kinase 1 [Source:MGI Symbol;Acc:MGI:107420]	-
ENSMUSG00000030766	3282	3443	3327	3497	Arhgap17	7	123279218	123369915	-	9759	protein_coding	Rho GTPase activating protein 17 [Source:MGI Symbol;Acc:MGI:1917747]	-
ENSMUSG00000041028	3079	3467	3496	3493	Ghitm	14	37120092	37135272	-	3756	protein_coding	growth hormone inducible transmembrane protein [Source:MGI Symbol;Acc:MGI:1913342]	-
ENSMUSG00000060131	3013	3260	3616	3640	Atp8b4	2	126320973	126500674	-	6660	protein_coding	ATPase, class I, type 8B, member 4 [Source:MGI Symbol;Acc:MGI:1859664]	-
ENSMUSG00000004040	3057	3214	3618	3633	Stat3	11	100885098	100939540	-	9527	protein_coding	signal transducer and activator of transcription 3 [Source:MGI Symbol;Acc:MGI:103038]	STAT
ENSMUSG00000036646	3045	3416	3558	3490	Man1b1	2	25332338	25352212	+	5391	protein_coding	mannosidase, alpha, class 1B, member 1 [Source:MGI Symbol;Acc:MGI:2684954]	-
ENSMUSG00000032216	3387	3524	3257	3329	Nedd4	9	72662346	72749852	+	10973	protein_coding	neural precursor cell expressed, developmentally down-regulated 4 [Source:MGI Symbol;Acc:MGI:97297]	-
ENSMUSG00000000275	2784	2947	3838	3899	Trim25	11	88999376	89020293	+	5754	protein_coding	tripartite motif-containing 25 [Source:MGI Symbol;Acc:MGI:102749]	-
ENSMUSG00000030754	3178	3519	3317	3443	Copb1	7	114215559	114254711	-	5582	protein_coding	coatomer protein complex, subunit beta 1 [Source:MGI Symbol;Acc:MGI:1917599]	-
ENSMUSG00000029447	2973	3402	3483	3593	Cct6a	5	129786998	129846371	+	3620	processed_transcript	chaperonin containing Tcp1, subunit 6a (zeta) [Source:MGI Symbol;Acc:MGI:107943]	-
ENSMUSG00000024073	3116	3346	4059	2927	Birc6	17	74528295	74703356	+	28830	protein_coding	baculoviral IAP repeat-containing 6 [Source:MGI Symbol;Acc:MGI:1276108]	-
ENSMUSG00000001588	3301	3456	3240	3447	Acap1	11	69881567	69895539	-	4878	protein_coding	ArfGAP with coiled-coil, ankyrin repeat and PH domains 1 [Source:MGI Symbol;Acc:MGI:2388270]	-
ENSMUSG00000037487	3113	3405	3611	3311	Ubr5	15	37967328	38078854	-	15388	protein_coding	ubiquitin protein ligase E3 component n-recognin 5 [Source:MGI Symbol;Acc:MGI:1918040]	-
ENSMUSG00000025364	2824	3216	3685	3709	Pa2g4	10	128557766	128565987	-	2804	protein_coding	proliferation-associated 2G4 [Source:MGI Symbol;Acc:MGI:894684]	-
ENSMUSG00000009418	3058	3262	3716	3388	Nav1	1	135434580	135607295	-	17303	protein_coding	neuron navigator 1 [Source:MGI Symbol;Acc:MGI:2183683]	-
ENSMUSG00000025544	3157	3673	3300	3294	Tm9sf2	14	122107038	122159604	+	3107	protein_coding	transmembrane 9 superfamily member 2 [Source:MGI Symbol;Acc:MGI:1915309]	-
ENSMUSG00000028955	3173	3359	3405	3473	Vamp3	4	151047300	151057963	-	2889	protein_coding	vesicle-associated membrane protein 3 [Source:MGI Symbol;Acc:MGI:1321389]	-
ENSMUSG00000010095	2735	3041	3842	3763	Slc3a2	19	8706882	8723369	-	3529	protein_coding	solute carrier family 3 (activators of dibasic and neutral amino acid transport), member 2 [Source:MGI Symbol;Acc:MGI:96955]	-
ENSMUSG00000041859	2579	2870	4031	3887	Mcm3	1	20802968	20820312	-	3752	protein_coding	minichromosome maintenance complex component 3 [Source:MGI Symbol;Acc:MGI:101845]	-
ENSMUSG00000042726	2924	3192	3535	3710	Trafd1	5	121371725	121385632	-	4486	protein_coding	TRAF type zinc finger domain containing 1 [Source:MGI Symbol;Acc:MGI:1923551]	-
ENSMUSG00000022971	3278	3521	3217	3341	Ifnar2	16	91372783	91405589	+	3329	protein_coding	interferon (alpha and beta) receptor 2 [Source:MGI Symbol;Acc:MGI:1098243]	-
ENSMUSG00000025980	2949	3218	3402	3787	Hspd1	1	55077835	55088243	-	2642	protein_coding	heat shock protein 1 (chaperonin) [Source:MGI Symbol;Acc:MGI:96242]	-
ENSMUSG00000042423	2948	3167	3631	3608	Fbrs	7	127479199	127491711	+	4870	protein_coding	fibrosin [Source:MGI Symbol;Acc:MGI:104648]	-
ENSMUSG00000037257	2942	3306	3537	3547	Aagab	9	63602660	63644588	+	5681	protein_coding	alpha- and gamma-adaptin binding protein [Source:MGI Symbol;Acc:MGI:1914189]	-
ENSMUSG00000028676	3277	3393	3320	3340	Srsf10	4	135855747	135869908	+	7003	protein_coding	serine/arginine-rich splicing factor 10 [Source:MGI Symbol;Acc:MGI:1333805]	-
ENSMUSG00000062210	3159	3655	3189	3312	Tnfaip8	18	49979427	50107173	+	10328	protein_coding	tumor necrosis factor, alpha-induced protein 8 [Source:MGI Symbol;Acc:MGI:2147191]	-
ENSMUSG00000036712	3056	3308	3406	3511	Cyld	8	88697028	88751945	+	12576	protein_coding	CYLD lysine 63 deubiquitinase [Source:MGI Symbol;Acc:MGI:1921506]	-
ENSMUSG00000024002	3155	3366	3430	3327	Brd4	17	32196274	32284722	-	9083	protein_coding	bromodomain containing 4 [Source:MGI Symbol;Acc:MGI:1888520]	-
ENSMUSG00000046718	3116	3509	3344	3308	Bst2	8	71534255	71537456	-	903	protein_coding	bone marrow stromal cell antigen 2 [Source:MGI Symbol;Acc:MGI:1916800]	-
ENSMUSG00000054405	3105	3168	3425	3568	Dnajc8	4	132535550	132553742	+	2555	protein_coding	DnaJ heat shock protein family (Hsp40) member C8 [Source:MGI Symbol;Acc:MGI:1915848]	-
ENSMUSG00000015133	3068	3357	3481	3358	Lrrk1	7	66226912	66388350	-	10307	protein_coding	leucine-rich repeat kinase 1 [Source:MGI Symbol;Acc:MGI:2142227]	-
ENSMUSG00000022892	2760	3002	3777	3704	App	16	84949685	85173766	-	12996	protein_coding	amyloid beta (A4) precursor protein [Source:MGI Symbol;Acc:MGI:88059]	-
ENSMUSG00000054823	2976	3279	3553	3431	Nsd3	8	25601601	25719667	+	16513	protein_coding	nuclear receptor binding SET domain protein 3 [Source:MGI Symbol;Acc:MGI:2142581]	-
ENSMUSG00000036707	3125	3369	3254	3489	Cab39	1	85793441	85851576	+	7077	protein_coding	calcium binding protein 39 [Source:MGI Symbol;Acc:MGI:107438]	-
ENSMUSG00000026979	3031	3157	3480	3566	Psd4	2	24367580	24414954	+	11786	protein_coding	pleckstrin and Sec7 domain containing 4 [Source:MGI Symbol;Acc:MGI:2674093]	-
ENSMUSG00000037905	2880	3396	3486	3463	Bri3bp	5	125441568	125460370	+	6571	protein_coding	Bri3 binding protein [Source:MGI Symbol;Acc:MGI:1924059]	-
ENSMUSG00000021298	2837	2942	3562	3877	Gpr132	12	112850873	112868228	-	2715	protein_coding	G protein-coupled receptor 132 [Source:MGI Symbol;Acc:MGI:1890220]	-
ENSMUSG00000042572	3066	3264	3336	3549	Ube2q1	3	89773616	89784000	+	6197	protein_coding	ubiquitin-conjugating enzyme E2Q family member 1 [Source:MGI Symbol;Acc:MGI:1917343]	-
ENSMUSG00000002957	3028	3081	3595	3510	Ap2a2	7	141562173	141633011	+	5663	protein_coding	adaptor-related protein complex 2, alpha 2 subunit [Source:MGI Symbol;Acc:MGI:101920]	-
ENSMUSG00000013663	3253	3488	3283	3190	Pten	19	32757497	32826160	+	11507	protein_coding	phosphatase and tensin homolog [Source:MGI Symbol;Acc:MGI:109583]	-
ENSMUSG00000036246	3064	3305	3351	3485	Gmip	8	69808679	69821870	+	5552	protein_coding	Gem-interacting protein [Source:MGI Symbol;Acc:MGI:1926066]	-
ENSMUSG00000035150	2966	3295	3450	3490	Eif2s3x	X	94188707	94212862	-	3812	protein_coding	eukaryotic translation initiation factor 2, subunit 3, structural gene X-linked [Source:MGI Symbol;Acc:MGI:1349431]	-
ENSMUSG00000056268	3304	3495	3207	3167	Dennd1b	1	138963435	139178960	+	19408	protein_coding	DENN/MADD domain containing 1B [Source:MGI Symbol;Acc:MGI:2447812]	-
ENSMUSG00000039456	3003	3083	3495	3580	Morc3	16	93832121	93876073	+	5430	protein_coding	microrchidia 3 [Source:MGI Symbol;Acc:MGI:2136841]	-
ENSMUSG00000032580	3405	3632	2940	3165	Rbm5	9	107740371	107770996	-	15434	protein_coding	RNA binding motif protein 5 [Source:MGI Symbol;Acc:MGI:1933204]	-
ENSMUSG00000017548	2901	3303	3450	3487	Suz12	11	79993106	80034123	+	4945	protein_coding	SUZ12 polycomb repressive complex 2 subunit [Source:MGI Symbol;Acc:MGI:1261758]	-
ENSMUSG00000040345	2942	3408	3417	3366	Arhgap9	10	127321964	127329943	+	3787	protein_coding	Rho GTPase activating protein 9 [Source:MGI Symbol;Acc:MGI:2143764]	-
ENSMUSG00000024781	2938	3196	3498	3486	Lipa	19	34492318	34527474	-	2969	protein_coding	lysosomal acid lipase A [Source:MGI Symbol;Acc:MGI:96789]	-
ENSMUSG00000044783	2702	2939	3508	3954	Hjurp	1	88262471	88277633	-	8331	protein_coding	Holliday junction recognition protein [Source:MGI Symbol;Acc:MGI:2685821]	-
ENSMUSG00000027170	3137	3538	3195	3229	Eif3m	2	104999656	105017080	-	2590	protein_coding	eukaryotic translation initiation factor 3, subunit M [Source:MGI Symbol;Acc:MGI:1351744]	-
ENSMUSG00000024759	3042	3198	3528	3328	Atl3	19	7494040	7538608	+	6698	protein_coding	atlastin GTPase 3 [Source:MGI Symbol;Acc:MGI:1924270]	-
ENSMUSG00000039262	2992	3120	3704	3269	Prrc2b	2	32151082	32234537	+	11262	protein_coding	proline-rich coiled-coil 2B [Source:MGI Symbol;Acc:MGI:1923304]	-
ENSMUSG00000030082	3009	3422	3363	3287	Sec61a1	6	88503579	88518905	-	6732	protein_coding	Sec61 alpha 1 subunit (S. cerevisiae) [Source:MGI Symbol;Acc:MGI:1858417]	-
ENSMUSG00000021500	3024	3172	3340	3535	Ddx46	13	55635027	55681256	+	7295	protein_coding	DEAD (Asp-Glu-Ala-Asp) box polypeptide 46 [Source:MGI Symbol;Acc:MGI:1920895]	-
ENSMUSG00000037933	2976	3173	3453	3458	Bicd2	13	49341585	49387026	+	6316	protein_coding	BICD cargo adaptor 2 [Source:MGI Symbol;Acc:MGI:1924145]	-
ENSMUSG00000030263	2837	2939	3574	3705	Lrmp	6	145115653	145174934	+	4070	protein_coding	lymphoid-restricted membrane protein [Source:MGI Symbol;Acc:MGI:108424]	-
ENSMUSG00000020923	3056	3227	3434	3323	Ubtf	11	102304560	102319742	-	6552	protein_coding	upstream binding transcription factor, RNA polymerase I [Source:MGI Symbol;Acc:MGI:98512]	HMG
ENSMUSG00000024735	2785	3193	3470	3588	Prpf19	19	10895231	10909559	+	7278	protein_coding	pre-mRNA processing factor 19 [Source:MGI Symbol;Acc:MGI:106247]	-
ENSMUSG00000002052	2850	2981	3580	3614	Supt6	11	78206746	78245987	-	7095	protein_coding	suppressor of Ty 6 [Source:MGI Symbol;Acc:MGI:107726]	-
ENSMUSG00000021910	3336	3320	3107	3261	Nisch	14	31170930	31216946	-	13198	protein_coding	nischarin [Source:MGI Symbol;Acc:MGI:1928323]	-
ENSMUSG00000026667	2932	3267	3649	3170	Uhmk1	1	170193420	170215397	-	8101	protein_coding	U2AF homology motif (UHM) kinase 1 [Source:MGI Symbol;Acc:MGI:1341908]	-
ENSMUSG00000022973	3134	3192	3343	3347	Synj1	16	90936092	91011308	-	8085	protein_coding	synaptojanin 1 [Source:MGI Symbol;Acc:MGI:1354961]	-
ENSMUSG00000029076	2930	3312	3300	3453	Sdf4	4	155992872	156013610	+	6115	protein_coding	stromal cell derived factor 4 [Source:MGI Symbol;Acc:MGI:108079]	-
ENSMUSG00000022016	2863	2937	3647	3522	Akap11	14	78492246	78536808	-	11015	protein_coding	A kinase (PRKA) anchor protein 11 [Source:MGI Symbol;Acc:MGI:2684060]	-
ENSMUSG00000024513	2912	3316	3146	3583	Mbd2	18	70568189	70626131	+	3214	protein_coding	methyl-CpG binding domain protein 2 [Source:MGI Symbol;Acc:MGI:1333813]	MBD
ENSMUSG00000051495	2964	3617	3214	3120	Irf2bp2	8	126588296	126593986	-	5080	protein_coding	interferon regulatory factor 2 binding protein 2 [Source:MGI Symbol;Acc:MGI:2443921]	-
ENSMUSG00000041890	2867	3292	3398	3343	Git2	5	114727407	114775517	-	17362	protein_coding	G protein-coupled receptor kinase-interactor 2 [Source:MGI Symbol;Acc:MGI:1347053]	-
ENSMUSG00000040242	3258	3706	2816	3120	Fgfr1op2	6	146577203	146599198	+	4619	protein_coding	FGFR1 oncogene partner 2 [Source:MGI Symbol;Acc:MGI:1914779]	-
ENSMUSG00000000001	2967	3288	3296	3347	Gnai3	3	108107280	108146146	-	3262	protein_coding	guanine nucleotide binding protein (G protein), alpha inhibiting 3 [Source:MGI Symbol;Acc:MGI:95773]	-
ENSMUSG00000031715	2914	3282	3322	3360	Smarca5	8	80698507	80739497	-	7777	protein_coding	SWI/SNF related, matrix associated, actin dependent regulator of chromatin, subfamily a, member 5 [Source:MGI Symbol;Acc:MGI:1935129]	-
ENSMUSG00000001918	2879	3217	3309	3472	Slc1a5	7	16781340	16798274	+	4173	protein_coding	solute carrier family 1 (neutral amino acid transporter), member 5 [Source:MGI Symbol;Acc:MGI:105305]	-
ENSMUSG00000038068	2987	3230	3438	3211	Rnf144b	13	47122656	47247991	+	4936	protein_coding	ring finger protein 144B [Source:MGI Symbol;Acc:MGI:2384986]	-
ENSMUSG00000005583	3341	3605	2948	2970	Mef2c	13	83504034	83667080	+	15715	protein_coding	myocyte enhancer factor 2C [Source:MGI Symbol;Acc:MGI:99458]	SRF
ENSMUSG00000023015	2712	3090	3399	3649	Racgap1	15	99620496	99651656	-	7079	protein_coding	Rac GTPase-activating protein 1 [Source:MGI Symbol;Acc:MGI:1349423]	-
ENSMUSG00000027187	2855	3257	3274	3463	Cat	2	103453849	103485160	-	2613	protein_coding	catalase [Source:MGI Symbol;Acc:MGI:88271]	-
ENSMUSG00000024431	2975	3364	3252	3257	Nr3c1	18	39410545	39491301	-	7425	protein_coding	nuclear receptor subfamily 3, group C, member 1 [Source:MGI Symbol;Acc:MGI:95824]	ESR-like
ENSMUSG00000101188	2918	2998	3247	3677	Eif4a-ps4	1	60703932	60705149	+	1218	processed_pseudogene	eukaryotic translation initiation factor 4A, pseudogene 4 [Source:MGI Symbol;Acc:MGI:1195958]	-
ENSMUSG00000025178	2695	2961	3565	3608	Pi4k2a	19	42090435	42122218	+	3771	protein_coding	phosphatidylinositol 4-kinase type 2 alpha [Source:MGI Symbol;Acc:MGI:1934031]	-
ENSMUSG00000056724	2978	3160	3431	3246	Nbeal2	9	110624789	110654161	-	9554	protein_coding	neurobeachin-like 2 [Source:MGI Symbol;Acc:MGI:2448554]	-
ENSMUSG00000020946	2842	3215	3373	3367	Gosr2	11	103676849	103697898	-	3266	protein_coding	golgi SNAP receptor complex member 2 [Source:MGI Symbol;Acc:MGI:1927204]	-
ENSMUSG00000019818	3249	3495	2906	3115	Cd164	10	41519414	41531048	+	4449	protein_coding	CD164 antigen [Source:MGI Symbol;Acc:MGI:1859568]	-
ENSMUSG00000025915	2937	3363	3173	3289	Sgk3	1	9798107	9900845	+	14311	protein_coding	serum/glucocorticoid regulated kinase 3 [Source:MGI Symbol;Acc:MGI:2182368]	-
ENSMUSG00000028494	3020	3102	3311	3324	Plin2	4	86648386	86670060	-	3512	protein_coding	perilipin 2 [Source:MGI Symbol;Acc:MGI:87920]	-
ENSMUSG00000033499	2950	3253	3259	3292	Larp4b	13	9093881	9174451	+	8464	protein_coding	La ribonucleoprotein domain family, member 4B [Source:MGI Symbol;Acc:MGI:106330]	-
ENSMUSG00000020608	3150	3322	3079	3192	Smc6	12	11265886	11319785	+	12502	protein_coding	structural maintenance of chromosomes 6 [Source:MGI Symbol;Acc:MGI:1914491]	-
ENSMUSG00000003031	3019	3133	3181	3409	Cdkn1b	6	134920401	134925513	+	4552	protein_coding	cyclin-dependent kinase inhibitor 1B [Source:MGI Symbol;Acc:MGI:104565]	-
ENSMUSG00000036553	2843	3118	3429	3351	Sh3tc1	5	35697180	35739987	-	5735	protein_coding	SH3 domain and tetratricopeptide repeats 1 [Source:MGI Symbol;Acc:MGI:2678949]	-
ENSMUSG00000033953	2956	3279	3117	3386	Ppp3r1	11	17159263	17200375	+	3228	protein_coding	protein phosphatase 3, regulatory subunit B, alpha isoform (calcineurin B, type I) [Source:MGI Symbol;Acc:MGI:107172]	-
ENSMUSG00000005410	2422	2753	3837	3725	Mcm5	8	75109569	75128439	+	3993	protein_coding	minichromosome maintenance complex component 5 [Source:MGI Symbol;Acc:MGI:103197]	-
ENSMUSG00000029192	2829	3135	3471	3298	Tbc1d14	5	36490604	36593276	-	9802	protein_coding	TBC1 domain family, member 14 [Source:MGI Symbol;Acc:MGI:1098708]	-
ENSMUSG00000032754	2430	2662	3885	3756	Slc8b1	5	120511168	120534024	+	3463	protein_coding	solute carrier family 8 (sodium/lithium/calcium exchanger), member B1 [Source:MGI Symbol;Acc:MGI:2180781]	-
ENSMUSG00000038886	3475	3525	2846	2881	Man2a2	7	80349097	80371375	-	10317	protein_coding	mannosidase 2, alpha 2 [Source:MGI Symbol;Acc:MGI:2150656]	-
ENSMUSG00000048154	2754	3061	4107	2797	Kmt2d	15	98831669	98871204	-	19931	protein_coding	lysine (K)-specific methyltransferase 2D [Source:MGI Symbol;Acc:MGI:2682319]	-
ENSMUSG00000019979	2754	2898	3678	3383	Apaf1	10	90989311	91082770	-	9028	protein_coding	apoptotic peptidase activating factor 1 [Source:MGI Symbol;Acc:MGI:1306796]	-
ENSMUSG00000030589	3110	3347	3062	3193	Rasgrp4	7	29134851	29153961	+	6363	protein_coding	RAS guanyl releasing protein 4 [Source:MGI Symbol;Acc:MGI:2386851]	-
ENSMUSG00000028149	2951	3211	3241	3305	Rap1gds1	3	138925902	139075201	-	7559	protein_coding	RAP1, GTP-GDP dissociation stimulator 1 [Source:MGI Symbol;Acc:MGI:2385189]	-
ENSMUSG00000005698	2916	3300	3206	3283	Ctcf	8	105636568	105682922	+	4860	protein_coding	CCCTC-binding factor [Source:MGI Symbol;Acc:MGI:109447]	zf-C2H2
ENSMUSG00000030691	2872	3186	3252	3370	Fchsd2	7	101092863	101284405	+	16627	protein_coding	FCH and double SH3 domains 2 [Source:MGI Symbol;Acc:MGI:2448475]	-
ENSMUSG00000028426	2770	3112	3397	3400	Rad23b	4	55350043	55392237	+	5733	protein_coding	RAD23 homolog B, nucleotide excision repair protein [Source:MGI Symbol;Acc:MGI:105128]	-
ENSMUSG00000003283	2768	2998	3478	3418	Hck	2	153108468	153151441	+	2092	protein_coding	hemopoietic cell kinase [Source:MGI Symbol;Acc:MGI:96052]	-
ENSMUSG00000006273	2817	3062	3337	3445	Atp6v1b2	8	69088646	69113711	+	5305	protein_coding	ATPase, H+ transporting, lysosomal V1 subunit B2 [Source:MGI Symbol;Acc:MGI:109618]	-
ENSMUSG00000021814	3117	3423	3053	3068	Anxa7	14	20455260	20480133	-	5991	protein_coding	annexin A7 [Source:MGI Symbol;Acc:MGI:88031]	-
ENSMUSG00000027010	2990	3450	3167	3040	Slc25a12	2	71271063	71367749	-	7342	protein_coding	solute carrier family 25 (mitochondrial carrier, Aralar), member 12 [Source:MGI Symbol;Acc:MGI:1926080]	-
ENSMUSG00000020321	2846	3432	3098	3270	Mdh1	11	21556787	21572367	-	2567	protein_coding	malate dehydrogenase 1, NAD (soluble) [Source:MGI Symbol;Acc:MGI:97051]	-
ENSMUSG00000022901	2859	3160	3150	3467	Cd86	16	36603869	36666081	-	3661	protein_coding	CD86 antigen [Source:MGI Symbol;Acc:MGI:101773]	-
ENSMUSG00000036752	2668	3247	3339	3376	Tubb4b	2	25222160	25224702	-	2088	protein_coding	tubulin, beta 4B class IVB [Source:MGI Symbol;Acc:MGI:1915472]	-
ENSMUSG00000052997	2786	3175	3231	3428	Uba2	7	34140688	34169599	-	6033	protein_coding	ubiquitin-like modifier activating enzyme 2 [Source:MGI Symbol;Acc:MGI:1858313]	-
ENSMUSG00000000826	2912	3127	3155	3409	Dnajc5	2	181520485	181555133	+	6953	protein_coding	DnaJ heat shock protein family (Hsp40) member C5 [Source:MGI Symbol;Acc:MGI:892995]	-
ENSMUSG00000002489	2708	2877	3642	3373	Tiam1	16	89787111	90143769	-	10048	protein_coding	T cell lymphoma invasion and metastasis 1 [Source:MGI Symbol;Acc:MGI:103306]	-
ENSMUSG00000036986	2575	2729	3555	3738	Pml	9	58218076	58249786	-	5571	protein_coding	promyelocytic leukemia [Source:MGI Symbol;Acc:MGI:104662]	-
ENSMUSG00000070738	2777	3088	3327	3388	Dgkd	1	87853287	87945180	+	6850	protein_coding	diacylglycerol kinase, delta [Source:MGI Symbol;Acc:MGI:2138334]	-
ENSMUSG00000057672	2886	3112	3308	3265	Pkn1	8	83666536	83699179	-	10612	protein_coding	protein kinase N1 [Source:MGI Symbol;Acc:MGI:108022]	-
ENSMUSG00000021477	3283	3900	2717	2663	Ctsl	13	64359337	64370890	-	6489	protein_coding	cathepsin L [Source:MGI Symbol;Acc:MGI:88564]	-
ENSMUSG00000034445	3152	3480	2999	2920	Cyb561a3	19	10577454	10588548	+	1474	protein_coding	cytochrome b561 family, member A3 [Source:MGI Symbol;Acc:MGI:2686925]	-
ENSMUSG00000028673	3054	3123	3189	3181	Fuca1	4	135920735	135940311	+	3276	protein_coding	fucosidase, alpha-L- 1, tissue [Source:MGI Symbol;Acc:MGI:95593]	-
ENSMUSG00000062397	2959	3372	3105	3107	Zfp706	15	36997027	37007773	-	4981	protein_coding	zinc finger protein 706 [Source:MGI Symbol;Acc:MGI:1915286]	-
ENSMUSG00000030751	2810	3025	3337	3368	Psma1	7	114264606	114276118	-	2952	protein_coding	proteasome (prosome, macropain) subunit, alpha type 1 [Source:MGI Symbol;Acc:MGI:1347005]	-
ENSMUSG00000021670	2741	2892	3478	3429	Hmgcr	13	96648967	96670936	-	7275	protein_coding	3-hydroxy-3-methylglutaryl-Coenzyme A reductase [Source:MGI Symbol;Acc:MGI:96159]	-
ENSMUSG00000030002	3058	3443	2936	3100	Dusp11	6	85942268	85961667	-	8754	protein_coding	dual specificity phosphatase 11 (RNA/RNP complex 1-interacting) [Source:MGI Symbol;Acc:MGI:1919352]	-
ENSMUSG00000032740	3252	3277	2967	3032	Ccdc88a	11	29373658	29510808	+	10891	protein_coding	coiled coil domain containing 88A [Source:MGI Symbol;Acc:MGI:1925177]	-
ENSMUSG00000036698	2795	2933	3840	2953	Ago2	15	73095844	73184935	-	14031	protein_coding	argonaute RISC catalytic subunit 2 [Source:MGI Symbol;Acc:MGI:2446632]	-
ENSMUSG00000022841	2902	3205	3149	3265	Ap2m1	16	20535478	20544909	+	4120	protein_coding	adaptor-related protein complex 2, mu 1 subunit [Source:MGI Symbol;Acc:MGI:1298405]	-
ENSMUSG00000029106	2545	2943	3464	3545	Add1	5	34573664	34632308	+	8561	protein_coding	adducin 1 (alpha) [Source:MGI Symbol;Acc:MGI:87918]	-
ENSMUSG00000024921	3116	3339	3025	3000	Smarca2	19	26605050	26778322	+	14269	protein_coding	SWI/SNF related, matrix associated, actin dependent regulator of chromatin, subfamily a, member 2 [Source:MGI Symbol;Acc:MGI:99603]	-
ENSMUSG00000035545	3298	3015	2954	3210	Leng8	7	4137039	4148177	+	6395	protein_coding	leukocyte receptor cluster (LRC) member 8 [Source:MGI Symbol;Acc:MGI:2142195]	-
ENSMUSG00000031378	2748	3082	3293	3352	Abcd1	X	73716597	73738534	+	4192	protein_coding	ATP-binding cassette, sub-family D (ALD), member 1 [Source:MGI Symbol;Acc:MGI:1349215]	-
ENSMUSG00000040479	2959	3335	3034	3140	Dgkz	2	91932824	91975864	-	6270	protein_coding	diacylglycerol kinase zeta [Source:MGI Symbol;Acc:MGI:1278339]	-
ENSMUSG00000026687	2696	3133	3299	3297	Aldh9a1	1	167349991	167368532	+	3383	protein_coding	aldehyde dehydrogenase 9, subfamily A1 [Source:MGI Symbol;Acc:MGI:1861622]	-
ENSMUSG00000002985	2062	2209	4287	3864	Apoe	7	19696109	19699188	-	2138	protein_coding	apolipoprotein E [Source:MGI Symbol;Acc:MGI:88057]	-
ENSMUSG00000030798	3190	3394	2824	3009	Cd37	7	45233632	45239115	-	3522	protein_coding	CD37 antigen [Source:MGI Symbol;Acc:MGI:88330]	-
ENSMUSG00000003038	3068	3122	3024	3200	Hmgn2	4	133964738	133968650	-	3060	protein_coding	high mobility group nucleosomal binding domain 2 [Source:MGI Symbol;Acc:MGI:96136]	-
ENSMUSG00000030342	2653	2941	3316	3502	Cd9	6	125460266	125494791	-	2044	protein_coding	CD9 antigen [Source:MGI Symbol;Acc:MGI:88348]	-
ENSMUSG00000024130	2904	3037	3336	3127	Abca3	17	24351950	24410201	+	8797	protein_coding	ATP-binding cassette, sub-family A (ABC1), member 3 [Source:MGI Symbol;Acc:MGI:1351617]	-
ENSMUSG00000017670	2676	3058	3394	3257	Elmo2	2	165288031	165326479	-	6652	protein_coding	engulfment and cell motility 2 [Source:MGI Symbol;Acc:MGI:2153045]	-
ENSMUSG00000051969	3324	3687	2591	2778	Tlr11	14	50357914	50363663	+	3274	protein_coding	toll-like receptor 11 [Source:MGI Symbol;Acc:MGI:3045226]	-
ENSMUSG00000004626	3032	3264	2993	3071	Stxbp2	8	3630955	3643644	+	4159	protein_coding	syntaxin binding protein 2 [Source:MGI Symbol;Acc:MGI:107370]	-
ENSMUSG00000057863	2602	2940	3601	3195	Rpl36	17	56613416	56614243	+	383	protein_coding	ribosomal protein L36 [Source:MGI Symbol;Acc:MGI:1860603]	-
ENSMUSG00000006782	2880	3321	3024	3112	Cnp	11	100574904	100591729	+	3639	protein_coding	2',3'-cyclic nucleotide 3' phosphodiesterase [Source:MGI Symbol;Acc:MGI:88437]	-
ENSMUSG00000019823	2559	2768	3534	3475	Mical1	10	41476314	41487032	+	6047	protein_coding	microtubule associated monooxygenase, calponin and LIM domain containing 1 [Source:MGI Symbol;Acc:MGI:2385847]	-
ENSMUSG00000006728	2715	3029	3303	3286	Cdk4	10	127063534	127067920	+	3249	protein_coding	cyclin-dependent kinase 4 [Source:MGI Symbol;Acc:MGI:88357]	-
ENSMUSG00000022141	3169	3137	3165	2859	Nipbl	15	8290617	8444463	-	9423	protein_coding	NIPBL cohesin loading factor [Source:MGI Symbol;Acc:MGI:1913976]	-
ENSMUSG00000048170	2803	3075	3160	3278	Mcmbp	7	128696441	128740495	-	5107	protein_coding	minichromosome maintenance complex binding protein [Source:MGI Symbol;Acc:MGI:1920977]	-
ENSMUSG00000037119	2895	3068	3256	3091	Fam91a1	15	58415468	58457740	+	6627	protein_coding	family with sequence similarity 91, member A1 [Source:MGI Symbol;Acc:MGI:1277178]	-
ENSMUSG00000007670	2672	2985	3300	3339	Khsrp	17	57021051	57031522	-	4319	protein_coding	KH-type splicing regulatory protein [Source:MGI Symbol;Acc:MGI:1336214]	-
ENSMUSG00000070733	2848	3134	3413	2898	Fryl	5	73019987	73256619	-	15192	protein_coding	FRY like transcription coactivator [Source:MGI Symbol;Acc:MGI:1919563]	-
ENSMUSG00000028668	2822	2957	3171	3329	Eloa	4	136003368	136021763	-	4708	protein_coding	elongin A [Source:MGI Symbol;Acc:MGI:1351315]	-
ENSMUSG00000040204	2413	2690	3582	3591	Pclaf	9	65890237	65903266	+	4813	protein_coding	PCNA clamp associated factor [Source:MGI Symbol;Acc:MGI:1915276]	-
ENSMUSG00000037062	2899	3242	3027	3101	Sh3glb1	3	144683678	144720335	-	7467	protein_coding	SH3-domain GRB2-like B1 (endophilin) [Source:MGI Symbol;Acc:MGI:1859730]	-
ENSMUSG00000014444	2717	2769	3444	3338	Piezo1	8	122481698	122551329	-	9935	protein_coding	piezo-type mechanosensitive ion channel component 1 [Source:MGI Symbol;Acc:MGI:3603204]	-
ENSMUSG00000032479	2671	2940	3287	3367	Map4	9	109931460	110083955	+	15143	protein_coding	microtubule-associated protein 4 [Source:MGI Symbol;Acc:MGI:97178]	-
ENSMUSG00000019699	2858	3110	3096	3199	Akt3	1	177020073	177258203	-	5124	protein_coding	thymoma viral proto-oncogene 3 [Source:MGI Symbol;Acc:MGI:1345147]	-
ENSMUSG00000031015	2714	3015	3266	3266	Swap70	7	110221711	110283506	+	8090	protein_coding	SWA-70 protein [Source:MGI Symbol;Acc:MGI:1298390]	-
ENSMUSG00000017677	2723	2886	3306	3344	Wsb1	11	79239372	79254671	-	3987	protein_coding	WD repeat and SOCS box-containing 1 [Source:MGI Symbol;Acc:MGI:1926139]	-
ENSMUSG00000036323	3116	3242	2874	3024	Srp72	5	76974683	76999937	+	5717	protein_coding	signal recognition particle 72 [Source:MGI Symbol;Acc:MGI:1333795]	-
ENSMUSG00000054611	2830	3043	3073	3307	Kdm2a	19	4314419	4398285	-	14294	protein_coding	lysine (K)-specific demethylase 2A [Source:MGI Symbol;Acc:MGI:1354736]	-
ENSMUSG00000001211	2402	2591	3615	3643	Agpat3	10	78269178	78352489	-	7790	protein_coding	1-acylglycerol-3-phosphate O-acyltransferase 3 [Source:MGI Symbol;Acc:MGI:1336186]	-
ENSMUSG00000036875	2515	2672	3512	3550	Dna2	10	62947026	62974185	+	5878	protein_coding	DNA replication helicase/nuclease 2 [Source:MGI Symbol;Acc:MGI:2443732]	-
ENSMUSG00000019428	2873	3016	3216	3141	Fkbp8	8	70527724	70535328	+	4529	protein_coding	FK506 binding protein 8 [Source:MGI Symbol;Acc:MGI:1341070]	-
ENSMUSG00000045427	2691	2847	3375	3324	Hnrnph2	X	134601179	134607060	+	4369	protein_coding	heterogeneous nuclear ribonucleoprotein H2 [Source:MGI Symbol;Acc:MGI:1201779]	-
ENSMUSG00000038766	2952	2899	3206	3175	Gabpb2	3	95181766	95217916	-	15465	protein_coding	GA repeat binding protein, beta 2 [Source:MGI Symbol;Acc:MGI:95612]	-
ENSMUSG00000040268	2951	3138	3034	3096	Plekha1	7	130865756	130913312	+	8527	protein_coding	pleckstrin homology domain containing, family A (phosphoinositide binding specific) member 1 [Source:MGI Symbol;Acc:MGI:2442213]	-
ENSMUSG00000027404	2488	2961	3444	3324	Snrpb	2	130171414	130179403	-	1976	protein_coding	small nuclear ribonucleoprotein B [Source:MGI Symbol;Acc:MGI:98342]	-
ENSMUSG00000049401	2351	2614	3784	3462	Ogfr	2	180589245	180595836	+	2580	protein_coding	opioid growth factor receptor [Source:MGI Symbol;Acc:MGI:1919325]	-
ENSMUSG00000054604	2911	3156	2975	3156	Cggbp1	16	64851996	64859507	+	4522	protein_coding	CGG triplet repeat binding protein 1 [Source:MGI Symbol;Acc:MGI:2146370]	-
ENSMUSG00000057110	2870	2951	3184	3176	Cntrl	2	35109492	35178822	+	10194	protein_coding	centriolin [Source:MGI Symbol;Acc:MGI:1889576]	-
ENSMUSG00000049313	3694	3787	2417	2280	Sorl1	9	41964720	42124297	-	11321	protein_coding	sortilin-related receptor, LDLR class A repeats-containing [Source:MGI Symbol;Acc:MGI:1202296]	-
ENSMUSG00000021190	2731	3077	3097	3271	Lgmn	12	102394084	102439813	-	2323	protein_coding	legumain [Source:MGI Symbol;Acc:MGI:1330838]	-
ENSMUSG00000027109	3095	3343	2827	2871	Sp3	2	72936427	72980446	-	4933	protein_coding	trans-acting transcription factor 3 [Source:MGI Symbol;Acc:MGI:1277166]	zf-C2H2
ENSMUSG00000029147	2627	2845	3241	3412	Ppm1g	5	31202664	31220687	-	4861	protein_coding	protein phosphatase 1G (formerly 2C), magnesium-dependent, gamma isoform [Source:MGI Symbol;Acc:MGI:106065]	-
ENSMUSG00000028080	2892	3175	3146	2907	Lrba	3	86224680	86782692	+	19324	protein_coding	LPS-responsive beige-like anchor [Source:MGI Symbol;Acc:MGI:1933162]	-
ENSMUSG00000001128	2543	2756	3470	3348	Cfp	X	20925454	20931555	-	1736	protein_coding	complement factor properdin [Source:MGI Symbol;Acc:MGI:97545]	-
ENSMUSG00000021127	2634	2701	3489	3288	Zfp36l1	12	80107754	80113013	-	2990	protein_coding	zinc finger protein 36, C3H type-like 1 [Source:MGI Symbol;Acc:MGI:107946]	-
ENSMUSG00000029505	2600	3034	3488	2986	Ep400	5	110664373	110770717	-	13971	protein_coding	E1A binding protein p400 [Source:MGI Symbol;Acc:MGI:1276124]	-
ENSMUSG00000003037	2597	2924	3400	3183	Rab8a	8	72161200	72183904	+	4678	protein_coding	RAB8A, member RAS oncogene family [Source:MGI Symbol;Acc:MGI:96960]	-
ENSMUSG00000020572	2596	2869	3240	3398	Nampt	12	32819545	32853349	+	5054	protein_coding	nicotinamide phosphoribosyltransferase [Source:MGI Symbol;Acc:MGI:1929865]	-
ENSMUSG00000019970	2626	2892	3323	3252	Sgk1	10	21882184	21999903	+	4903	protein_coding	serum/glucocorticoid regulated kinase 1 [Source:MGI Symbol;Acc:MGI:1340062]	-
ENSMUSG00000021054	2762	3122	3116	3091	Sgpp1	12	75714249	75735729	-	5649	protein_coding	sphingosine-1-phosphate phosphatase 1 [Source:MGI Symbol;Acc:MGI:2135760]	-
ENSMUSG00000062234	2808	3058	3072	3137	Gak	5	108569411	108629755	-	6439	protein_coding	cyclin G associated kinase [Source:MGI Symbol;Acc:MGI:2442153]	-
ENSMUSG00000026458	2639	3052	3230	3150	Ppfia4	1	134296783	134332928	-	6572	protein_coding	protein tyrosine phosphatase, receptor type, f polypeptide (PTPRF), interacting protein (liprin), alpha 4 [Source:MGI Symbol;Acc:MGI:1915757]	-
ENSMUSG00000043004	3017	3240	2969	2844	Gng2	14	19872559	19977627	-	4390	protein_coding	guanine nucleotide binding protein (G protein), gamma 2 [Source:MGI Symbol;Acc:MGI:102705]	-
ENSMUSG00000058587	2698	3056	3120	3196	Tmod3	9	75497707	75559657	-	11151	protein_coding	tropomodulin 3 [Source:MGI Symbol;Acc:MGI:1355315]	-
ENSMUSG00000027947	2922	3047	3084	3015	Il6ra	3	89864059	89913196	-	8642	protein_coding	interleukin 6 receptor, alpha [Source:MGI Symbol;Acc:MGI:105304]	-
ENSMUSG00000031865	2550	3016	3288	3208	Dctn1	6	83165920	83200117	+	6509	protein_coding	dynactin 1 [Source:MGI Symbol;Acc:MGI:107745]	-
ENSMUSG00000025234	2815	3132	2896	3213	Arih1	9	59388258	59486618	-	7707	protein_coding	ariadne RBR E3 ubiquitin protein ligase 1 [Source:MGI Symbol;Acc:MGI:1344363]	-
ENSMUSG00000064043	2690	2806	3354	3202	Trerf1	17	47140875	47361958	+	9070	processed_transcript	transcriptional regulating factor 1 [Source:MGI Symbol;Acc:MGI:2442086]	zf-C2H2
ENSMUSG00000027522	2925	2989	2940	3179	Stx16	2	174076308	174099771	+	3962	protein_coding	syntaxin 16 [Source:MGI Symbol;Acc:MGI:1923396]	-
ENSMUSG00000026878	2738	3121	2988	3178	Rab14	2	35180205	35201120	-	13589	protein_coding	RAB14, member RAS oncogene family [Source:MGI Symbol;Acc:MGI:1915615]	-
ENSMUSG00000003316	2740	3114	3334	2837	Glg1	8	111154421	111259216	-	7090	protein_coding	golgi apparatus protein 1 [Source:MGI Symbol;Acc:MGI:104967]	-
ENSMUSG00000001228	2345	2634	3490	3551	Uhrf1	17	56303321	56323486	+	4259	protein_coding	ubiquitin-like, containing PHD and RING finger domains, 1 [Source:MGI Symbol;Acc:MGI:1338889]	-
ENSMUSG00000024870	2461	2807	3482	3269	Rab1b	19	5099207	5106996	-	1835	protein_coding	RAB1B, member RAS oncogene family [Source:MGI Symbol;Acc:MGI:1923558]	-
ENSMUSG00000020585	2853	3248	2865	3046	Laptm4a	12	8921664	8938742	+	1773	protein_coding	lysosomal-associated protein transmembrane 4A [Source:MGI Symbol;Acc:MGI:108017]	-
ENSMUSG00000041408	2933	3058	2916	3103	Wapl	14	34673928	34747983	+	6623	protein_coding	WAPL cohesin release factor [Source:MGI Symbol;Acc:MGI:2675859]	-
ENSMUSG00000070544	2944	3138	2812	3115	Top1	2	160645888	160722764	+	10426	protein_coding	topoisomerase (DNA) I [Source:MGI Symbol;Acc:MGI:98788]	-
ENSMUSG00000040481	2945	3094	3057	2912	Bptf	11	107033081	107132127	-	14081	protein_coding	bromodomain PHD finger transcription factor [Source:MGI Symbol;Acc:MGI:2444008]	-
ENSMUSG00000001910	2588	2914	3243	3248	Nacc1	8	84670483	84687862	-	4300	protein_coding	nucleus accumbens associated 1, BEN and BTB (POZ) domain containing [Source:MGI Symbol;Acc:MGI:1914080]	-
ENSMUSG00000025314	2866	2951	3166	3009	Ptprj	2	90429754	90580647	-	8352	protein_coding	protein tyrosine phosphatase, receptor type, J [Source:MGI Symbol;Acc:MGI:104574]	-
ENSMUSG00000032280	2642	2927	3225	3177	Tle3	9	61372366	61418497	+	11653	protein_coding	transducin-like enhancer of split 3 [Source:MGI Symbol;Acc:MGI:104634]	-
ENSMUSG00000014418	2721	2892	3249	3087	Hps5	7	46760466	46796064	-	6497	protein_coding	HPS5, biogenesis of lysosomal organelles complex 2 subunit 2 [Source:MGI Symbol;Acc:MGI:2180307]	-
ENSMUSG00000039367	2858	3022	2991	3063	Sec24c	14	20674308	20694852	+	6293	protein_coding	Sec24 related gene family, member C (S. cerevisiae) [Source:MGI Symbol;Acc:MGI:1919746]	-
ENSMUSG00000005312	2704	3143	2945	3117	Ubqln1	13	58176156	58215653	-	4406	protein_coding	ubiquilin 1 [Source:MGI Symbol;Acc:MGI:1860276]	-
ENSMUSG00000020737	2330	2703	3485	3373	Jpt1	11	115497353	115514387	-	2149	protein_coding	Jupiter microtubule associated homolog 1 [Source:MGI Symbol;Acc:MGI:1096361]	-
ENSMUSG00000018076	2778	3094	3170	2846	Med13l	5	118560679	118765438	+	15427	protein_coding	mediator complex subunit 13-like [Source:MGI Symbol;Acc:MGI:2670178]	-
ENSMUSG00000031101	2811	3086	3073	2914	Sash3	X	48146436	48161565	+	2677	protein_coding	SAM and SH3 domain containing 3 [Source:MGI Symbol;Acc:MGI:1921381]	-
ENSMUSG00000016831	2802	3022	2972	3088	Tox4	14	52279146	52296401	+	6950	protein_coding	TOX high mobility group box family member 4 [Source:MGI Symbol;Acc:MGI:1915389]	HMG
ENSMUSG00000027177	2852	2993	3132	2903	Hipk3	2	104426481	104494446	-	7987	protein_coding	homeodomain interacting protein kinase 3 [Source:MGI Symbol;Acc:MGI:1314882]	-
ENSMUSG00000026358	2596	2954	2958	3369	Rgs1	1	144242296	144249242	-	6947	protein_coding	regulator of G-protein signaling 1 [Source:MGI Symbol;Acc:MGI:1354694]	-
ENSMUSG00000029366	2420	2514	3579	3361	Dck	5	88764996	88783281	+	3781	protein_coding	deoxycytidine kinase [Source:MGI Symbol;Acc:MGI:102726]	-
ENSMUSG00000014355	2668	3014	3124	3063	Anapc1	2	128610104	128687391	-	16714	protein_coding	anaphase promoting complex subunit 1 [Source:MGI Symbol;Acc:MGI:103097]	-
ENSMUSG00000020440	2598	2885	3206	3177	Arf5	6	28423560	28426602	+	1907	protein_coding	ADP-ribosylation factor 5 [Source:MGI Symbol;Acc:MGI:99434]	-
ENSMUSG00000024974	2745	2950	2920	3251	Smc3	19	53600398	53645833	+	5541	protein_coding	structural maintenance of chromosomes 3 [Source:MGI Symbol;Acc:MGI:1339795]	-
ENSMUSG00000049723	2055	2298	3659	3841	Mmp12	9	7344381	7369499	+	7237	protein_coding	matrix metallopeptidase 12 [Source:MGI Symbol;Acc:MGI:97005]	-
ENSMUSG00000029686	2967	3095	2903	2886	Cul1	6	47453398	47526139	+	4040	protein_coding	cullin 1 [Source:MGI Symbol;Acc:MGI:1349658]	-
ENSMUSG00000021987	2590	2979	3115	3158	Mtmr6	14	60265228	60302370	+	4437	protein_coding	myotubularin related protein 6 [Source:MGI Symbol;Acc:MGI:2145637]	-
ENSMUSG00000040188	2717	3033	3098	2986	Scamp2	9	57560943	57588795	+	3238	protein_coding	secretory carrier membrane protein 2 [Source:MGI Symbol;Acc:MGI:1346518]	-
ENSMUSG00000030257	2694	2613	3416	3105	Srgap3	6	112717971	112947266	-	9852	protein_coding	SLIT-ROBO Rho GTPase activating protein 3 [Source:MGI Symbol;Acc:MGI:2152938]	-
ENSMUSG00000035247	2783	2886	3202	2956	Hectd1	12	51743722	51829536	-	14950	protein_coding	HECT domain E3 ubiquitin protein ligase 1 [Source:MGI Symbol;Acc:MGI:2384768]	-
ENSMUSG00000004364	2907	3230	2831	2839	Cul3	1	80264923	80340480	-	4873	protein_coding	cullin 3 [Source:MGI Symbol;Acc:MGI:1347360]	-
ENSMUSG00000026158	2869	2961	3005	2970	Ogfrl1	1	23366424	23397772	-	8109	protein_coding	opioid growth factor receptor-like 1 [Source:MGI Symbol;Acc:MGI:1917405]	-
ENSMUSG00000031902	2790	3108	2888	3007	Nfatc3	8	106058840	106130537	+	11726	protein_coding	nuclear factor of activated T cells, cytoplasmic, calcineurin dependent 3 [Source:MGI Symbol;Acc:MGI:103296]	RHD
ENSMUSG00000026034	3018	3173	2678	2917	Clk1	1	58410189	58424066	-	8132	protein_coding	CDC-like kinase 1 [Source:MGI Symbol;Acc:MGI:107403]	-
ENSMUSG00000021264	2537	3095	3066	3088	Yy1	12	108792973	108820148	+	6418	protein_coding	YY1 transcription factor [Source:MGI Symbol;Acc:MGI:99150]	zf-C2H2
ENSMUSG00000057406	2601	2670	3294	3213	Nsd2	5	33820725	33897975	+	16803	protein_coding	nuclear receptor binding SET domain protein 2 [Source:MGI Symbol;Acc:MGI:1276574]	HMG
ENSMUSG00000026656	2260	2469	3395	3653	Fcgr2b	1	170958617	170976547	-	5790	protein_coding	Fc receptor, IgG, low affinity IIb [Source:MGI Symbol;Acc:MGI:95499]	-
ENSMUSG00000022175	2504	2833	3339	3095	Lrp10	14	54464137	54471497	+	4463	protein_coding	low-density lipoprotein receptor-related protein 10 [Source:MGI Symbol;Acc:MGI:1929480]	-
ENSMUSG00000037876	3026	3348	2701	2693	Jmjd1c	10	67096125	67256326	+	17822	protein_coding	jumonji domain containing 1C [Source:MGI Symbol;Acc:MGI:1918614]	-
ENSMUSG00000041112	2936	3151	2782	2896	Elmo1	13	20090596	20608353	+	12580	protein_coding	engulfment and cell motility 1 [Source:MGI Symbol;Acc:MGI:2153044]	-
ENSMUSG00000036503	2995	3401	2606	2748	Rnf13	3	57736062	57835233	+	10019	protein_coding	ring finger protein 13 [Source:MGI Symbol;Acc:MGI:1346341]	-
ENSMUSG00000027544	2671	2927	3208	2888	Nfatc2	2	168476410	168601657	-	10578	protein_coding	nuclear factor of activated T cells, cytoplasmic, calcineurin dependent 2 [Source:MGI Symbol;Acc:MGI:102463]	RHD
ENSMUSG00000032803	2626	2880	3067	3116	Cdv3	9	103353094	103365840	-	7403	protein_coding	carnitine deficiency-associated gene expressed in ventricle 3 [Source:MGI Symbol;Acc:MGI:2448759]	-
ENSMUSG00000023994	2582	2864	3096	3144	Nfya	17	48386885	48409906	-	7315	protein_coding	nuclear transcription factor-Y alpha [Source:MGI Symbol;Acc:MGI:97316]	NF-YA
ENSMUSG00000033335	2629	2818	3026	3206	Dnm2	9	21424908	21507759	+	5330	protein_coding	dynamin 2 [Source:MGI Symbol;Acc:MGI:109547]	-
ENSMUSG00000019943	2600	2731	3125	3221	Atp2b1	10	98914406	99026143	+	15218	protein_coding	ATPase, Ca++ transporting, plasma membrane 1 [Source:MGI Symbol;Acc:MGI:104653]	-
ENSMUSG00000059326	2152	2270	3484	3754	Csf2ra	19	61224402	61228418	-	1849	protein_coding	colony stimulating factor 2 receptor, alpha, low-affinity (granulocyte-macrophage) [Source:MGI Symbol;Acc:MGI:1339754]	-
ENSMUSG00000019731	2662	2847	3084	3064	Slc35e1	8	72480641	72492614	-	4470	protein_coding	solute carrier family 35, member E1 [Source:MGI Symbol;Acc:MGI:2142403]	-
ENSMUSG00000002365	2694	3062	2902	2996	Snx9	17	5841329	5931954	+	3617	protein_coding	sorting nexin 9 [Source:MGI Symbol;Acc:MGI:1913866]	-
ENSMUSG00000032812	2540	2697	3244	3164	Arap1	7	101348067	101412586	+	8433	protein_coding	ArfGAP with RhoGAP domain, ankyrin repeat and PH domain 1 [Source:MGI Symbol;Acc:MGI:1916960]	-
ENSMUSG00000014077	2942	3242	2639	2818	Chp1	2	119547697	119587027	+	3499	protein_coding	calcineurin-like EF hand protein 1 [Source:MGI Symbol;Acc:MGI:1927185]	-
ENSMUSG00000040462	2513	2860	3126	3138	Os9	10	127095650	127121131	-	2629	protein_coding	amplified in osteosarcoma [Source:MGI Symbol;Acc:MGI:1924301]	-
ENSMUSG00000048120	2505	2809	3212	3106	Entpd1	19	40612366	40741602	+	5580	protein_coding	ectonucleoside triphosphate diphosphohydrolase 1 [Source:MGI Symbol;Acc:MGI:102805]	-
ENSMUSG00000026170	2574	3059	2833	3161	Cyp27a1	1	74713574	74737892	+	2173	protein_coding	cytochrome P450, family 27, subfamily a, polypeptide 1 [Source:MGI Symbol;Acc:MGI:88594]	-
ENSMUSG00000050919	2543	2735	3320	3028	Zfp366	13	99184823	99250656	+	6382	protein_coding	zinc finger protein 366 [Source:MGI Symbol;Acc:MGI:2178429]	zf-C2H2
ENSMUSG00000028161	2830	3127	2826	2841	Ppp3ca	3	136670124	136937727	+	9981	protein_coding	protein phosphatase 3, catalytic subunit, alpha isoform [Source:MGI Symbol;Acc:MGI:107164]	-
ENSMUSG00000032872	2608	2927	2952	3132	Cyb5r4	9	87022014	87077774	+	6736	protein_coding	cytochrome b5 reductase 4 [Source:MGI Symbol;Acc:MGI:2386848]	-
ENSMUSG00000042759	2258	2529	3419	3394	Apobr	7	126584942	126589112	+	3779	protein_coding	apolipoprotein B receptor [Source:MGI Symbol;Acc:MGI:2176230]	-
ENSMUSG00000024851	2628	2624	3087	3251	Pitpnm1	19	4099998	4113965	+	6889	protein_coding	phosphatidylinositol transfer protein, membrane-associated 1 [Source:MGI Symbol;Acc:MGI:1197524]	-
ENSMUSG00000068882	2710	3063	2735	3073	Ssb	2	69861562	69871846	+	2160	protein_coding	Sjogren syndrome antigen B [Source:MGI Symbol;Acc:MGI:98423]	-
ENSMUSG00000049659	2692	3029	2843	3017	Aftph	11	20685084	20741589	-	6979	protein_coding	aftiphilin [Source:MGI Symbol;Acc:MGI:1923012]	-
ENSMUSG00000032604	2473	2938	3036	3133	Qars	9	108507706	108515941	+	6572	protein_coding	glutaminyl-tRNA synthetase [Source:MGI Symbol;Acc:MGI:1915851]	-
ENSMUSG00000020101	2339	2541	3394	3303	Vsir	10	60346851	60372684	+	5014	protein_coding	V-set immunoregulatory receptor [Source:MGI Symbol;Acc:MGI:1921298]	-
ENSMUSG00000032458	2786	2878	2897	3003	Copb2	9	98563721	98588382	+	6351	protein_coding	coatomer protein complex, subunit beta 2 (beta prime) [Source:MGI Symbol;Acc:MGI:1354962]	-
ENSMUSG00000019866	2707	2827	3145	2883	Crybg1	10	43950636	44148853	-	7525	protein_coding	crystallin beta-gamma domain containing 1 [Source:MGI Symbol;Acc:MGI:109544]	-
ENSMUSG00000058355	2939	2986	2676	2958	Abce1	8	79683462	79711740	-	6004	protein_coding	ATP-binding cassette, sub-family E (OABP), member 1 [Source:MGI Symbol;Acc:MGI:1195458]	-
ENSMUSG00000022536	2595	2703	3093	3167	Glyr1	16	5013909	5049863	-	8405	protein_coding	glyoxylate reductase 1 homolog (Arabidopsis) [Source:MGI Symbol;Acc:MGI:1921272]	-
ENSMUSG00000020463	2910	3229	2676	2739	Ppp4r3b	11	29172890	29220797	+	5694	protein_coding	protein phosphatase 4 regulatory subunit 3B [Source:MGI Symbol;Acc:MGI:2144474]	-
ENSMUSG00000028603	2551	2851	3111	3039	Scp2	4	108043839	108144998	-	3478	protein_coding	sterol carrier protein 2, liver [Source:MGI Symbol;Acc:MGI:98254]	-
ENSMUSG00000032598	2731	2800	2906	3114	Nckipsd	9	108808368	108818844	+	4656	protein_coding	NCK interacting protein with SH3 domain [Source:MGI Symbol;Acc:MGI:1931834]	-
ENSMUSG00000102869	2734	2894	3006	2901	2900097C17Rik	2	156388065	156392979	-	4915	lincRNA	RIKEN cDNA 2900097C17 gene [Source:MGI Symbol;Acc:MGI:1914767]	-
ENSMUSG00000028560	2483	2891	2992	3169	Usp1	4	98923810	98935543	+	3733	protein_coding	ubiquitin specific peptidase 1 [Source:MGI Symbol;Acc:MGI:2385198]	-
ENSMUSG00000020275	2636	2696	3164	3039	Rel	11	23736847	23770970	-	7466	protein_coding	reticuloendotheliosis oncogene [Source:MGI Symbol;Acc:MGI:97897]	RHD
ENSMUSG00000019804	2716	3019	2864	2929	Snx3	10	42502030	42535381	+	1413	protein_coding	sorting nexin 3 [Source:MGI Symbol;Acc:MGI:1860188]	-
ENSMUSG00000026430	2743	3059	2796	2926	Rassf5	1	131176410	131245258	-	3997	protein_coding	Ras association (RalGDS/AF-6) domain family member 5 [Source:MGI Symbol;Acc:MGI:1926375]	-
ENSMUSG00000026773	2471	2686	3177	3175	Pfkfb3	2	11471433	11554077	-	7561	protein_coding	6-phosphofructo-2-kinase/fructose-2,6-biphosphatase 3 [Source:MGI Symbol;Acc:MGI:2181202]	-
ENSMUSG00000021583	2688	2955	2887	2976	Erap1	13	74639568	74693201	+	7280	protein_coding	endoplasmic reticulum aminopeptidase 1 [Source:MGI Symbol;Acc:MGI:1933403]	-
ENSMUSG00000029110	2603	2908	2946	3044	Rnf4	5	34336289	34355629	+	7287	protein_coding	ring finger protein 4 [Source:MGI Symbol;Acc:MGI:1201691]	-
ENSMUSG00000026628	1972	2200	3612	3705	Atf3	1	191170296	191218039	-	2154	protein_coding	activating transcription factor 3 [Source:MGI Symbol;Acc:MGI:109384]	TF_bZIP
ENSMUSG00000024908	2726	2990	2967	2798	Ppp6r3	19	3454928	3575749	-	9378	protein_coding	protein phosphatase 6, regulatory subunit 3 [Source:MGI Symbol;Acc:MGI:1921807]	-
ENSMUSG00000029426	2730	2925	2860	2962	Scarb2	5	92441314	92506833	-	6285	protein_coding	scavenger receptor class B, member 2 [Source:MGI Symbol;Acc:MGI:1196458]	-
ENSMUSG00000032393	2873	2999	2721	2879	Dpp8	9	65032414	65082651	+	13707	protein_coding	dipeptidylpeptidase 8 [Source:MGI Symbol;Acc:MGI:1921638]	-
ENSMUSG00000057322	2257	2644	3461	3108	Rpl38	11	114668524	114672331	+	542	protein_coding	ribosomal protein L38 [Source:MGI Symbol;Acc:MGI:1914921]	-
ENSMUSG00000078652	2575	2786	2970	3138	Psme3	11	101316213	101323537	+	2949	protein_coding	proteaseome (prosome, macropain) activator subunit 3 (PA28 gamma, Ki) [Source:MGI Symbol;Acc:MGI:1096366]	-
ENSMUSG00000034290	2669	2847	3071	2868	Nek9	12	85299514	85339362	-	5386	protein_coding	NIMA (never in mitosis gene a)-related expressed kinase 9 [Source:MGI Symbol;Acc:MGI:2387995]	-
ENSMUSG00000052056	2780	2917	2958	2795	Zfp217	2	170108643	170148103	-	6139	protein_coding	zinc finger protein 217 [Source:MGI Symbol;Acc:MGI:2685408]	zf-C2H2
ENSMUSG00000021610	2647	3126	2778	2899	Clptm1l	13	73604006	73620605	+	3068	protein_coding	CLPTM1-like [Source:MGI Symbol;Acc:MGI:2442892]	-
ENSMUSG00000056692	2407	2514	3315	3212	D17Wsu92e	17	27751235	27820648	-	5287	protein_coding	DNA segment, Chr 17, Wayne State University 92, expressed [Source:MGI Symbol;Acc:MGI:106281]	-
ENSMUSG00000027506	2937	3337	2546	2627	Tpd52	3	8925593	9004723	-	7487	protein_coding	tumor protein D52 [Source:MGI Symbol;Acc:MGI:107749]	-
ENSMUSG00000026701	2922	3352	2554	2611	Prdx6	1	161240112	161251219	-	4804	protein_coding	peroxiredoxin 6 [Source:MGI Symbol;Acc:MGI:894320]	-
ENSMUSG00000020821	2495	2510	3338	3078	Kif1c	11	70700548	70731964	+	7276	protein_coding	kinesin family member 1C [Source:MGI Symbol;Acc:MGI:1098260]	-
ENSMUSG00000000732	2548	2820	2924	3117	Icosl	10	78069302	78083913	+	4620	protein_coding	icos ligand [Source:MGI Symbol;Acc:MGI:1354701]	-
ENSMUSG00000026116	2636	2827	3048	2893	Tmem131	1	36792191	36943666	-	9413	protein_coding	transmembrane protein 131 [Source:MGI Symbol;Acc:MGI:1927110]	-
ENSMUSG00000034297	2851	2842	3142	2568	Med13	11	86267033	86357602	-	10840	protein_coding	mediator complex subunit 13 [Source:MGI Symbol;Acc:MGI:3029632]	-
ENSMUSG00000033382	2809	2909	2690	2994	Trappc8	18	20817223	20896093	-	12045	protein_coding	trafficking protein particle complex 8 [Source:MGI Symbol;Acc:MGI:2443008]	-
ENSMUSG00000026796	2560	2864	3060	2896	Fam129b	2	32876114	32925254	+	4672	protein_coding	family with sequence similarity 129, member B [Source:MGI Symbol;Acc:MGI:2442910]	-
ENSMUSG00000031232	2672	2818	2949	2941	Magt1	X	105968084	106011906	-	4672	protein_coding	magnesium transporter 1 [Source:MGI Symbol;Acc:MGI:1914325]	-
ENSMUSG00000030671	2618	2802	2966	2978	Pde3b	7	114415281	114539251	+	9114	protein_coding	phosphodiesterase 3B, cGMP-inhibited [Source:MGI Symbol;Acc:MGI:1333863]	-
ENSMUSG00000042323	2724	2863	3054	2719	Pbrm1	14	31019138	31121592	+	8846	protein_coding	polybromo 1 [Source:MGI Symbol;Acc:MGI:1923998]	HMG
ENSMUSG00000005034	2720	3075	2805	2759	Prkacb	3	146729574	146812990	-	8772	protein_coding	protein kinase, cAMP dependent, catalytic, beta [Source:MGI Symbol;Acc:MGI:97594]	-
ENSMUSG00000018474	2547	2710	3048	3044	Chd3	11	69343273	69369406	-	8443	protein_coding	chromodomain helicase DNA binding protein 3 [Source:MGI Symbol;Acc:MGI:1344395]	-
ENSMUSG00000028719	2542	2762	2987	3054	Cmpk1	4	114959336	114987241	-	3420	protein_coding	cytidine monophosphate (UMP-CMP) kinase 1 [Source:MGI Symbol;Acc:MGI:1913838]	-
ENSMUSG00000066151	2639	2882	2896	2921	Fkbp15	4	62300342	62360548	-	7515	protein_coding	FK506 binding protein 15 [Source:MGI Symbol;Acc:MGI:2444782]	-
ENSMUSG00000021585	2617	2964	2848	2896	Cast	13	74692368	74808810	-	11470	protein_coding	calpastatin [Source:MGI Symbol;Acc:MGI:1098236]	-
ENSMUSG00000032612	2596	2981	2728	3019	Usp4	9	108347853	108392545	+	8628	protein_coding	ubiquitin specific peptidase 4 (proto-oncogene) [Source:MGI Symbol;Acc:MGI:98905]	-
ENSMUSG00000038388	2624	2836	2870	2977	Mpp6	6	50110241	50198939	+	6254	protein_coding	membrane protein, palmitoylated 6 (MAGUK p55 subfamily member 6) [Source:MGI Symbol;Acc:MGI:1927340]	-
ENSMUSG00000041736	2242	2502	3328	3225	Tspo	15	83563592	83574203	+	1051	protein_coding	translocator protein [Source:MGI Symbol;Acc:MGI:88222]	-
ENSMUSG00000042626	2377	2687	3259	2971	Shc1	3	89418443	89430027	+	5645	protein_coding	src homology 2 domain-containing transforming protein C1 [Source:MGI Symbol;Acc:MGI:98296]	-
ENSMUSG00000026393	2763	3007	2699	2810	Nek7	1	138482875	138620141	-	7376	protein_coding	NIMA (never in mitosis gene a)-related expressed kinase 7 [Source:MGI Symbol;Acc:MGI:1890645]	-
ENSMUSG00000035248	2611	2861	2941	2866	Tut7	13	59771561	59823147	-	14732	protein_coding	terminal uridylyl transferase 7 [Source:MGI Symbol;Acc:MGI:2387179]	-
ENSMUSG00000056770	2577	2798	2898	2999	Setd3	12	108106431	108179314	-	6035	protein_coding	SET domain containing 3 [Source:MGI Symbol;Acc:MGI:1289184]	-
ENSMUSG00000023118	2548	2715	2913	3090	Sympk	7	19024377	19054618	+	10534	protein_coding	symplekin [Source:MGI Symbol;Acc:MGI:1915438]	-
ENSMUSG00000024404	2760	2943	2681	2882	Riok3	18	12128850	12157367	+	3661	protein_coding	RIO kinase 3 [Source:MGI Symbol;Acc:MGI:1914128]	-
ENSMUSG00000034792	2719	2957	2817	2765	Gna15	10	81502306	81524225	-	2135	protein_coding	guanine nucleotide binding protein, alpha 15 [Source:MGI Symbol;Acc:MGI:95770]	-
ENSMUSG00000020649	2181	2466	3262	3348	Rrm2	12	24708241	24714146	+	2771	protein_coding	ribonucleotide reductase M2 [Source:MGI Symbol;Acc:MGI:98181]	-
ENSMUSG00000033721	2495	2700	3058	3001	Vav3	3	109340653	109685698	+	6005	protein_coding	vav 3 oncogene [Source:MGI Symbol;Acc:MGI:1888518]	-
ENSMUSG00000060671	2456	2700	3142	2948	Atp8b2	3	89939481	89963508	-	8561	protein_coding	ATPase, class I, type 8B, member 2 [Source:MGI Symbol;Acc:MGI:1859660]	-
ENSMUSG00000024507	2470	2816	2931	3029	Hsd17b4	18	50128201	50196269	+	3404	protein_coding	hydroxysteroid (17-beta) dehydrogenase 4 [Source:MGI Symbol;Acc:MGI:105089]	-
ENSMUSG00000023088	2507	2767	3037	2930	Abcc1	16	14361558	14475737	+	15092	protein_coding	ATP-binding cassette, sub-family C (CFTR/MRP), member 1 [Source:MGI Symbol;Acc:MGI:102676]	-
ENSMUSG00000036565	2268	2456	3358	3147	Ttyh3	5	140620578	140649031	-	5684	protein_coding	tweety family member 3 [Source:MGI Symbol;Acc:MGI:1925589]	-
ENSMUSG00000051344	2454	2552	3075	3143	Plekhm3	1	64785983	64956824	-	10921	protein_coding	pleckstrin homology domain containing, family M, member 3 [Source:MGI Symbol;Acc:MGI:2443627]	-
ENSMUSG00000027452	2197	2426	3376	3204	Acss1	2	150618105	150668500	-	4128	protein_coding	acyl-CoA synthetase short-chain family member 1 [Source:MGI Symbol;Acc:MGI:1915988]	-
ENSMUSG00000045767	2656	2928	2764	2852	B230219D22Rik	13	55693124	55703500	+	4652	protein_coding	RIKEN cDNA B230219D22 gene [Source:MGI Symbol;Acc:MGI:1925771]	-
ENSMUSG00000022150	2146	2351	3225	3473	Dab2	15	6299788	6440712	+	7342	protein_coding	disabled 2, mitogen-responsive phosphoprotein [Source:MGI Symbol;Acc:MGI:109175]	-
ENSMUSG00000023277	2343	2666	3109	3074	Twf2	9	106203108	106215389	+	2319	protein_coding	twinfilin actin binding protein 2 [Source:MGI Symbol;Acc:MGI:1346078]	-
ENSMUSG00000021807	2621	3127	2563	2867	Rtraf	14	19811351	19823824	-	1927	protein_coding	RNA transcription, translation and transport factor [Source:MGI Symbol;Acc:MGI:1915295]	-
ENSMUSG00000028410	2417	2780	3045	2920	Dnaja1	4	40722150	40737149	+	8629	protein_coding	DnaJ heat shock protein family (Hsp40) member A1 [Source:MGI Symbol;Acc:MGI:1270129]	-
ENSMUSG00000027630	2697	2850	2787	2820	Tbl1xr1	3	22076652	22216594	+	8903	protein_coding	transducin (beta)-like 1X-linked receptor 1 [Source:MGI Symbol;Acc:MGI:2441730]	-
ENSMUSG00000015575	2629	2957	2640	2928	Atp6v0e	17	26676396	26699644	+	3261	protein_coding	ATPase, H+ transporting, lysosomal V0 subunit E [Source:MGI Symbol;Acc:MGI:1328318]	-
ENSMUSG00000009555	2530	2765	2806	3038	Cdk9	2	32705784	32713076	-	4611	protein_coding	cyclin-dependent kinase 9 (CDC2-related kinase) [Source:MGI Symbol;Acc:MGI:1328368]	-
ENSMUSG00000037851	2586	2898	2789	2860	Iars	13	49682100	49734267	+	5272	protein_coding	isoleucine-tRNA synthetase [Source:MGI Symbol;Acc:MGI:2145219]	-
ENSMUSG00000034675	2256	2551	3079	3246	Dbn1	13	55473429	55488111	-	4514	protein_coding	drebrin 1 [Source:MGI Symbol;Acc:MGI:1931838]	-
ENSMUSG00000029777	2486	2902	2785	2957	Gars	6	55038007	55079500	+	3119	protein_coding	glycyl-tRNA synthetase [Source:MGI Symbol;Acc:MGI:2449057]	-
ENSMUSG00000025220	2568	2851	2793	2906	Mgea5	19	45750261	45783520	-	5024	protein_coding	meningioma expressed antigen 5 (hyaluronidase) [Source:MGI Symbol;Acc:MGI:1932139]	-
ENSMUSG00000041354	2493	2828	2762	3001	Rgl2	17	33929543	33937687	+	4625	protein_coding	ral guanine nucleotide dissociation stimulator-like 2 [Source:MGI Symbol;Acc:MGI:107483]	-
ENSMUSG00000008859	2478	2877	2952	2774	Rala	13	17880571	17944239	-	2899	protein_coding	v-ral simian leukemia viral oncogene A (ras related) [Source:MGI Symbol;Acc:MGI:1927243]	-
ENSMUSG00000022403	2361	2852	2844	3012	St13	15	81363669	81400077	-	10305	protein_coding	suppression of tumorigenicity 13 [Source:MGI Symbol;Acc:MGI:1917606]	-
ENSMUSG00000004936	2282	2800	2935	3044	Map2k1	9	64185770	64253631	-	3391	protein_coding	mitogen-activated protein kinase kinase 1 [Source:MGI Symbol;Acc:MGI:1346866]	-
ENSMUSG00000029687	2265	2492	3034	3269	Ezh2	6	47530139	47595341	-	6678	protein_coding	enhancer of zeste 2 polycomb repressive complex 2 subunit [Source:MGI Symbol;Acc:MGI:107940]	-
ENSMUSG00000021686	2438	2776	2859	2966	Ap3b1	13	94358960	94566317	+	4548	protein_coding	adaptor-related protein complex 3, beta 1 subunit [Source:MGI Symbol;Acc:MGI:1333879]	-
ENSMUSG00000032253	2712	2872	2798	2654	Phip	9	82866159	82975516	-	33312	protein_coding	pleckstrin homology domain interacting protein [Source:MGI Symbol;Acc:MGI:1932404]	-
ENSMUSG00000036622	2687	2796	2702	2843	Atp13a2	4	140986873	141007330	+	6000	protein_coding	ATPase type 13A2 [Source:MGI Symbol;Acc:MGI:1922022]	-
ENSMUSG00000023175	2408	2706	2901	3013	Bsg	10	79704491	79711969	+	1814	protein_coding	basigin [Source:MGI Symbol;Acc:MGI:88208]	-
ENSMUSG00000030824	2466	2619	2903	3027	Nucb1	7	45490458	45510406	-	8212	protein_coding	nucleobindin 1 [Source:MGI Symbol;Acc:MGI:97388]	-
ENSMUSG00000078619	2491	2752	2904	2867	Smarcd2	11	106263179	106272972	-	3589	protein_coding	SWI/SNF related, matrix associated, actin dependent regulator of chromatin, subfamily d, member 2 [Source:MGI Symbol;Acc:MGI:1933621]	-
ENSMUSG00000017760	2397	2725	3050	2841	Ctsa	2	164832873	164841032	+	4715	protein_coding	cathepsin A [Source:MGI Symbol;Acc:MGI:97748]	-
ENSMUSG00000015291	2649	2816	2581	2965	Gdi1	X	74304998	74311862	+	4296	protein_coding	guanosine diphosphate (GDP) dissociation inhibitor 1 [Source:MGI Symbol;Acc:MGI:99846]	-
ENSMUSG00000029640	2387	2536	2943	3123	Usp12	5	146734809	146795006	-	4639	protein_coding	ubiquitin specific peptidase 12 [Source:MGI Symbol;Acc:MGI:1270128]	-
ENSMUSG00000048271	2687	2695	2773	2828	Rbm33	5	28317121	28419239	+	12502	protein_coding	RNA binding motif protein 33 [Source:MGI Symbol;Acc:MGI:1919670]	-
ENSMUSG00000029004	2750	2900	2658	2672	Kmt2e	5	23434441	23504235	+	10444	protein_coding	lysine (K)-specific methyltransferase 2E [Source:MGI Symbol;Acc:MGI:1924825]	-
ENSMUSG00000011752	2254	2515	3104	3102	Pgam1	19	41911871	41918664	+	1831	protein_coding	phosphoglycerate mutase 1 [Source:MGI Symbol;Acc:MGI:97552]	-
ENSMUSG00000035325	2631	2785	2785	2770	Sec31a	5	100361649	100416234	-	7884	protein_coding	Sec31 homolog A (S. cerevisiae) [Source:MGI Symbol;Acc:MGI:1916412]	-
ENSMUSG00000011179	2587	2755	2715	2908	Odc1	12	17544794	17551505	+	3405	protein_coding	ornithine decarboxylase, structural 1 [Source:MGI Symbol;Acc:MGI:97402]	-
ENSMUSG00000019877	2729	2958	2648	2620	Serinc1	10	57515774	57532530	-	5150	protein_coding	serine incorporator 1 [Source:MGI Symbol;Acc:MGI:1926228]	-
ENSMUSG00000026083	2516	2697	2841	2900	Eif5b	1	37998010	38055579	+	9753	protein_coding	eukaryotic translation initiation factor 5B [Source:MGI Symbol;Acc:MGI:2441772]	-
ENSMUSG00000042506	2636	2752	2746	2819	Usp22	11	61151785	61175055	-	4886	protein_coding	ubiquitin specific peptidase 22 [Source:MGI Symbol;Acc:MGI:2144157]	-
ENSMUSG00000002222	2762	2888	2604	2697	Rmnd5a	6	71388634	71440637	-	6783	protein_coding	required for meiotic nuclear division 5 homolog A [Source:MGI Symbol;Acc:MGI:1915727]	-
ENSMUSG00000062014	2611	2862	2708	2765	Gmfb	14	46808149	46822242	-	6844	protein_coding	glia maturation factor, beta [Source:MGI Symbol;Acc:MGI:1927133]	-
ENSMUSG00000021306	2449	3092	2750	2622	Gpr137b	13	13357620	13394014	-	5026	protein_coding	G protein-coupled receptor 137B [Source:MGI Symbol;Acc:MGI:1891463]	-
ENSMUSG00000025162	2278	2608	3017	3005	Csnk1d	11	120961749	120991330	-	5022	protein_coding	casein kinase 1, delta [Source:MGI Symbol;Acc:MGI:1355272]	-
ENSMUSG00000026536	2014	2198	3301	3393	Ifi211	1	173896345	173913046	-	1785	protein_coding	interferon activated gene 211 [Source:MGI Symbol;Acc:MGI:3041120]	-
ENSMUSG00000037685	2486	2590	2990	2823	Atp8a1	5	67618140	67847434	-	14278	protein_coding	ATPase, aminophospholipid transporter (APLT), class I, type 8A, member 1 [Source:MGI Symbol;Acc:MGI:1330848]	-
ENSMUSG00000051851	2093	2404	3311	3071	Rtl8c	X	53608032	53608432	+	401	protein_coding	retrotransposon Gag like 8C [Source:MGI Symbol;Acc:MGI:1920115]	-
ENSMUSG00000029705	2384	2541	3028	2924	Cux1	5	136248135	136567490	-	20024	protein_coding	cut-like homeobox 1 [Source:MGI Symbol;Acc:MGI:88568]	CUT
ENSMUSG00000061032	2554	2696	2767	2859	Rrp1	10	78400384	78413043	-	3337	protein_coding	ribosomal RNA processing 1 homolog (S. cerevisiae) [Source:MGI Symbol;Acc:MGI:1203500]	-
ENSMUSG00000037674	2654	2852	2646	2699	Rfx7	9	72532240	72622937	+	15302	protein_coding	regulatory factor X, 7 [Source:MGI Symbol;Acc:MGI:2442675]	RFX
ENSMUSG00000056429	2437	2766	2717	2929	Tgoln1	6	72608432	72617000	-	5013	protein_coding	trans-golgi network protein [Source:MGI Symbol;Acc:MGI:105080]	-
ENSMUSG00000033940	2325	2782	2914	2821	Brk1	6	113604772	113616951	+	1095	protein_coding	BRICK1, SCAR/WAVE actin-nucleating complex subunit [Source:MGI Symbol;Acc:MGI:1915406]	-
ENSMUSG00000061175	2854	2932	2593	2450	Fnip2	3	79455974	79567796	-	8364	protein_coding	folliculin interacting protein 2 [Source:MGI Symbol;Acc:MGI:2683054]	-
ENSMUSG00000020265	2216	2664	3022	2916	Sumo3	10	77606097	77618331	+	3660	protein_coding	small ubiquitin-like modifier 3 [Source:MGI Symbol;Acc:MGI:1336201]	-
ENSMUSG00000038633	2524	2943	2585	2758	Degs1	1	182275772	182282804	-	2591	protein_coding	delta(4)-desaturase, sphingolipid 1 [Source:MGI Symbol;Acc:MGI:1097711]	-
ENSMUSG00000034610	2729	2728	2667	2676	Tut4	4	108459426	108559421	+	8684	protein_coding	terminal uridylyl transferase 4 [Source:MGI Symbol;Acc:MGI:2445126]	-
ENSMUSG00000026615	2517	2745	2754	2773	Eprs	1	185363044	185428360	+	18102	protein_coding	glutamyl-prolyl-tRNA synthetase [Source:MGI Symbol;Acc:MGI:97838]	-
ENSMUSG00000028906	2370	2646	2961	2810	Epb41	4	131923413	132075321	-	15942	protein_coding	erythrocyte membrane protein band 4.1 [Source:MGI Symbol;Acc:MGI:95401]	-
ENSMUSG00000073982	2305	2558	2961	2946	Rhog	7	102239123	102256054	-	1420	protein_coding	ras homolog family member G [Source:MGI Symbol;Acc:MGI:1928370]	-
ENSMUSG00000003435	2225	2557	2916	3059	Supt5	7	28314891	28338746	-	5764	protein_coding	suppressor of Ty 5 [Source:MGI Symbol;Acc:MGI:1202400]	-
ENSMUSG00000025278	2685	2804	2822	2439	Flnb	14	7817957	7951588	+	9198	protein_coding	filamin, beta [Source:MGI Symbol;Acc:MGI:2446089]	-
ENSMUSG00000032437	2514	2723	2780	2703	Stt3b	9	115242581	115310421	-	4221	protein_coding	STT3, subunit of the oligosaccharyltransferase complex, homolog B (S. cerevisiae) [Source:MGI Symbol;Acc:MGI:1915542]	-
ENSMUSG00000027195	2587	2729	2616	2787	Hsd17b12	2	94032689	94157964	-	2407	protein_coding	hydroxysteroid (17-beta) dehydrogenase 12 [Source:MGI Symbol;Acc:MGI:1926967]	-
ENSMUSG00000017561	2395	2854	2713	2743	Crlf3	11	80046493	80080991	-	4261	protein_coding	cytokine receptor-like factor 3 [Source:MGI Symbol;Acc:MGI:1860086]	-
ENSMUSG00000000751	2272	2534	2959	2937	Rpa1	11	75298166	75348324	-	5578	protein_coding	replication protein A1 [Source:MGI Symbol;Acc:MGI:1915525]	-
ENSMUSG00000029068	2540	2733	2637	2786	Ccnl2	4	155812489	155824543	+	5278	protein_coding	cyclin L2 [Source:MGI Symbol;Acc:MGI:1927119]	-
ENSMUSG00000027466	2275	2530	3006	2883	Rbck1	2	152316334	152332653	-	4601	protein_coding	RanBP-type and C3HC4-type zinc finger containing 1 [Source:MGI Symbol;Acc:MGI:1344372]	-
ENSMUSG00000056342	2668	2778	2743	2502	Usp34	11	23306895	23490560	+	18453	protein_coding	ubiquitin specific peptidase 34 [Source:MGI Symbol;Acc:MGI:109473]	-
ENSMUSG00000025651	2377	2635	2871	2806	Uqcrc1	9	108936633	108949623	+	4135	protein_coding	ubiquinol-cytochrome c reductase core protein 1 [Source:MGI Symbol;Acc:MGI:107876]	-
ENSMUSG00000043008	2419	2848	2695	2718	Klhl6	16	19946496	19983037	-	2609	protein_coding	kelch-like 6 [Source:MGI Symbol;Acc:MGI:2686922]	-
ENSMUSG00000002058	2654	2733	2543	2739	Unc119	11	78343482	78349164	+	2448	protein_coding	unc-119 lipid binding chaperone [Source:MGI Symbol;Acc:MGI:1328357]	-
ENSMUSG00000005779	2214	2589	2967	2896	Psmb4	3	94884093	94886961	-	1951	protein_coding	proteasome (prosome, macropain) subunit, beta type 4 [Source:MGI Symbol;Acc:MGI:1098257]	-
ENSMUSG00000070493	2113	2525	3098	2928	Chchd2	5	129881156	129887470	-	2269	protein_coding	coiled-coil-helix-coiled-coil-helix domain containing 2 [Source:MGI Symbol;Acc:MGI:1261428]	-
ENSMUSG00000056888	2458	2893	2541	2771	Glipr1	10	111985448	112002631	-	1543	protein_coding	GLI pathogenesis-related 1 (glioma) [Source:MGI Symbol;Acc:MGI:1920940]	-
ENSMUSG00000032382	2306	2652	2833	2870	Snx1	9	66088133	66126587	-	4339	protein_coding	sorting nexin 1 [Source:MGI Symbol;Acc:MGI:1928395]	-
ENSMUSG00000027287	2485	2653	2723	2799	Snap23	2	120567671	120601255	+	4293	protein_coding	synaptosomal-associated protein 23 [Source:MGI Symbol;Acc:MGI:109356]	-
ENSMUSG00000032301	2135	2500	2934	3091	Psma4	9	54950790	54958030	+	2370	protein_coding	proteasome (prosome, macropain) subunit, alpha type 4 [Source:MGI Symbol;Acc:MGI:1347060]	-
ENSMUSG00000040549	2456	2619	2804	2772	Ckap5	2	91526762	91620664	+	9462	protein_coding	cytoskeleton associated protein 5 [Source:MGI Symbol;Acc:MGI:1923036]	-
ENSMUSG00000024556	2444	2759	2729	2719	Me2	18	73770040	73815392	-	2455	protein_coding	malic enzyme 2, NAD(+)-dependent, mitochondrial [Source:MGI Symbol;Acc:MGI:2147351]	-
ENSMUSG00000033671	2468	2606	3003	2567	Cep350	1	155844964	155973255	-	16520	protein_coding	centrosomal protein 350 [Source:MGI Symbol;Acc:MGI:1921331]	-
ENSMUSG00000023456	1975	2348	3223	3098	Tpi1	6	124810586	124814296	-	2753	protein_coding	triosephosphate isomerase 1 [Source:MGI Symbol;Acc:MGI:98797]	-
ENSMUSG00000021488	2533	2489	3013	2607	Nsd1	13	55209782	55318325	+	17483	protein_coding	nuclear receptor-binding SET-domain protein 1 [Source:MGI Symbol;Acc:MGI:1276545]	-
ENSMUSG00000054693	2525	2716	2801	2589	Adam10	9	70678997	70780229	+	4913	protein_coding	a disintegrin and metallopeptidase domain 10 [Source:MGI Symbol;Acc:MGI:109548]	-
ENSMUSG00000040687	2380	2605	2794	2848	Madd	2	91137360	91183837	-	9086	protein_coding	MAP-kinase activating death domain [Source:MGI Symbol;Acc:MGI:2444672]	-
ENSMUSG00000028312	2257	2457	2810	3095	Smc2	4	52439243	52488260	+	5478	protein_coding	structural maintenance of chromosomes 2 [Source:MGI Symbol;Acc:MGI:106067]	-
ENSMUSG00000038991	2393	2583	2879	2744	Txndc5	13	38500079	38528824	-	4492	protein_coding	thioredoxin domain containing 5 [Source:MGI Symbol;Acc:MGI:2145316]	-
ENSMUSG00000024614	2637	2917	2526	2514	Tmx3	18	90510154	90543267	+	4611	protein_coding	thioredoxin-related transmembrane protein 3 [Source:MGI Symbol;Acc:MGI:2442418]	-
ENSMUSG00000000278	2200	2633	2857	2895	Scpep1	11	88924020	88955465	-	2097	protein_coding	serine carboxypeptidase 1 [Source:MGI Symbol;Acc:MGI:1921867]	-
ENSMUSG00000085438	2594	2863	2628	2479	1700020I14Rik	2	119594297	119607502	+	8306	lincRNA	RIKEN cDNA 1700020I14 gene [Source:MGI Symbol;Acc:MGI:1913852]	-
ENSMUSG00000004455	2183	2680	2858	2843	Ppp1cc	5	122158278	122175273	+	3424	protein_coding	protein phosphatase 1 catalytic subunit gamma [Source:MGI Symbol;Acc:MGI:104872]	-
ENSMUSG00000070691	2466	2665	2691	2736	Runx3	4	135120652	135177990	+	5003	protein_coding	runt related transcription factor 3 [Source:MGI Symbol;Acc:MGI:102672]	Runt
ENSMUSG00000024045	2442	2686	2726	2704	Akap8	17	32303676	32321153	-	3695	protein_coding	A kinase (PRKA) anchor protein 8 [Source:MGI Symbol;Acc:MGI:1928488]	-
ENSMUSG00000003161	2365	2767	2572	2847	Sri	5	8046078	8069379	+	4852	protein_coding	sorcin [Source:MGI Symbol;Acc:MGI:98419]	-
ENSMUSG00000091086	2708	3305	2096	2440	Rpl6l	10	111125851	111126721	+	871	processed_pseudogene	ribosomal protein L6-like [Source:MGI Symbol;Acc:MGI:3647789]	-
ENSMUSG00000022265	2598	2885	2544	2521	Ank	15	27466677	27594909	+	3610	protein_coding	progressive ankylosis [Source:MGI Symbol;Acc:MGI:3045421]	-
ENSMUSG00000020893	2127	2253	2953	3204	Per1	11	69095217	69109960	+	5631	protein_coding	period circadian clock 1 [Source:MGI Symbol;Acc:MGI:1098283]	-
ENSMUSG00000028618	2440	2627	2680	2786	Tmem59	4	107178399	107200996	+	2056	protein_coding	transmembrane protein 59 [Source:MGI Symbol;Acc:MGI:1929278]	-
ENSMUSG00000038619	2294	2563	2824	2848	Ensa	3	95624993	95632102	+	5346	protein_coding	endosulfine alpha [Source:MGI Symbol;Acc:MGI:1891189]	-
ENSMUSG00000015714	2355	2720	2622	2821	Cers2	3	95314791	95323599	+	3676	protein_coding	ceramide synthase 2 [Source:MGI Symbol;Acc:MGI:1924143]	Homeobox
ENSMUSG00000023186	2307	2512	2841	2857	Vwa5a	9	38718268	38743337	+	4899	protein_coding	von Willebrand factor A domain containing 5A [Source:MGI Symbol;Acc:MGI:1915026]	-
ENSMUSG00000028646	2502	2913	2458	2641	Rragc	4	123917446	123936997	+	3341	protein_coding	Ras-related GTP binding C [Source:MGI Symbol;Acc:MGI:1858751]	-
ENSMUSG00000062867	2111	2486	2973	2930	Impdh2	9	108560286	108565584	+	3077	protein_coding	inosine monophosphate dehydrogenase 2 [Source:MGI Symbol;Acc:MGI:109367]	-
ENSMUSG00000029104	2268	2399	3200	2625	Htt	5	34761740	34912534	+	24438	protein_coding	huntingtin [Source:MGI Symbol;Acc:MGI:96067]	-
ENSMUSG00000062270	2043	2470	2995	2980	Morf4l1	9	90091665	90114774	-	9754	protein_coding	mortality factor 4 like 1 [Source:MGI Symbol;Acc:MGI:1096551]	-
ENSMUSG00000027580	2006	2110	3380	2989	Helz2	2	181227615	181242027	-	11529	protein_coding	helicase with zinc finger 2, transcriptional coactivator [Source:MGI Symbol;Acc:MGI:2385169]	-
ENSMUSG00000026867	2552	2768	2598	2560	Gapvd1	2	34674594	34755232	-	13748	protein_coding	GTPase activating protein and VPS9 domains 1 [Source:MGI Symbol;Acc:MGI:1913941]	-
ENSMUSG00000034312	2513	2649	2654	2656	Iqsec1	6	90656088	90988685	-	11601	protein_coding	IQ motif and Sec7 domain 1 [Source:MGI Symbol;Acc:MGI:1196356]	-
ENSMUSG00000031422	2307	2627	2642	2893	Morf4l2	X	136732942	136743690	-	3135	protein_coding	mortality factor 4 like 2 [Source:MGI Symbol;Acc:MGI:1927167]	-
ENSMUSG00000050812	2524	2692	2627	2624	Ecpas	4	58798911	58912749	-	11447	protein_coding	Ecm29 proteasome adaptor and scaffold [Source:MGI Symbol;Acc:MGI:2140220]	-
ENSMUSG00000002325	2175	2613	2812	2863	Irf9	14	55603571	55610030	+	5386	protein_coding	interferon regulatory factor 9 [Source:MGI Symbol;Acc:MGI:107587]	IRF
ENSMUSG00000031701	2375	2789	2557	2730	Dnaja2	8	85537633	85555344	-	2975	protein_coding	DnaJ heat shock protein family (Hsp40) member A2 [Source:MGI Symbol;Acc:MGI:1931882]	-
ENSMUSG00000022673	2194	2470	3002	2781	Mcm4	16	15623897	15637400	-	3589	protein_coding	minichromosome maintenance complex component 4 [Source:MGI Symbol;Acc:MGI:103199]	-
ENSMUSG00000020580	2427	2637	2617	2760	Rock2	12	16894895	16987823	+	13897	protein_coding	Rho-associated coiled-coil containing protein kinase 2 [Source:MGI Symbol;Acc:MGI:107926]	-
ENSMUSG00000037533	2610	2721	2657	2447	Rapgef6	11	54522847	54699285	+	13049	protein_coding	Rap guanine nucleotide exchange factor (GEF) 6 [Source:MGI Symbol;Acc:MGI:2384761]	-
ENSMUSG00000004789	2322	2601	2643	2867	Dlst	12	85110833	85134845	+	9559	protein_coding	dihydrolipoamide S-succinyltransferase (E2 component of 2-oxo-glutarate complex) [Source:MGI Symbol;Acc:MGI:1926170]	-
ENSMUSG00000019254	2178	2461	2836	2955	Ppp1r12c	7	4481520	4501680	-	4960	protein_coding	protein phosphatase 1, regulatory subunit 12C [Source:MGI Symbol;Acc:MGI:1924258]	-
ENSMUSG00000055302	2278	2496	2945	2706	Mrfap1	5	36794867	36796772	-	1648	protein_coding	Morf4 family associated protein 1 [Source:MGI Symbol;Acc:MGI:1914818]	-
ENSMUSG00000032349	2411	2555	2743	2702	Elovl5	9	77917364	77984519	+	3522	protein_coding	ELOVL family member 5, elongation of long chain fatty acids (yeast) [Source:MGI Symbol;Acc:MGI:1916051]	-
ENSMUSG00000062933	1953	1201	4141	3106	Gm10123	9	96895658	96896147	+	490	processed_pseudogene	predicted pseudogene 10123 [Source:MGI Symbol;Acc:MGI:3704342]	-
ENSMUSG00000053332	2415	2744	2519	2710	Gas5	1	161034422	161038539	+	3760	processed_transcript	growth arrest specific 5 [Source:MGI Symbol;Acc:MGI:95659]	-
ENSMUSG00000032870	2412	2760	2496	2716	Smap2	4	120968317	121017247	-	3160	protein_coding	small ArfGAP 2 [Source:MGI Symbol;Acc:MGI:1917030]	-
ENSMUSG00000031010	2489	2571	2829	2481	Usp9x	X	13071498	13173328	+	15051	protein_coding	ubiquitin specific peptidase 9, X chromosome [Source:MGI Symbol;Acc:MGI:894681]	-
ENSMUSG00000019978	2249	2507	2873	2735	Epb41l2	10	25359798	25523519	+	11843	protein_coding	erythrocyte membrane protein band 4.1 like 2 [Source:MGI Symbol;Acc:MGI:103009]	-
ENSMUSG00000022500	2536	3006	2329	2482	Litaf	16	10959275	11066157	-	5156	protein_coding	LPS-induced TN factor [Source:MGI Symbol;Acc:MGI:1929512]	zf-LITAF-like
ENSMUSG00000037475	2613	2689	2549	2501	Thoc2	X	41794991	41920674	-	12666	protein_coding	THO complex 2 [Source:MGI Symbol;Acc:MGI:2442413]	-
ENSMUSG00000034354	2461	2571	2636	2683	Mtmr3	11	4480868	4594863	-	7588	protein_coding	myotubularin related protein 3 [Source:MGI Symbol;Acc:MGI:1921552]	-
ENSMUSG00000064339	2582	2800	2171	2795	mt-Rnr2	MT	1094	2675	+	1582	Mt_rRNA	mitochondrially encoded 16S rRNA [Source:MGI Symbol;Acc:MGI:102492]	-
ENSMUSG00000020114	2327	2660	2739	2616	Cand1	10	119199255	119240055	-	8357	protein_coding	cullin associated and neddylation disassociated 1 [Source:MGI Symbol;Acc:MGI:1261820]	-
ENSMUSG00000021819	2237	2400	2898	2802	Zswim8	14	20707552	20723619	+	8590	protein_coding	zinc finger SWIM-type containing 8 [Source:MGI Symbol;Acc:MGI:1919156]	-
ENSMUSG00000036528	2585	2751	2467	2517	Ppfibp2	7	107595207	107748583	+	10553	protein_coding	PTPRF interacting protein, binding protein 2 (liprin beta 2) [Source:MGI Symbol;Acc:MGI:894649]	-
ENSMUSG00000079197	2018	2503	2951	2848	Psme2	14	55587441	55591113	-	1764	protein_coding	proteasome (prosome, macropain) activator subunit 2 (PA28 beta) [Source:MGI Symbol;Acc:MGI:1096365]	-
ENSMUSG00000058881	2264	2376	2860	2816	Zfp516	18	82910879	83005314	+	7817	protein_coding	zinc finger protein 516 [Source:MGI Symbol;Acc:MGI:2443957]	zf-C2H2
ENSMUSG00000034255	2515	2694	2506	2600	Arhgap27	11	103331497	103363692	-	6415	protein_coding	Rho GTPase activating protein 27 [Source:MGI Symbol;Acc:MGI:1916903]	-
ENSMUSG00000031154	2183	2394	2903	2833	Otud5	X	7841364	7876626	+	5200	protein_coding	OTU domain containing 5 [Source:MGI Symbol;Acc:MGI:1859615]	-
ENSMUSG00000027782	2565	2620	2413	2687	Kpna4	3	69067149	69127113	-	8940	protein_coding	karyopherin (importin) alpha 4 [Source:MGI Symbol;Acc:MGI:1100848]	-
ENSMUSG00000039100	2239	2636	2858	2552	2022-03-06	15	31455891	31531053	-	9174	protein_coding	membrane-associated ring finger (C3HC4) 6 [Source:MGI Symbol;Acc:MGI:2442773]	-
ENSMUSG00000027566	2265	2471	2665	2882	Psma7	2	180036374	180042433	-	3071	protein_coding	proteasome (prosome, macropain) subunit, alpha type 7 [Source:MGI Symbol;Acc:MGI:1347070]	-
ENSMUSG00000038762	2271	2608	2658	2722	Abcf1	17	35956819	35969761	-	4410	protein_coding	ATP-binding cassette, sub-family F (GCN20), member 1 [Source:MGI Symbol;Acc:MGI:1351658]	-
ENSMUSG00000009376	2495	2629	2627	2506	Met	6	17463800	17573980	+	7679	protein_coding	met proto-oncogene [Source:MGI Symbol;Acc:MGI:96969]	-
ENSMUSG00000050621	2664	3168	1963	2460	Rps27rt	9	114982366	114982739	-	374	protein_coding	ribosomal protein S27, retrogene [Source:MGI Symbol;Acc:MGI:3704345]	-
ENSMUSG00000031389	2401	2382	2690	2768	Arhgap4	X	73891442	73921870	-	8105	protein_coding	Rho GTPase activating protein 4 [Source:MGI Symbol;Acc:MGI:2159577]	-
ENSMUSG00000073409	1884	2105	3008	3239	H2-Q6	17	35424850	35430055	+	2085	protein_coding	histocompatibility 2, Q region locus 6 [Source:MGI Symbol;Acc:MGI:95935]	-
ENSMUSG00000026970	2156	2317	2951	2806	Rbms1	2	60750193	60963192	-	5473	protein_coding	RNA binding motif, single stranded interacting protein 1 [Source:MGI Symbol;Acc:MGI:1861774]	-
ENSMUSG00000026123	2253	2541	2745	2689	Plekhb2	1	34849976	34879580	+	7987	protein_coding	pleckstrin homology domain containing, family B (evectins) member 2 [Source:MGI Symbol;Acc:MGI:2385825]	-
ENSMUSG00000075595	2530	2616	2651	2422	Zfp652	11	95712673	95835115	+	15444	protein_coding	zinc finger protein 652 [Source:MGI Symbol;Acc:MGI:2442221]	zf-C2H2
ENSMUSG00000002668	2582	2835	2302	2490	Dennd1c	17	57065905	57078514	-	5109	protein_coding	DENN/MADD domain containing 1C [Source:MGI Symbol;Acc:MGI:1918035]	-
ENSMUSG00000020257	2292	2622	2577	2716	Wdr82	9	106170928	106191139	+	6341	protein_coding	WD repeat domain containing 82 [Source:MGI Symbol;Acc:MGI:1924555]	-
ENSMUSG00000026977	2504	2735	2370	2593	2022-03-07	2	60209887	60250676	+	10391	protein_coding	membrane-associated ring finger (C3HC4) 7 [Source:MGI Symbol;Acc:MGI:1931053]	-
ENSMUSG00000053477	2823	2995	2219	2158	Tcf4	18	69343356	69689079	+	27382	protein_coding	transcription factor 4 [Source:MGI Symbol;Acc:MGI:98506]	bHLH
ENSMUSG00000029863	2515	2708	2451	2506	Casp2	6	42264985	42282508	+	7057	protein_coding	caspase 2 [Source:MGI Symbol;Acc:MGI:97295]	-
ENSMUSG00000020483	2273	2355	2990	2557	Dynll2	11	87979525	87987533	-	2736	protein_coding	dynein light chain LC8-type 2 [Source:MGI Symbol;Acc:MGI:1915347]	-
ENSMUSG00000030189	2178	2473	2757	2764	Ybx3	6	131364855	131388476	-	3075	protein_coding	Y box protein 3 [Source:MGI Symbol;Acc:MGI:2137670]	CSD
ENSMUSG00000023977	2395	2515	2613	2646	Ubr2	17	46928295	47010556	-	9814	protein_coding	ubiquitin protein ligase E3 component n-recognin 2 [Source:MGI Symbol;Acc:MGI:1861099]	-
ENSMUSG00000001289	2136	2423	2798	2810	Pfdn5	15	102326116	102331873	+	1394	protein_coding	prefoldin 5 [Source:MGI Symbol;Acc:MGI:1928753]	-
ENSMUSG00000000530	1746	2003	3200	3211	Acvrl1	15	101128522	101145336	+	4265	protein_coding	activin A receptor, type II-like 1 [Source:MGI Symbol;Acc:MGI:1338946]	-
ENSMUSG00000027751	2593	2884	2204	2476	Supt20	3	54692807	54728766	+	6266	protein_coding	suppressor of Ty 20 [Source:MGI Symbol;Acc:MGI:1929651]	-
ENSMUSG00000046688	2383	2465	2611	2696	Tifa	3	127789805	127832164	+	3199	protein_coding	TRAF-interacting protein with forkhead-associated domain [Source:MGI Symbol;Acc:MGI:2182965]	-
ENSMUSG00000042507	2322	2485	2745	2600	Elmsan1	12	84149176	84218881	-	7611	protein_coding	ELM2 and Myb/SANT-like domain containing 1 [Source:MGI Symbol;Acc:MGI:2685106]	-
ENSMUSG00000000386	1864	1891	3035	3350	Mx1	16	97447035	97462907	-	3785	protein_coding	MX dynamin-like GTPase 1 [Source:MGI Symbol;Acc:MGI:97243]	-
ENSMUSG00000030447	2469	2721	2522	2427	Cyfip1	7	55841745	55932602	+	11941	protein_coding	cytoplasmic FMR1 interacting protein 1 [Source:MGI Symbol;Acc:MGI:1338801]	-
ENSMUSG00000042167	2361	2538	2568	2670	Papd4	13	93146282	93192385	-	4173	protein_coding	PAP associated domain containing 4 [Source:MGI Symbol;Acc:MGI:2140950]	-
ENSMUSG00000032380	2351	2459	2697	2627	Dapk2	9	66158223	66272242	+	3512	protein_coding	death-associated protein kinase 2 [Source:MGI Symbol;Acc:MGI:1341297]	-
ENSMUSG00000004709	2524	2615	2434	2546	Cd244a	1	171559193	171609746	+	4876	protein_coding	CD244 molecule A [Source:MGI Symbol;Acc:MGI:109294]	-
ENSMUSG00000028800	2306	2474	2623	2708	Hdac1	4	129516104	129542713	-	3445	protein_coding	histone deacetylase 1 [Source:MGI Symbol;Acc:MGI:108086]	-
ENSMUSG00000027162	2390	2644	2483	2591	Lin7c	2	109890853	109901003	+	4521	protein_coding	lin-7 homolog C (C. elegans) [Source:MGI Symbol;Acc:MGI:1330839]	-
ENSMUSG00000028798	2433	2668	2388	2619	Eif3i	4	129591960	129600648	-	3702	protein_coding	eukaryotic translation initiation factor 3, subunit I [Source:MGI Symbol;Acc:MGI:1860763]	-
ENSMUSG00000031488	2220	2463	2766	2658	Rab11fip1	8	27138773	27174646	-	10800	protein_coding	RAB11 family interacting protein 1 (class I) [Source:MGI Symbol;Acc:MGI:1923017]	-
ENSMUSG00000027660	2161	2294	2775	2874	Skil	3	31095058	31122577	+	9694	protein_coding	SKI-like [Source:MGI Symbol;Acc:MGI:106203]	-
ENSMUSG00000032624	2514	2668	2576	2344	Eml4	17	83350931	83480361	+	5445	protein_coding	echinoderm microtubule associated protein like 4 [Source:MGI Symbol;Acc:MGI:1926048]	-
ENSMUSG00000027365	2582	2631	2410	2468	Trpm7	2	126791565	126876230	-	11315	protein_coding	transient receptor potential cation channel, subfamily M, member 7 [Source:MGI Symbol;Acc:MGI:1929996]	-
ENSMUSG00000001017	2339	2513	2638	2601	Chtop	3	90498956	90509498	-	3637	protein_coding	chromatin target of PRMT1 [Source:MGI Symbol;Acc:MGI:1913761]	-
ENSMUSG00000021262	2046	2330	2896	2814	Evl	12	108554720	108688516	+	2940	protein_coding	Ena-vasodilator stimulated phosphoprotein [Source:MGI Symbol;Acc:MGI:1194884]	-
ENSMUSG00000026655	2449	2799	2420	2416	Fam107b	2	3570488	3782142	+	4329	protein_coding	family with sequence similarity 107, member B [Source:MGI Symbol;Acc:MGI:1913790]	-
ENSMUSG00000005506	2511	2345	2677	2544	Celf1	2	90940382	91019497	+	8446	protein_coding	CUGBP, Elav-like family member 1 [Source:MGI Symbol;Acc:MGI:1342295]	-
ENSMUSG00000074151	2113	2186	2880	2890	Nlrc5	8	94434356	94527272	+	8493	protein_coding	NLR family, CARD domain containing 5 [Source:MGI Symbol;Acc:MGI:3612191]	-
ENSMUSG00000040681	1994	2299	2923	2853	Hmgn1	16	96120618	96127729	-	3221	protein_coding	high mobility group nucleosomal binding domain 1 [Source:MGI Symbol;Acc:MGI:96120]	-
ENSMUSG00000018585	2093	2502	2760	2706	Atox1	11	55446641	55461239	-	541	protein_coding	antioxidant 1 copper chaperone [Source:MGI Symbol;Acc:MGI:1333855]	-
ENSMUSG00000026775	2515	2654	2331	2560	Yme1l1	2	23156369	23199260	+	8009	protein_coding	YME1-like 1 (S. cerevisiae) [Source:MGI Symbol;Acc:MGI:1351651]	-
ENSMUSG00000000552	2085	2347	2905	2723	Zfp385a	15	103313895	103340093	-	2515	protein_coding	zinc finger protein 385A [Source:MGI Symbol;Acc:MGI:1352495]	-
ENSMUSG00000035847	2498	2664	2452	2440	Ids	X	70343069	70365084	-	5101	protein_coding	iduronate 2-sulfatase [Source:MGI Symbol;Acc:MGI:96417]	-
ENSMUSG00000042613	2228	2482	2676	2662	Pbxip1	3	89436706	89450952	+	4674	protein_coding	pre B cell leukemia transcription factor interacting protein 1 [Source:MGI Symbol;Acc:MGI:2441670]	-
ENSMUSG00000021156	2359	2490	2549	2647	Zmynd11	13	9684833	9765330	-	10955	protein_coding	zinc finger, MYND domain containing 11 [Source:MGI Symbol;Acc:MGI:1913755]	-
ENSMUSG00000045302	2180	2414	2684	2764	Preb	5	30950853	30960361	-	7209	protein_coding	prolactin regulatory element binding [Source:MGI Symbol;Acc:MGI:1355326]	-
ENSMUSG00000059263	2380	2442	2528	2691	Usp47	7	112023504	112111661	+	13755	protein_coding	ubiquitin specific peptidase 47 [Source:MGI Symbol;Acc:MGI:1922246]	-
ENSMUSG00000041836	2312	2381	2619	2708	Ptpre	7	135537481	135686293	+	10201	protein_coding	protein tyrosine phosphatase, receptor type, E [Source:MGI Symbol;Acc:MGI:97813]	-
ENSMUSG00000041417	2563	2441	2520	2492	Pik3r1	13	101680563	101768217	-	10079	protein_coding	phosphoinositide-3-kinase regulatory subunit 1 [Source:MGI Symbol;Acc:MGI:97583]	-
ENSMUSG00000034908	2507	2603	2343	2552	Sidt2	9	45937857	45955258	-	5146	protein_coding	SID1 transmembrane family, member 2 [Source:MGI Symbol;Acc:MGI:2446134]	-
ENSMUSG00000038623	2174	2345	2811	2671	Tm6sf1	7	81859001	81884434	+	5921	protein_coding	transmembrane 6 superfamily member 1 [Source:MGI Symbol;Acc:MGI:1933209]	-
ENSMUSG00000029191	2309	2591	2619	2466	Rfc1	5	65261850	65335670	-	6021	protein_coding	replication factor C (activator 1) 1 [Source:MGI Symbol;Acc:MGI:97891]	-
ENSMUSG00000031165	2152	2283	2811	2735	Was	X	8081453	8090498	-	2381	protein_coding	Wiskott-Aldrich syndrome [Source:MGI Symbol;Acc:MGI:105059]	-
ENSMUSG00000025745	2240	2513	2643	2585	Hadha	5	30118304	30155162	-	8730	protein_coding	hydroxyacyl-Coenzyme A dehydrogenase/3-ketoacyl-Coenzyme A thiolase/enoyl-Coenzyme A hydratase (trifunctional protein), alpha subunit [Source:MGI Symbol;Acc:MGI:2135593]	-
ENSMUSG00000024483	2432	2566	2512	2468	Ankhd1	18	36559987	36665917	+	9845	protein_coding	ankyrin repeat and KH domain containing 1 [Source:MGI Symbol;Acc:MGI:1921733]	-
ENSMUSG00000029152	2440	2626	2416	2493	Ociad1	5	73292784	73314069	+	5515	protein_coding	OCIA domain containing 1 [Source:MGI Symbol;Acc:MGI:1915345]	-
ENSMUSG00000037197	2127	2442	2563	2836	Rbm17	2	11585437	11604153	-	2405	protein_coding	RNA binding motif protein 17 [Source:MGI Symbol;Acc:MGI:1924188]	-
ENSMUSG00000024516	2557	2772	2174	2457	Sec11c	18	65800549	65817665	+	3084	protein_coding	SEC11 homolog C, signal peptidase complex subunit [Source:MGI Symbol;Acc:MGI:1913536]	-
ENSMUSG00000034663	2476	2683	2396	2402	Bmp2k	5	96997689	97091867	+	8480	protein_coding	BMP2 inducible kinase [Source:MGI Symbol;Acc:MGI:2155456]	-
ENSMUSG00000028436	2122	2425	2624	2783	Dcaf12	4	41291300	41314889	-	3442	protein_coding	DDB1 and CUL4 associated factor 12 [Source:MGI Symbol;Acc:MGI:1916220]	-
ENSMUSG00000029647	2337	2504	2551	2550	Pan3	5	147430161	147548502	+	14955	protein_coding	PAN3 poly(A) specific ribonuclease subunit [Source:MGI Symbol;Acc:MGI:1919837]	-
ENSMUSG00000032199	2145	2667	2518	2605	Polr2m	9	71478437	71485935	-	2424	protein_coding	polymerase (RNA) II (DNA directed) polypeptide M [Source:MGI Symbol;Acc:MGI:107282]	-
ENSMUSG00000038462	1960	2332	2872	2760	Uqcrfs1	13	30540308	30545362	-	1363	protein_coding	ubiquinol-cytochrome c reductase, Rieske iron-sulfur polypeptide 1 [Source:MGI Symbol;Acc:MGI:1913944]	-
ENSMUSG00000024966	2171	2475	2655	2623	Stip1	19	7020696	7040026	-	2173	protein_coding	stress-induced phosphoprotein 1 [Source:MGI Symbol;Acc:MGI:109130]	-
ENSMUSG00000036275	2288	2470	2551	2611	9530068E07Rik	11	52396428	52408728	+	3296	protein_coding	RIKEN cDNA 9530068E07 gene [Source:MGI Symbol;Acc:MGI:2654705]	-
ENSMUSG00000001052	2292	2441	2467	2713	Sec24b	3	129982759	130061553	-	6020	protein_coding	Sec24 related gene family, member B (S. cerevisiae) [Source:MGI Symbol;Acc:MGI:2139764]	-
ENSMUSG00000032407	2338	2616	2408	2550	U2surp	9	95456898	95511996	-	14642	protein_coding	U2 snRNP-associated SURP domain containing [Source:MGI Symbol;Acc:MGI:1915208]	-
ENSMUSG00000015143	1930	2204	2804	2973	Actn1	12	80167547	80260371	-	5533	protein_coding	actinin, alpha 1 [Source:MGI Symbol;Acc:MGI:2137706]	-
ENSMUSG00000021830	2694	2886	2131	2190	Txndc16	14	45133465	45220328	-	11570	protein_coding	thioredoxin domain containing 16 [Source:MGI Symbol;Acc:MGI:1917811]	-
ENSMUSG00000031633	2241	2379	2726	2549	Slc25a4	8	46206797	46211284	-	2353	protein_coding	solute carrier family 25 (mitochondrial carrier, adenine nucleotide translocator), member 4 [Source:MGI Symbol;Acc:MGI:1353495]	-
ENSMUSG00000021171	2285	2507	2627	2476	Esyt2	12	116281196	116391050	+	9143	protein_coding	extended synaptotagmin-like protein 2 [Source:MGI Symbol;Acc:MGI:1261845]	-
ENSMUSG00000060261	2495	2728	2311	2358	Gtf2i	5	134237834	134314760	-	10199	protein_coding	general transcription factor II I [Source:MGI Symbol;Acc:MGI:1202722]	GTF2I
ENSMUSG00000053754	2325	2440	2662	2434	Chd8	14	52198151	52257780	-	16523	protein_coding	chromodomain helicase DNA binding protein 8 [Source:MGI Symbol;Acc:MGI:1915022]	-
ENSMUSG00000027893	2260	2507	2416	2675	Ahcyl1	3	107663118	107696560	-	6690	protein_coding	S-adenosylhomocysteine hydrolase-like 1 [Source:MGI Symbol;Acc:MGI:2385184]	-
ENSMUSG00000020577	2636	2951	2078	2189	Tspan13	12	36014557	36042500	-	2474	protein_coding	tetraspanin 13 [Source:MGI Symbol;Acc:MGI:1913359]	-
ENSMUSG00000022512	2954	3191	1847	1855	Cldn1	16	26356642	26371841	-	4841	protein_coding	claudin 1 [Source:MGI Symbol;Acc:MGI:1276109]	-
ENSMUSG00000032525	2460	2438	2547	2399	Nktr	9	121719169	121756843	+	21283	protein_coding	natural killer tumor recognition sequence [Source:MGI Symbol;Acc:MGI:97346]	-
ENSMUSG00000020863	2604	2716	2102	2422	Luc7l3	11	94287890	94321988	-	7278	protein_coding	LUC7-like 3 (S. cerevisiae) [Source:MGI Symbol;Acc:MGI:1914934]	-
ENSMUSG00000007891	1763	2032	3055	2977	Ctsd	7	142375911	142388038	-	2351	protein_coding	cathepsin D [Source:MGI Symbol;Acc:MGI:88562]	-
ENSMUSG00000001687	2300	2473	2592	2460	Ubl3	5	148504635	148552789	-	8098	protein_coding	ubiquitin-like 3 [Source:MGI Symbol;Acc:MGI:1344373]	-
ENSMUSG00000038481	2188	2433	2558	2644	Cdk19	10	40339564	40483818	+	5846	protein_coding	cyclin-dependent kinase 19 [Source:MGI Symbol;Acc:MGI:1925584]	-
ENSMUSG00000028822	2138	2625	2437	2621	Tmem50a	4	134897849	134915024	-	1270	protein_coding	transmembrane protein 50A [Source:MGI Symbol;Acc:MGI:1919067]	-
ENSMUSG00000027303	2282	2451	2491	2586	Ptpra	2	130450278	130556124	+	10848	protein_coding	protein tyrosine phosphatase, receptor type, A [Source:MGI Symbol;Acc:MGI:97808]	-
ENSMUSG00000055204	2374	2562	2423	2450	Ankrd17	5	90227166	90366577	-	35542	protein_coding	ankyrin repeat domain 17 [Source:MGI Symbol;Acc:MGI:1932101]	-
ENSMUSG00000033596	2228	2378	2649	2550	Rfwd3	8	111270944	111300222	-	6937	protein_coding	ring finger and WD repeat domain 3 [Source:MGI Symbol;Acc:MGI:2384584]	-
ENSMUSG00000009907	2254	2407	2469	2669	Vps4b	1	106764071	106796728	-	8905	protein_coding	vacuolar protein sorting 4B [Source:MGI Symbol;Acc:MGI:1100499]	-
ENSMUSG00000019951	2336	2664	2368	2428	Uhrf1bp1l	10	89744991	89819871	+	9235	protein_coding	UHRF1 (ICBP90) binding protein 1-like [Source:MGI Symbol;Acc:MGI:2442888]	-
ENSMUSG00000029475	2168	2388	2662	2575	Kdm2b	5	122870665	122989823	-	10869	protein_coding	lysine (K)-specific demethylase 2B [Source:MGI Symbol;Acc:MGI:1354737]	-
ENSMUSG00000028309	2301	2395	2449	2644	Rnf20	4	49632006	49656887	+	7288	protein_coding	ring finger protein 20 [Source:MGI Symbol;Acc:MGI:1925927]	-
ENSMUSG00000032560	2412	2526	2501	2344	Dnajc13	9	104151282	104262930	-	11938	protein_coding	DnaJ heat shock protein family (Hsp40) member C13 [Source:MGI Symbol;Acc:MGI:2676368]	-
ENSMUSG00000077450	2180	2470	2548	2584	Rab11b	17	33742484	33760530	-	6109	protein_coding	RAB11B, member RAS oncogene family [Source:MGI Symbol;Acc:MGI:99425]	-
ENSMUSG00000066037	2134	2391	2584	2669	Hnrnpr	4	136310942	136359447	+	22199	protein_coding	heterogeneous nuclear ribonucleoprotein R [Source:MGI Symbol;Acc:MGI:1891692]	-
ENSMUSG00000020919	2407	2495	2426	2449	Stat5b	11	100780731	100850724	-	5539	protein_coding	signal transducer and activator of transcription 5B [Source:MGI Symbol;Acc:MGI:103035]	STAT
ENSMUSG00000025404	2166	2544	2408	2656	R3hdm2	10	127380327	127499384	+	5987	protein_coding	R3H domain containing 2 [Source:MGI Symbol;Acc:MGI:1919000]	-
ENSMUSG00000034269	2306	2349	2622	2494	Setd5	6	113077365	113153435	+	18347	protein_coding	SET domain containing 5 [Source:MGI Symbol;Acc:MGI:1920145]	-
ENSMUSG00000030697	1975	2311	2690	2793	Ppp4c	7	126785866	126792496	-	4281	protein_coding	protein phosphatase 4, catalytic subunit [Source:MGI Symbol;Acc:MGI:1891763]	-
ENSMUSG00000020149	2262	2584	2439	2484	Rab1a	11	20201432	20226856	+	3799	protein_coding	RAB1A, member RAS oncogene family [Source:MGI Symbol;Acc:MGI:97842]	-
ENSMUSG00000026965	2238	2268	2622	2635	Anapc2	2	25272478	25285915	+	3445	protein_coding	anaphase promoting complex subunit 2 [Source:MGI Symbol;Acc:MGI:2139135]	-
ENSMUSG00000017639	2860	2973	1995	1931	Rab11fip4	11	79591212	79698023	+	7451	protein_coding	RAB11 family interacting protein 4 (class II) [Source:MGI Symbol;Acc:MGI:2442920]	-
ENSMUSG00000059119	2155	2604	2472	2527	Nap1l4	7	143513579	143549106	-	3094	protein_coding	nucleosome assembly protein 1-like 4 [Source:MGI Symbol;Acc:MGI:1316687]	-
ENSMUSG00000028926	2210	2364	2586	2580	Cdk14	5	4803391	5420312	-	18877	protein_coding	cyclin-dependent kinase 14 [Source:MGI Symbol;Acc:MGI:894318]	-
ENSMUSG00000020573	2153	2384	2555	2636	Pik3cg	12	32173473	32208659	-	8426	protein_coding	phosphatidylinositol-4,5-bisphosphate 3-kinase catalytic subunit gamma [Source:MGI Symbol;Acc:MGI:1353576]	-
ENSMUSG00000052707	2499	2382	2409	2432	Tnrc6a	7	123123885	123195296	+	12706	protein_coding	trinucleotide repeat containing 6a [Source:MGI Symbol;Acc:MGI:2385292]	-
ENSMUSG00000038759	2160	2310	2636	2605	Nup205	6	35177421	35247596	+	9306	protein_coding	nucleoporin 205 [Source:MGI Symbol;Acc:MGI:2141625]	-
ENSMUSG00000041697	2103	2102	2868	2632	Cox6a1	5	115345642	115348981	-	702	protein_coding	cytochrome c oxidase subunit 6A1 [Source:MGI Symbol;Acc:MGI:103099]	-
ENSMUSG00000009291	2260	2521	2507	2412	Pttg1ip	10	77581720	77598732	+	3877	protein_coding	pituitary tumor-transforming 1 interacting protein [Source:MGI Symbol;Acc:MGI:2652132]	-
ENSMUSG00000026581	3195	3708	1365	1431	Sell	1	164061982	164084181	+	5911	protein_coding	selectin, lymphocyte [Source:MGI Symbol;Acc:MGI:98279]	-
ENSMUSG00000071715	2073	2373	2528	2721	Ncf4	15	78244801	78262580	+	2020	protein_coding	neutrophil cytosolic factor 4 [Source:MGI Symbol;Acc:MGI:109186]	-
ENSMUSG00000024472	2220	2250	2719	2503	Dcp2	18	44380502	44424969	+	8702	protein_coding	decapping mRNA 2 [Source:MGI Symbol;Acc:MGI:1917890]	-
ENSMUSG00000021596	2201	2395	2468	2626	Mctp1	13	76384535	77031810	+	8193	protein_coding	multiple C2 domains, transmembrane 1 [Source:MGI Symbol;Acc:MGI:1926021]	-
ENSMUSG00000039153	3035	3149	1788	1717	Runx2	17	44495987	44814797	-	8837	protein_coding	runt related transcription factor 2 [Source:MGI Symbol;Acc:MGI:99829]	Runt
ENSMUSG00000002718	2311	2563	2347	2462	Cse1l	2	166906040	166946389	+	5273	protein_coding	chromosome segregation 1-like (S. cerevisiae) [Source:MGI Symbol;Acc:MGI:1339951]	-
ENSMUSG00000040459	2484	2688	2097	2409	Arglu1	8	8665075	8690521	-	5477	protein_coding	arginine and glutamate rich 1 [Source:MGI Symbol;Acc:MGI:2442985]	-
ENSMUSG00000032666	2372	2373	2481	2399	1700025G04Rik	1	151852403	152090125	-	11788	protein_coding	RIKEN cDNA 1700025G04 gene [Source:MGI Symbol;Acc:MGI:1916649]	-
ENSMUSG00000038965	2159	2474	2504	2480	Ube2l3	16	17152013	17202649	-	5841	protein_coding	ubiquitin-conjugating enzyme E2L 3 [Source:MGI Symbol;Acc:MGI:109240]	-
ENSMUSG00000046897	2154	2450	2591	2414	Zfp740	15	102203249	102215606	+	5091	protein_coding	zinc finger protein 740 [Source:MGI Symbol;Acc:MGI:1915994]	zf-C2H2
ENSMUSG00000034152	2402	2669	2190	2346	Exoc3	13	74169488	74208732	-	6001	protein_coding	exocyst complex component 3 [Source:MGI Symbol;Acc:MGI:2443972]	-
ENSMUSG00000027007	2169	2255	2568	2604	Ssfa2	2	79635352	79672966	+	5599	protein_coding	sperm specific antigen 2 [Source:MGI Symbol;Acc:MGI:1917849]	-
ENSMUSG00000056579	2432	2721	2084	2358	Tug1	11	3639785	3649673	-	9734	antisense	taurine upregulated gene 1 [Source:MGI Symbol;Acc:MGI:2144114]	-
ENSMUSG00000023973	2048	2159	2733	2654	Cnpy3	17	46735705	46752214	-	2659	protein_coding	canopy FGF signaling regulator 3 [Source:MGI Symbol;Acc:MGI:1919279]	-
ENSMUSG00000038301	2260	2496	2360	2475	Snx10	6	51523901	51590679	+	9300	protein_coding	sorting nexin 10 [Source:MGI Symbol;Acc:MGI:1919232]	-
ENSMUSG00000042410	2455	2463	2298	2372	Agps	2	75832177	75931350	+	9421	protein_coding	alkylglycerone phosphate synthase [Source:MGI Symbol;Acc:MGI:2443065]	-
ENSMUSG00000095567	2211	2450	2407	2520	Noc2l	4	156236010	156247616	+	2867	protein_coding	NOC2 like nucleolar associated transcriptional repressor [Source:MGI Symbol;Acc:MGI:1931051]	-
ENSMUSG00000030341	1829	2077	2817	2864	Tnfrsf1a	6	125349362	125362484	+	2591	protein_coding	tumor necrosis factor receptor superfamily, member 1a [Source:MGI Symbol;Acc:MGI:1314884]	-
ENSMUSG00000051335	2213	2335	2517	2510	Gfod1	13	43195245	43304172	-	7208	protein_coding	glucose-fructose oxidoreductase domain containing 1 [Source:MGI Symbol;Acc:MGI:2145304]	-
ENSMUSG00000030934	2136	2356	2580	2502	Oat	7	132557478	132576398	-	2360	protein_coding	ornithine aminotransferase [Source:MGI Symbol;Acc:MGI:97394]	-
ENSMUSG00000062203	2224	2432	2474	2426	Gspt1	16	11219292	11254325	-	5428	protein_coding	G1 to S phase transition 1 [Source:MGI Symbol;Acc:MGI:1316728]	-
ENSMUSG00000028059	2211	2251	2522	2565	Arhgef2	3	88605966	88648052	+	9844	protein_coding	rho/rac guanine nucleotide exchange factor (GEF) 2 [Source:MGI Symbol;Acc:MGI:103264]	-
ENSMUSG00000033237	2282	2247	2578	2439	Arid2	15	96287518	96404992	+	10737	protein_coding	AT rich interactive domain 2 (ARID, RFX-like) [Source:MGI Symbol;Acc:MGI:1924294]	ARID
ENSMUSG00000038095	2330	2445	2379	2391	Sbno1	5	124368702	124426001	-	19933	protein_coding	strawberry notch 1 [Source:MGI Symbol;Acc:MGI:2384298]	-
ENSMUSG00000021978	2088	2400	2575	2479	Extl3	14	65052060	65149855	-	6063	protein_coding	exostoses (multiple)-like 3 [Source:MGI Symbol;Acc:MGI:1860765]	-
ENSMUSG00000099764	1989	2296	2617	2639	Rps10-ps2	16	20822145	20822640	-	496	processed_pseudogene	ribosomal protein S10, pseudogene 2 [Source:MGI Symbol;Acc:MGI:3645627]	-
ENSMUSG00000002129	2140	2401	2487	2509	Sf3a1	11	4160350	4182541	+	6147	protein_coding	splicing factor 3a, subunit 1 [Source:MGI Symbol;Acc:MGI:1914715]	-
ENSMUSG00000032855	2164	2273	2899	2199	Pkd1	17	24549834	24596508	+	17415	protein_coding	polycystin 1, transient receptor poteintial channel interacting [Source:MGI Symbol;Acc:MGI:97603]	-
ENSMUSG00000041852	2247	2334	2599	2354	Tcf20	15	82808436	82987872	-	8245	protein_coding	transcription factor 20 [Source:MGI Symbol;Acc:MGI:108399]	-
ENSMUSG00000020132	2160	2408	2469	2490	Rab21	10	115287084	115315594	-	5047	protein_coding	RAB21, member RAS oncogene family [Source:MGI Symbol;Acc:MGI:894308]	-
ENSMUSG00000057335	2247	2432	2484	2358	Cep170	1	176733653	176814067	-	18049	protein_coding	centrosomal protein 170 [Source:MGI Symbol;Acc:MGI:1918348]	-
ENSMUSG00000020346	2308	2438	2428	2340	Mgat1	11	49244191	49263030	+	4733	protein_coding	mannoside acetylglucosaminyltransferase 1 [Source:MGI Symbol;Acc:MGI:96973]	-
ENSMUSG00000025821	2068	2294	2597	2545	Zfp282	6	47877204	47908485	+	7663	protein_coding	zinc finger protein 282 [Source:MGI Symbol;Acc:MGI:2141413]	zf-C2H2
ENSMUSG00000035900	2126	2127	2668	2579	Gramd4	15	86057695	86137634	+	5567	protein_coding	GRAM domain containing 4 [Source:MGI Symbol;Acc:MGI:2676308]	-
ENSMUSG00000097715	2313	2403	2279	2504	Gpr137b-ps	13	12615057	12650388	-	4716	transcribed_unprocessed_pseudogene	G protein-coupled receptor 137B, pseudogene [Source:MGI Symbol;Acc:MGI:3710533]	-
ENSMUSG00000029407	2399	2600	2132	2366	Uso1	5	92137938	92202798	+	5847	protein_coding	USO1 vesicle docking factor [Source:MGI Symbol;Acc:MGI:1929095]	-
ENSMUSG00000019920	2222	2436	2434	2398	Lims1	10	58323466	58424691	+	4891	protein_coding	LIM and senescent cell antigen-like domains 1 [Source:MGI Symbol;Acc:MGI:1195263]	-
ENSMUSG00000035722	2159	2258	2553	2520	Abca7	10	79996494	80015572	+	6752	protein_coding	ATP-binding cassette, sub-family A (ABC1), member 7 [Source:MGI Symbol;Acc:MGI:1351646]	-
ENSMUSG00000029131	2045	2294	2513	2633	Dnajb6	5	29735688	29818134	+	6062	protein_coding	DnaJ heat shock protein family (Hsp40) member B6 [Source:MGI Symbol;Acc:MGI:1344381]	-
ENSMUSG00000020074	2213	2525	2379	2366	Ccar1	10	62743928	62792286	-	10562	protein_coding	cell division cycle and apoptosis regulator 1 [Source:MGI Symbol;Acc:MGI:1914750]	-
ENSMUSG00000028277	2209	2313	2432	2520	Ube2j1	4	33031416	33052363	+	3530	protein_coding	ubiquitin-conjugating enzyme E2J 1 [Source:MGI Symbol;Acc:MGI:1926245]	-
ENSMUSG00000027951	2031	2181	2666	2593	Adar	3	89715022	89753446	+	8118	protein_coding	adenosine deaminase, RNA-specific [Source:MGI Symbol;Acc:MGI:1889575]	-
ENSMUSG00000002428	2267	2420	2389	2394	Hltf	3	20057811	20118490	+	5931	protein_coding	helicase-like transcription factor [Source:MGI Symbol;Acc:MGI:1196437]	-
ENSMUSG00000049744	2273	2568	2219	2408	Arhgap15	2	43748824	44395953	+	8818	protein_coding	Rho GTPase activating protein 15 [Source:MGI Symbol;Acc:MGI:1923367]	-
ENSMUSG00000003345	2144	2315	2504	2483	Csnk1g2	10	80622838	80640749	+	4835	protein_coding	casein kinase 1, gamma 2 [Source:MGI Symbol;Acc:MGI:1920014]	-
ENSMUSG00000030269	2002	2375	2570	2496	Mtmr14	6	113237843	113281392	+	3006	protein_coding	myotubularin related protein 14 [Source:MGI Symbol;Acc:MGI:1916075]	-
ENSMUSG00000027502	1992	2230	2528	2691	Rtf2	2	172440556	172469908	+	2644	protein_coding	replication termination factor 2 [Source:MGI Symbol;Acc:MGI:1913654]	-
ENSMUSG00000002102	2054	2128	2598	2653	Psmc3	2	91054009	91066369	+	2607	protein_coding	proteasome (prosome, macropain) 26S subunit, ATPase 3 [Source:MGI Symbol;Acc:MGI:1098754]	-
ENSMUSG00000036381	1867	2239	2496	2829	P2ry14	3	59113855	59153618	-	11059	protein_coding	purinergic receptor P2Y, G-protein coupled, 14 [Source:MGI Symbol;Acc:MGI:2155705]	-
ENSMUSG00000000131	2194	2365	2430	2439	Xpo6	7	126101715	126200501	-	16920	protein_coding	exportin 6 [Source:MGI Symbol;Acc:MGI:2429950]	-
ENSMUSG00000032596	2098	2343	2443	2543	Uba7	9	107975505	107984060	+	6692	protein_coding	ubiquitin-like modifier activating enzyme 7 [Source:MGI Symbol;Acc:MGI:1349462]	-
ENSMUSG00000021754	2234	2371	2438	2384	Map3k1	13	111746428	111808993	-	7447	protein_coding	mitogen-activated protein kinase kinase kinase 1 [Source:MGI Symbol;Acc:MGI:1346872]	-
ENSMUSG00000022659	2574	2718	1968	2155	Gcsam	16	45610380	45622867	+	3424	protein_coding	germinal center associated, signaling and motility [Source:MGI Symbol;Acc:MGI:102969]	-
ENSMUSG00000013593	2110	2325	2502	2463	Ndufs2	1	171234853	171251388	-	2313	protein_coding	NADH:ubiquinone oxidoreductase core subunit S2 [Source:MGI Symbol;Acc:MGI:2385112]	-
ENSMUSG00000024900	2335	2538	2259	2263	Cpt1a	19	3323301	3385732	+	4300	protein_coding	carnitine palmitoyltransferase 1a, liver [Source:MGI Symbol;Acc:MGI:1098296]	-
ENSMUSG00000024969	2106	2206	2588	2492	Mark2	19	7275396	7341860	-	7942	protein_coding	MAP/microtubule affinity regulating kinase 2 [Source:MGI Symbol;Acc:MGI:99638]	-
ENSMUSG00000022387	2136	2352	2484	2412	Brd1	15	88687034	88734233	-	8404	protein_coding	bromodomain containing 1 [Source:MGI Symbol;Acc:MGI:1924161]	-
ENSMUSG00000028923	2058	2309	2521	2492	Necap2	4	141066512	141078357	-	3095	protein_coding	NECAP endocytosis associated 2 [Source:MGI Symbol;Acc:MGI:1913397]	-
ENSMUSG00000059552	2081	2284	2406	2608	Trp53	11	69580359	69591873	+	4045	protein_coding	transformation related protein 53 [Source:MGI Symbol;Acc:MGI:98834]	P53
ENSMUSG00000035673	2090	2312	2479	2497	Sbno2	10	80056992	80105571	-	10715	protein_coding	strawberry notch 2 [Source:MGI Symbol;Acc:MGI:2448490]	-
ENSMUSG00000029501	2305	2255	2315	2499	Ankle2	5	110231004	110256651	+	5520	protein_coding	ankyrin repeat and LEM domain containing 2 [Source:MGI Symbol;Acc:MGI:1261856]	-
ENSMUSG00000028559	2273	2546	2181	2365	Osbpl9	4	109061145	109202272	-	7006	protein_coding	oxysterol binding protein-like 9 [Source:MGI Symbol;Acc:MGI:1923784]	-
ENSMUSG00000027397	1799	1860	2753	2952	Slc20a1	2	129198764	129211616	+	5580	protein_coding	solute carrier family 20, member 1 [Source:MGI Symbol;Acc:MGI:108392]	-
ENSMUSG00000025246	2173	2328	2420	2441	Tbl1x	X	77511013	77662983	+	7052	protein_coding	transducin (beta)-like 1 X-linked [Source:MGI Symbol;Acc:MGI:1336172]	-
ENSMUSG00000053063	2315	2605	2136	2303	Clec12a	6	129342691	129365303	+	5528	protein_coding	C-type lectin domain family 12, member a [Source:MGI Symbol;Acc:MGI:3040968]	-
ENSMUSG00000052087	2096	2318	2412	2532	Rgs14	13	55369732	55384687	+	4239	protein_coding	regulator of G-protein signaling 14 [Source:MGI Symbol;Acc:MGI:1859709]	-
ENSMUSG00000052534	2173	2278	2522	2381	Pbx1	1	168119364	168432270	-	13844	protein_coding	pre B cell leukemia homeobox 1 [Source:MGI Symbol;Acc:MGI:97495]	Homeobox
ENSMUSG00000074656	2187	2523	2246	2392	Eif2s2	2	154871410	154892935	-	6755	protein_coding	eukaryotic translation initiation factor 2, subunit 2 (beta) [Source:MGI Symbol;Acc:MGI:1914454]	-
ENSMUSG00000098112	2492	2835	2009	2010	Bin2	15	100641077	100669553	-	2530	protein_coding	bridging integrator 2 [Source:MGI Symbol;Acc:MGI:3611448]	-
ENSMUSG00000029577	2088	2303	2517	2437	Ube3b	5	114380607	114421169	+	5294	protein_coding	ubiquitin protein ligase E3B [Source:MGI Symbol;Acc:MGI:1891295]	-
ENSMUSG00000048874	2280	2414	2381	2265	Phf3	1	30802339	30873921	-	14190	protein_coding	PHD finger protein 3 [Source:MGI Symbol;Acc:MGI:2446126]	-
ENSMUSG00000022477	2037	2338	2547	2414	Aco2	15	81872309	81915133	+	4302	protein_coding	aconitase 2, mitochondrial [Source:MGI Symbol;Acc:MGI:87880]	-
ENSMUSG00000024096	2171	2306	2346	2509	Ralbp1	17	65848418	65885798	-	4790	protein_coding	ralA binding protein 1 [Source:MGI Symbol;Acc:MGI:108466]	-
ENSMUSG00000024283	2333	2423	2242	2322	Wac	18	7868832	7973547	+	5962	protein_coding	WW domain containing adaptor with coiled-coil [Source:MGI Symbol;Acc:MGI:2387357]	-
ENSMUSG00000038664	2158	2279	2807	2066	Herc1	9	66350450	66508775	+	27464	protein_coding	HECT and RLD domain containing E3 ubiquitin protein ligase family member 1 [Source:MGI Symbol;Acc:MGI:2384589]	-
ENSMUSG00000041219	2047	2131	2554	2577	Arhgap11a	2	113831492	113848661	-	5332	protein_coding	Rho GTPase activating protein 11A [Source:MGI Symbol;Acc:MGI:2444300]	-
ENSMUSG00000018774	1877	2104	2537	2791	Cd68	11	69664213	69666153	-	1257	protein_coding	CD68 antigen [Source:MGI Symbol;Acc:MGI:88342]	-
ENSMUSG00000035726	2118	2268	2442	2478	Supt16	14	52160414	52197416	-	5039	protein_coding	suppressor of Ty 16 [Source:MGI Symbol;Acc:MGI:1890948]	-
ENSMUSG00000030530	2073	2396	2371	2438	Furin	7	80388585	80405436	-	9178	protein_coding	furin (paired basic amino acid cleaving enzyme) [Source:MGI Symbol;Acc:MGI:97513]	-
ENSMUSG00000026480	1870	2204	2590	2611	Ncf2	1	152800194	152836991	+	8478	protein_coding	neutrophil cytosolic factor 2 [Source:MGI Symbol;Acc:MGI:97284]	-
ENSMUSG00000063273	2313	2395	2206	2360	Naa15	3	51415148	51476507	+	15427	protein_coding	N(alpha)-acetyltransferase 15, NatA auxiliary subunit [Source:MGI Symbol;Acc:MGI:1922088]	-
ENSMUSG00000034252	2346	2556	2185	2187	Senp6	9	80066903	80144953	+	7016	protein_coding	SUMO/sentrin specific peptidase 6 [Source:MGI Symbol;Acc:MGI:1922075]	-
ENSMUSG00000031557	2013	2266	2485	2505	Plekha2	8	25039144	25102376	-	5579	protein_coding	pleckstrin homology domain-containing, family A (phosphoinositide binding specific) member 2 [Source:MGI Symbol;Acc:MGI:1928144]	-
ENSMUSG00000026786	2120	2281	2387	2479	Apbb1ip	2	22774094	22875653	+	7414	protein_coding	amyloid beta (A4) precursor protein-binding, family B, member 1 interacting protein [Source:MGI Symbol;Acc:MGI:1861354]	-
ENSMUSG00000032322	2055	2220	2456	2535	Pstpip1	9	56089962	56128888	+	3830	protein_coding	proline-serine-threonine phosphatase-interacting protein 1 [Source:MGI Symbol;Acc:MGI:1321396]	-
ENSMUSG00000066551	1997	2243	2392	2630	Hmgb1	5	149046702	149184489	-	5023	protein_coding	high mobility group box 1 [Source:MGI Symbol;Acc:MGI:96113]	HMG
ENSMUSG00000030180	2164	2445	2374	2279	Kdm5a	6	120364124	120444574	+	14158	protein_coding	lysine (K)-specific demethylase 5A [Source:MGI Symbol;Acc:MGI:2136980]	ARID
ENSMUSG00000091337	2167	2455	2373	2258	Eid1	2	125673095	125674785	+	1691	protein_coding	EP300 interacting inhibitor of differentiation 1 [Source:MGI Symbol;Acc:MGI:1889651]	-
ENSMUSG00000031862	2136	2313	2348	2454	Atp13a1	8	69791163	69807749	+	3915	protein_coding	ATPase type 13A1 [Source:MGI Symbol;Acc:MGI:2180801]	-
ENSMUSG00000030224	2283	2580	2182	2203	Strap	6	137735078	137751932	+	3090	protein_coding	serine/threonine kinase receptor associated protein [Source:MGI Symbol;Acc:MGI:1329037]	-
ENSMUSG00000035199	1984	2312	2468	2483	Arl6ip5	6	97210689	97233315	+	1442	protein_coding	ADP-ribosylation factor-like 6 interacting protein 5 [Source:MGI Symbol;Acc:MGI:1929501]	-
ENSMUSG00000029405	2173	2256	2345	2472	G3bp2	5	92052146	92083719	-	8659	protein_coding	GTPase activating protein (SH3 domain) binding protein 2 [Source:MGI Symbol;Acc:MGI:2442040]	-
ENSMUSG00000043091	1987	2131	2506	2621	Tuba1c	15	99029891	99038110	+	2287	protein_coding	tubulin, alpha 1C [Source:MGI Symbol;Acc:MGI:1095409]	-
ENSMUSG00000078515	2127	2274	2537	2303	Ddi2	4	141677549	141723419	-	9553	protein_coding	DNA-damage inducible protein 2 [Source:MGI Symbol;Acc:MGI:1917244]	-
ENSMUSG00000058715	2122	2350	2247	2517	Fcer1g	1	171229572	171234365	-	874	protein_coding	Fc receptor, IgE, high affinity I, gamma polypeptide [Source:MGI Symbol;Acc:MGI:95496]	-
ENSMUSG00000024948	2203	2354	2321	2355	Map4k2	19	6341135	6355615	+	6646	protein_coding	mitogen-activated protein kinase kinase kinase kinase 2 [Source:MGI Symbol;Acc:MGI:1346883]	-
ENSMUSG00000047187	2077	2299	2458	2394	Rab2a	4	8535644	8607778	+	2133	protein_coding	RAB2A, member RAS oncogene family [Source:MGI Symbol;Acc:MGI:1928750]	-
ENSMUSG00000060601	2070	2304	2427	2427	Nr1h2	7	44549616	44553951	-	3354	protein_coding	nuclear receptor subfamily 1, group H, member 2 [Source:MGI Symbol;Acc:MGI:1352463]	THR-like
ENSMUSG00000015461	2024	2311	2409	2479	Atf6b	17	34647146	34655074	+	2757	protein_coding	activating transcription factor 6 beta [Source:MGI Symbol;Acc:MGI:105121]	TF_bZIP
ENSMUSG00000024571	2148	2350	2325	2399	Gm16286	18	80206765	80212741	+	3075	protein_coding	predicted gene 16286 [Source:MGI Symbol;Acc:MGI:3833940]	-
ENSMUSG00000089809	1526	1694	2909	3079	Rasgef1b	5	99217426	99729065	-	13805	protein_coding	RasGEF domain family, member 1B [Source:MGI Symbol;Acc:MGI:2443755]	-
ENSMUSG00000052812	2156	2305	2380	2367	Atad2b	12	4917353	5047394	+	15110	protein_coding	ATPase family, AAA domain containing 2B [Source:MGI Symbol;Acc:MGI:2444798]	-
ENSMUSG00000003382	1863	1868	2660	2815	Etv3	3	87525407	87540156	+	10274	protein_coding	ets variant 3 [Source:MGI Symbol;Acc:MGI:1350926]	ETS
ENSMUSG00000037646	2232	2593	2390	1991	Vps13b	15	35371160	35931229	+	21273	protein_coding	vacuolar protein sorting 13B [Source:MGI Symbol;Acc:MGI:1916380]	-
ENSMUSG00000074825	2071	2321	2413	2390	Itpripl1	2	127138772	127143442	-	3738	protein_coding	inositol 1,4,5-triphosphate receptor interacting protein-like 1 [Source:MGI Symbol;Acc:MGI:1920588]	-
ENSMUSG00000043411	2259	2241	2370	2325	Usp48	4	137593755	137658537	+	9686	protein_coding	ubiquitin specific peptidase 48 [Source:MGI Symbol;Acc:MGI:2158502]	-
ENSMUSG00000039501	1902	1951	2703	2636	Znfx1	2	167035793	167063015	-	8189	protein_coding	zinc finger, NFX1-type containing 1 [Source:MGI Symbol;Acc:MGI:2138982]	-
ENSMUSG00000035093	2067	2300	2436	2384	Secisbp2l	2	125736986	125782870	-	8222	protein_coding	SECIS binding protein 2-like [Source:MGI Symbol;Acc:MGI:1917604]	-
ENSMUSG00000028248	2430	2482	2060	2215	Pnisr	4	21847583	21876475	+	10187	protein_coding	PNN interacting serine/arginine-rich [Source:MGI Symbol;Acc:MGI:1913875]	-
ENSMUSG00000022365	2022	2206	2485	2461	Derl1	15	57869502	57892448	-	3328	protein_coding	Der1-like domain family, member 1 [Source:MGI Symbol;Acc:MGI:1915069]	-
ENSMUSG00000043336	2326	2627	2042	2175	Filip1l	16	57353093	57573126	+	5335	protein_coding	filamin A interacting protein 1-like [Source:MGI Symbol;Acc:MGI:1925999]	-
ENSMUSG00000032481	2114	2155	2375	2516	Smarcc1	9	110117708	110240178	+	7832	protein_coding	SWI/SNF related, matrix associated, actin dependent regulator of chromatin, subfamily c, member 1 [Source:MGI Symbol;Acc:MGI:1203524]	MYB
ENSMUSG00000092086	1373	1661	3219	2906	Gm6793	8	112013433	112015036	-	1604	protein_coding	predicted gene 6793 [Source:MGI Symbol;Acc:MGI:3643578]	-
ENSMUSG00000024085	2158	2285	2431	2277	Man2a1	17	64600736	64755110	+	7223	protein_coding	mannosidase 2, alpha 1 [Source:MGI Symbol;Acc:MGI:104669]	-
ENSMUSG00000023048	2375	2719	2099	1956	Prr13	15	102459028	102462806	+	1562	protein_coding	proline rich 13 [Source:MGI Symbol;Acc:MGI:1913401]	-
ENSMUSG00000025332	2024	2161	2582	2374	Kdm5c	X	152233020	152274535	+	7110	protein_coding	lysine (K)-specific demethylase 5C [Source:MGI Symbol;Acc:MGI:99781]	ARID
ENSMUSG00000020936	2016	2341	2351	2433	Nmt1	11	103028190	103068912	+	5017	protein_coding	N-myristoyltransferase 1 [Source:MGI Symbol;Acc:MGI:102579]	-
ENSMUSG00000022200	2102	2354	2221	2454	Golph3	15	12321450	12351591	+	3257	protein_coding	golgi phosphoprotein 3 [Source:MGI Symbol;Acc:MGI:1913879]	-
ENSMUSG00000040212	1939	2235	2495	2458	Emp3	7	45918023	45921404	-	1071	protein_coding	epithelial membrane protein 3 [Source:MGI Symbol;Acc:MGI:1098729]	-
ENSMUSG00000032570	2063	2319	2355	2386	Atp2c1	9	105403539	105527319	-	9694	protein_coding	ATPase, Ca++-sequestering [Source:MGI Symbol;Acc:MGI:1889008]	-
ENSMUSG00000035891	2276	2453	2201	2190	Cerk	15	86139128	86186141	-	4812	protein_coding	ceramide kinase [Source:MGI Symbol;Acc:MGI:2386052]	-
ENSMUSG00000020189	2250	2359	2211	2299	Osbpl8	10	111164752	111297249	+	9401	protein_coding	oxysterol binding protein-like 8 [Source:MGI Symbol;Acc:MGI:2443807]	-
ENSMUSG00000045658	1888	2284	2427	2518	Pid1	1	84036296	84364180	-	8172	protein_coding	phosphotyrosine interaction domain containing 1 [Source:MGI Symbol;Acc:MGI:2138391]	-
ENSMUSG00000059013	2195	2262	2254	2395	Sh2d3c	2	32721055	32755512	+	5233	protein_coding	SH2 domain containing 3C [Source:MGI Symbol;Acc:MGI:1351631]	-
ENSMUSG00000110631	2464	2363	1849	2427	Gm42047	8	121833247	121841178	+	5647	lincRNA	predicted gene, 42047 [Source:MGI Symbol;Acc:MGI:5624932]	-
ENSMUSG00000025410	2003	2333	2376	2375	Dctn2	10	127266368	127281950	+	4795	protein_coding	dynactin 2 [Source:MGI Symbol;Acc:MGI:107733]	-
ENSMUSG00000018920	2223	2543	2146	2170	Cxcl16	11	70453983	70459984	-	3021	protein_coding	chemokine (C-X-C motif) ligand 16 [Source:MGI Symbol;Acc:MGI:1932682]	-
ENSMUSG00000037369	2170	2408	2182	2315	Kdm6a	X	18162575	18279936	+	8383	protein_coding	lysine (K)-specific demethylase 6A [Source:MGI Symbol;Acc:MGI:1095419]	-
ENSMUSG00000027775	1975	2218	2476	2396	Mfsd1	3	67582741	67604237	+	3042	protein_coding	major facilitator superfamily domain containing 1 [Source:MGI Symbol;Acc:MGI:1914118]	-
ENSMUSG00000022965	2018	2267	2310	2468	Ifngr2	16	91547072	91565623	+	3767	protein_coding	interferon gamma receptor 2 [Source:MGI Symbol;Acc:MGI:107654]	-
ENSMUSG00000048779	2009	2165	2375	2509	P2ry6	7	100937630	100974649	-	2887	protein_coding	pyrimidinergic receptor P2Y, G-protein coupled, 6 [Source:MGI Symbol;Acc:MGI:2673874]	-
ENSMUSG00000031278	2049	2391	2222	2394	Acsl4	X	142317993	142390535	-	5405	protein_coding	acyl-CoA synthetase long-chain family member 4 [Source:MGI Symbol;Acc:MGI:1354713]	-
ENSMUSG00000084319	2294	2453	2137	2166	Tpt1-ps3	6	99877816	99878334	-	519	processed_pseudogene	tumor protein, translationally-controlled, pseudogene 3 [Source:MGI Symbol;Acc:MGI:2664997]	-
ENSMUSG00000024095	2067	2301	2309	2369	Hnrnpll	17	80029487	80062334	-	11677	protein_coding	heterogeneous nuclear ribonucleoprotein L-like [Source:MGI Symbol;Acc:MGI:1919942]	-
ENSMUSG00000063888	1982	2205	2458	2400	Rpl7l1	17	46773907	46782672	-	3495	protein_coding	ribosomal protein L7-like 1 [Source:MGI Symbol;Acc:MGI:1913479]	-
ENSMUSG00000038056	2218	2388	2501	1937	Kmt2c	5	25271798	25498783	-	20291	protein_coding	lysine (K)-specific methyltransferase 2C [Source:MGI Symbol;Acc:MGI:2444959]	-
ENSMUSG00000002028	2126	2216	2772	1928	Kmt2a	9	44803355	44881296	-	16670	protein_coding	lysine (K)-specific methyltransferase 2A [Source:MGI Symbol;Acc:MGI:96995]	-
ENSMUSG00000030232	1945	2154	2521	2415	Aebp2	6	140622663	140678472	+	9851	protein_coding	AE binding protein 2 [Source:MGI Symbol;Acc:MGI:1338038]	zf-C2H2
ENSMUSG00000024413	2441	2664	1959	1971	Npc1	18	12189693	12236400	-	10725	protein_coding	NPC intracellular cholesterol transporter 1 [Source:MGI Symbol;Acc:MGI:1097712]	-
ENSMUSG00000039942	2096	2113	2264	2560	Ptger4	15	5206661	5244187	-	6648	protein_coding	prostaglandin E receptor 4 (subtype EP4) [Source:MGI Symbol;Acc:MGI:104311]	-
ENSMUSG00000024180	2146	2408	2174	2300	Tmem8	17	26113316	26123254	+	3464	protein_coding	transmembrane protein 8 (five membrane-spanning domains) [Source:MGI Symbol;Acc:MGI:1926283]	-
ENSMUSG00000026554	2120	2269	2249	2389	Dcaf8	1	172148084	172197005	+	12996	protein_coding	DDB1 and CUL4 associated factor 8 [Source:MGI Symbol;Acc:MGI:91860]	-
ENSMUSG00000030591	1951	2308	2335	2428	Psmd8	7	29174188	29180701	-	3057	protein_coding	proteasome (prosome, macropain) 26S subunit, non-ATPase, 8 [Source:MGI Symbol;Acc:MGI:1888669]	-
ENSMUSG00000017291	2038	2255	2373	2354	Taok1	11	77529162	77607815	-	12421	protein_coding	TAO kinase 1 [Source:MGI Symbol;Acc:MGI:1914490]	-
ENSMUSG00000035227	2253	2291	2167	2307	Spcs2	7	99837569	99863462	-	4221	protein_coding	signal peptidase complex subunit 2 homolog (S. cerevisiae) [Source:MGI Symbol;Acc:MGI:1913874]	-
ENSMUSG00000004460	1909	2039	2506	2562	Dnajb11	16	22857845	22879634	+	3236	protein_coding	DnaJ heat shock protein family (Hsp40) member B11 [Source:MGI Symbol;Acc:MGI:1915088]	-
ENSMUSG00000030058	2017	2330	2203	2455	Copg1	6	87887814	87913595	+	11011	protein_coding	coatomer protein complex, subunit gamma 1 [Source:MGI Symbol;Acc:MGI:1858696]	-
ENSMUSG00000029772	2000	2251	2417	2336	Ahcyl2	6	29768011	29912310	+	18255	protein_coding	S-adenosylhomocysteine hydrolase-like 2 [Source:MGI Symbol;Acc:MGI:1921590]	-
ENSMUSG00000063659	2030	2275	2235	2447	Zbtb18	1	177442351	177450764	+	6138	protein_coding	zinc finger and BTB domain containing 18 [Source:MGI Symbol;Acc:MGI:1353609]	ZBTB
ENSMUSG00000070934	2154	2297	2268	2265	Rraga	4	86575668	86577285	+	1618	protein_coding	Ras-related GTP binding A [Source:MGI Symbol;Acc:MGI:1915691]	-
ENSMUSG00000002881	2063	2256	2325	2338	Nab1	1	52457294	52500679	-	4100	protein_coding	Ngfi-A binding protein 1 [Source:MGI Symbol;Acc:MGI:107564]	-
ENSMUSG00000020901	1985	2202	2331	2464	Pik3r5	11	68432121	68497849	+	5550	protein_coding	phosphoinositide-3-kinase regulatory subunit 5 [Source:MGI Symbol;Acc:MGI:2443588]	-
ENSMUSG00000031264	1996	2285	2362	2336	Btk	X	134542336	134583570	-	3149	protein_coding	Bruton agammaglobulinemia tyrosine kinase [Source:MGI Symbol;Acc:MGI:88216]	-
ENSMUSG00000025133	2101	2318	2223	2333	Ints4	7	97480956	97541395	+	7038	protein_coding	integrator complex subunit 4 [Source:MGI Symbol;Acc:MGI:1917164]	-
ENSMUSG00000026193	2707	2895	1694	1678	Fn1	1	71585520	71653200	-	11685	protein_coding	fibronectin 1 [Source:MGI Symbol;Acc:MGI:95566]	-
ENSMUSG00000030105	2223	2331	2145	2275	Arl8b	6	108783099	108825278	+	4479	protein_coding	ADP-ribosylation factor-like 8B [Source:MGI Symbol;Acc:MGI:1914416]	-
ENSMUSG00000029817	2038	2254	2306	2369	Tra2a	6	49243924	49264033	-	6945	protein_coding	transformer 2 alpha [Source:MGI Symbol;Acc:MGI:1933972]	-
ENSMUSG00000003360	1967	2259	2330	2409	Ddx23	15	98645134	98662894	-	6229	protein_coding	DEAD (Asp-Glu-Ala-Asp) box polypeptide 23 [Source:MGI Symbol;Acc:MGI:1921601]	-
ENSMUSG00000041040	2081	2213	2388	2279	Fam117b	1	59913006	59985346	+	7290	protein_coding	family with sequence similarity 117, member B [Source:MGI Symbol;Acc:MGI:1920000]	-
ENSMUSG00000027680	2056	2412	2158	2335	Fxr1	3	34019943	34070322	+	6553	protein_coding	fragile X mental retardation gene 1, autosomal homolog [Source:MGI Symbol;Acc:MGI:104860]	-
ENSMUSG00000025795	1952	2181	2405	2413	Rassf3	10	121410350	121476347	-	3826	protein_coding	Ras association (RalGDS/AF-6) domain family member 3 [Source:MGI Symbol;Acc:MGI:2179722]	-
ENSMUSG00000023852	1993	2229	2392	2331	Chd1	17	15704967	15772610	+	8721	protein_coding	chromodomain helicase DNA binding protein 1 [Source:MGI Symbol;Acc:MGI:88393]	-
ENSMUSG00000029461	2232	2201	2274	2235	Fam168a	7	100706635	100841656	+	7252	protein_coding	family with sequence similarity 168, member A [Source:MGI Symbol;Acc:MGI:2442372]	-
ENSMUSG00000040713	2030	2310	2202	2396	Creg1	1	165763746	165775308	+	2362	protein_coding	cellular repressor of E1A-stimulated genes 1 [Source:MGI Symbol;Acc:MGI:1344382]	-
ENSMUSG00000038970	2281	2644	2107	1906	Lmtk2	5	144100436	144188204	+	8114	protein_coding	lemur tyrosine kinase 2 [Source:MGI Symbol;Acc:MGI:3036247]	-
ENSMUSG00000027843	2026	2138	2359	2413	Ptpn22	3	103859795	103912247	+	6775	protein_coding	protein tyrosine phosphatase, non-receptor type 22 (lymphoid) [Source:MGI Symbol;Acc:MGI:107170]	-
ENSMUSG00000091896	1981	2368	2239	2343	Ube2d2a	18	35771559	35807172	+	2483	protein_coding	ubiquitin-conjugating enzyme E2D 2A [Source:MGI Symbol;Acc:MGI:1930715]	-
ENSMUSG00000031486	1830	2108	2514	2475	Adgra2	8	27085583	27123436	+	5775	protein_coding	adhesion G protein-coupled receptor A2 [Source:MGI Symbol;Acc:MGI:1925810]	-
ENSMUSG00000055531	2162	2331	2116	2316	Cpsf6	10	117344673	117380015	-	10510	protein_coding	cleavage and polyadenylation specific factor 6 [Source:MGI Symbol;Acc:MGI:1913948]	-
ENSMUSG00000030374	2012	2213	2334	2364	Strn4	7	16815889	16840931	+	7958	protein_coding	striatin, calmodulin binding protein 4 [Source:MGI Symbol;Acc:MGI:2142346]	-
ENSMUSG00000003072	1794	2089	2686	2351	Atp5d	10	80138632	80145818	+	1928	protein_coding	ATP synthase, H+ transporting, mitochondrial F1 complex, delta subunit [Source:MGI Symbol;Acc:MGI:1913293]	-
ENSMUSG00000068284	2120	2181	2453	2166	Usf3	16	44173246	44227465	+	13050	protein_coding	upstream transcription factor family member 3 [Source:MGI Symbol;Acc:MGI:2685454]	bHLH
ENSMUSG00000003033	1937	2227	2390	2358	Ap1m1	8	72240018	72257385	+	3184	protein_coding	adaptor-related protein complex AP-1, mu subunit 1 [Source:MGI Symbol;Acc:MGI:102776]	-
ENSMUSG00000022686	2527	2680	1790	1915	B3gnt5	16	19760208	19772753	+	5197	protein_coding	UDP-GlcNAc:betaGal beta-1,3-N-acetylglucosaminyltransferase 5 [Source:MGI Symbol;Acc:MGI:2137302]	-
ENSMUSG00000105987	1935	2139	2355	2479	AI506816	5	23698296	23712667	-	4479	processed_transcript	expressed sequence AI506816 [Source:MGI Symbol;Acc:MGI:2140929]	-
ENSMUSG00000022770	2236	2338	2170	2164	Dlg1	16	31663443	31875129	+	10736	protein_coding	discs large MAGUK scaffold protein 1 [Source:MGI Symbol;Acc:MGI:107231]	-
ENSMUSG00000036112	1986	2101	2277	2543	Metap2	10	93858489	93897093	-	7654	protein_coding	methionine aminopeptidase 2 [Source:MGI Symbol;Acc:MGI:1929701]	-
ENSMUSG00000049502	2086	2228	2384	2204	Dtx3l	16	35926511	35939151	-	5725	protein_coding	deltex 3-like, E3 ubiquitin ligase [Source:MGI Symbol;Acc:MGI:2656973]	-
ENSMUSG00000010663	2097	2391	2196	2212	Fads1	19	10182888	10196870	+	3456	protein_coding	fatty acid desaturase 1 [Source:MGI Symbol;Acc:MGI:1923517]	-
ENSMUSG00000049327	2006	2264	2321	2302	Kmt5a	5	124439930	124462308	+	5307	protein_coding	lysine methyltransferase 5A [Source:MGI Symbol;Acc:MGI:1915206]	-
ENSMUSG00000016664	1869	2025	2475	2514	Pacsin2	15	83375607	83464606	-	4908	protein_coding	protein kinase C and casein kinase substrate in neurons 2 [Source:MGI Symbol;Acc:MGI:1345153]	-
ENSMUSG00000053641	1966	2037	2472	2400	Dennd4a	9	64811340	64919667	+	16643	protein_coding	DENN/MADD domain containing 4A [Source:MGI Symbol;Acc:MGI:2142979]	-
ENSMUSG00000059995	1910	2184	2404	2365	Atxn7l3	11	102289300	102296631	-	4121	protein_coding	ataxin 7-like 3 [Source:MGI Symbol;Acc:MGI:3036270]	-
ENSMUSG00000031858	2034	2272	2348	2203	Mau2	8	70016123	70042734	-	9131	protein_coding	MAU2 sister chromatid cohesion factor [Source:MGI Symbol;Acc:MGI:1921799]	-
ENSMUSG00000020964	2049	2137	2388	2274	Sel1l	12	91806043	91849157	-	8555	protein_coding	sel-1 suppressor of lin-12-like (C. elegans) [Source:MGI Symbol;Acc:MGI:1329016]	-
ENSMUSG00000028273	2201	2278	2130	2236	Pdlim5	3	142239590	142395696	-	8877	protein_coding	PDZ and LIM domain 5 [Source:MGI Symbol;Acc:MGI:1927489]	-
ENSMUSG00000021027	2158	2343	2200	2139	Ralgapa1	12	55602896	55821167	-	12315	protein_coding	Ral GTPase activating protein, alpha subunit 1 [Source:MGI Symbol;Acc:MGI:1931050]	-
ENSMUSG00000041846	2156	2264	2196	2222	Ppp4r3a	12	101039409	101083702	-	13162	protein_coding	protein phosphatase 4 regulatory subunit 3A [Source:MGI Symbol;Acc:MGI:1915984]	-
ENSMUSG00000026848	2061	2181	2218	2377	Tor1b	2	30952959	30959015	+	5327	protein_coding	torsin family 1, member B [Source:MGI Symbol;Acc:MGI:1353605]	-
ENSMUSG00000062127	2110	2048	2348	2328	Cttnbp2nl	3	105001915	105053146	-	8138	protein_coding	CTTNBP2 N-terminal like [Source:MGI Symbol;Acc:MGI:1933137]	-
ENSMUSG00000046311	2222	2520	2018	2074	Zfp62	11	49203292	49218816	+	6060	protein_coding	zinc finger protein 62 [Source:MGI Symbol;Acc:MGI:99662]	zf-C2H2
ENSMUSG00000000627	1812	2062	2446	2509	Sema4f	6	82911885	82939769	-	5290	protein_coding	sema domain, immunoglobulin domain (Ig), TM domain, and short cytoplasmic domain [Source:MGI Symbol;Acc:MGI:1340055]	-
ENSMUSG00000027715	1764	2019	2371	2674	Ccna2	3	36564865	36572150	-	4083	protein_coding	cyclin A2 [Source:MGI Symbol;Acc:MGI:108069]	-
ENSMUSG00000042625	1906	2024	2364	2534	Safb2	17	56560965	56584585	-	8165	protein_coding	scaffold attachment factor B2 [Source:MGI Symbol;Acc:MGI:2146808]	-
ENSMUSG00000033379	1792	2063	2484	2488	Atp6v0b	4	117884326	117887333	-	2051	protein_coding	ATPase, H+ transporting, lysosomal V0 subunit B [Source:MGI Symbol;Acc:MGI:1890510]	-
ENSMUSG00000058301	2077	2120	2250	2380	Upf1	8	70331525	70353278	-	4618	protein_coding	UPF1 regulator of nonsense transcripts homolog (yeast) [Source:MGI Symbol;Acc:MGI:107995]	-
ENSMUSG00000003458	2022	2177	2234	2390	Ncstn	1	172066013	172082795	-	3975	protein_coding	nicastrin [Source:MGI Symbol;Acc:MGI:1891700]	-
ENSMUSG00000032193	1821	1824	2651	2523	Ldlr	9	21723483	21749919	+	9622	protein_coding	low density lipoprotein receptor [Source:MGI Symbol;Acc:MGI:96765]	-
ENSMUSG00000057143	2039	2324	2206	2249	Trim12c	7	104338754	104353362	-	3740	protein_coding	tripartite motif-containing 12C [Source:MGI Symbol;Acc:MGI:4821183]	-
ENSMUSG00000026353	2139	2533	1979	2160	Ubxn4	1	128243964	128279378	+	4659	protein_coding	UBX domain protein 4 [Source:MGI Symbol;Acc:MGI:1915062]	-
ENSMUSG00000069729	2009	2143	2484	2173	Arid1b	17	4994332	5347656	+	12600	protein_coding	AT rich interactive domain 1B (SWI-like) [Source:MGI Symbol;Acc:MGI:1926129]	ARID
ENSMUSG00000026526	2081	2351	2069	2302	Fh1	1	175600374	175625635	-	3392	protein_coding	fumarate hydratase 1 [Source:MGI Symbol;Acc:MGI:95530]	-
ENSMUSG00000074781	2023	2217	2197	2363	Ube2n	10	95515145	95545657	+	4221	protein_coding	ubiquitin-conjugating enzyme E2N [Source:MGI Symbol;Acc:MGI:1934835]	-
ENSMUSG00000020456	2041	2248	2274	2236	Ogdh	11	6291633	6356642	+	5456	protein_coding	oxoglutarate (alpha-ketoglutarate) dehydrogenase (lipoamide) [Source:MGI Symbol;Acc:MGI:1098267]	-
ENSMUSG00000064127	2106	2238	2184	2269	Med14	X	12675369	12762073	-	8763	protein_coding	mediator complex subunit 14 [Source:MGI Symbol;Acc:MGI:1349442]	-
ENSMUSG00000005936	1893	2070	2404	2420	Kctd20	17	28951950	28969549	+	7821	protein_coding	potassium channel tetramerisation domain containing 20 [Source:MGI Symbol;Acc:MGI:1914239]	-
ENSMUSG00000060992	1938	2264	2278	2306	Copz1	15	103272714	103299868	+	3662	protein_coding	coatomer protein complex, subunit zeta 1 [Source:MGI Symbol;Acc:MGI:1929063]	-
ENSMUSG00000032436	2159	2444	2077	2102	Cmtm7	9	114756836	114781856	-	3455	protein_coding	CKLF-like MARVEL transmembrane domain containing 7 [Source:MGI Symbol;Acc:MGI:2447166]	-
ENSMUSG00000021109	2179	2313	2052	2235	Hif1a	12	73901375	73947530	+	5896	protein_coding	hypoxia inducible factor 1, alpha subunit [Source:MGI Symbol;Acc:MGI:106918]	-
ENSMUSG00000002870	1735	2067	2503	2472	Mcm2	6	88883474	88898780	-	6956	protein_coding	minichromosome maintenance complex component 2 [Source:MGI Symbol;Acc:MGI:105380]	-
ENSMUSG00000051727	2158	2447	2124	2048	Kctd14	7	97451323	97459557	+	2568	protein_coding	potassium channel tetramerisation domain containing 14 [Source:MGI Symbol;Acc:MGI:1289222]	-
ENSMUSG00000034659	1738	1969	2567	2502	Tmem109	19	10870660	10882001	-	3798	protein_coding	transmembrane protein 109 [Source:MGI Symbol;Acc:MGI:1915789]	-
ENSMUSG00000006418	1956	2164	2344	2304	Rnf114	2	167492645	167516173	+	3356	protein_coding	ring finger protein 114 [Source:MGI Symbol;Acc:MGI:1933159]	-
ENSMUSG00000037822	2237	2374	2036	2112	Smim14	5	65446844	65537184	-	15976	protein_coding	small integral membrane protein 14 [Source:MGI Symbol;Acc:MGI:1915802]	-
ENSMUSG00000066415	2091	2410	2136	2119	Msl2	9	101074101	101104800	+	5627	protein_coding	MSL complex subunit 2 [Source:MGI Symbol;Acc:MGI:1925103]	-
ENSMUSG00000041773	1844	1832	2539	2537	Enc1	13	97241105	97253034	+	4737	protein_coding	ectodermal-neural cortex 1 [Source:MGI Symbol;Acc:MGI:109610]	-
ENSMUSG00000062866	2171	2345	2056	2178	Phactr2	10	13207717	13474412	-	11692	protein_coding	phosphatase and actin regulator 2 [Source:MGI Symbol;Acc:MGI:2446138]	-
ENSMUSG00000025485	2087	2257	2110	2289	Ric8a	7	140856957	140864372	+	7065	protein_coding	RIC8 guanine nucleotide exchange factor A [Source:MGI Symbol;Acc:MGI:2141866]	-
ENSMUSG00000024081	2244	2339	1978	2172	Cebpz	17	78919006	78937066	-	4658	protein_coding	CCAAT/enhancer binding protein zeta [Source:MGI Symbol;Acc:MGI:109386]	-
ENSMUSG00000034566	2050	2253	2210	2219	Atp5h	11	115415689	115419962	-	1465	protein_coding	ATP synthase, H+ transporting, mitochondrial F0 complex, subunit D [Source:MGI Symbol;Acc:MGI:1918929]	-
ENSMUSG00000031565	1992	2171	2309	2256	Fgfr1	8	25513654	25575718	+	9875	protein_coding	fibroblast growth factor receptor 1 [Source:MGI Symbol;Acc:MGI:95522]	-
ENSMUSG00000026229	2011	2244	2111	2360	Psmd1	1	86064387	86139151	+	7265	protein_coding	proteasome (prosome, macropain) 26S subunit, non-ATPase, 1 [Source:MGI Symbol;Acc:MGI:1917497]	-
ENSMUSG00000053101	1747	1946	2491	2535	Gpr141	13	19749682	19824257	-	5974	protein_coding	G protein-coupled receptor 141 [Source:MGI Symbol;Acc:MGI:2672983]	-
ENSMUSG00000028423	2007	2317	2167	2226	Nfx1	4	40970906	41025993	+	8564	protein_coding	nuclear transcription factor, X-box binding 1 [Source:MGI Symbol;Acc:MGI:1921414]	zf-NF-X1
ENSMUSG00000051212	1728	1938	2434	2614	Gpr183	14	121952551	121965195	-	2887	protein_coding	G protein-coupled receptor 183 [Source:MGI Symbol;Acc:MGI:2442034]	-
ENSMUSG00000015671	1985	2154	2279	2296	Psma2	13	14613240	14674236	+	3673	protein_coding	proteasome (prosome, macropain) subunit, alpha type 2 [Source:MGI Symbol;Acc:MGI:104885]	-
ENSMUSG00000028675	2144	2420	1983	2161	Pnrc2	4	135870918	135873850	-	2213	protein_coding	proline-rich nuclear receptor coactivator 2 [Source:MGI Symbol;Acc:MGI:106512]	-
ENSMUSG00000020326	2205	2357	1996	2148	Ccng1	11	40748552	40755311	-	3512	protein_coding	cyclin G1 [Source:MGI Symbol;Acc:MGI:102890]	-
ENSMUSG00000005161	1758	2163	2358	2426	Prdx2	8	84969587	84974834	+	3050	protein_coding	peroxiredoxin 2 [Source:MGI Symbol;Acc:MGI:109486]	-
ENSMUSG00000025026	2118	2310	2145	2131	Add3	19	53140445	53247399	+	4938	protein_coding	adducin 3 (gamma) [Source:MGI Symbol;Acc:MGI:1351615]	-
ENSMUSG00000027405	1870	2158	2195	2480	Nop56	2	130274430	130279313	+	4099	protein_coding	NOP56 ribonucleoprotein [Source:MGI Symbol;Acc:MGI:1914384]	-
ENSMUSG00000021969	2232	2295	2063	2106	Zdhhc20	14	57832703	57890276	-	7213	protein_coding	zinc finger, DHHC domain containing 20 [Source:MGI Symbol;Acc:MGI:1923215]	-
ENSMUSG00000023932	2122	2257	2050	2255	Cdc5l	17	45391884	45433737	-	3300	protein_coding	cell division cycle 5-like (S. pombe) [Source:MGI Symbol;Acc:MGI:1918952]	MYB
ENSMUSG00000004264	1825	2134	2475	2249	Phb2	6	124712336	124716950	+	3718	protein_coding	prohibitin 2 [Source:MGI Symbol;Acc:MGI:102520]	-
ENSMUSG00000041815	1899	2123	2284	2377	Poldip3	15	83125976	83149384	-	5681	protein_coding	polymerase (DNA-directed), delta interacting protein 3 [Source:MGI Symbol;Acc:MGI:1921076]	-
ENSMUSG00000013160	2096	2268	2089	2226	Atp6v0d1	8	105524465	105566047	-	1793	protein_coding	ATPase, H+ transporting, lysosomal V0 subunit D1 [Source:MGI Symbol;Acc:MGI:1201778]	-
ENSMUSG00000022974	2092	2289	2133	2162	Paxbp1	16	91014037	91044543	-	5508	protein_coding	PAX3 and PAX7 binding protein 1 [Source:MGI Symbol;Acc:MGI:1914617]	-
ENSMUSG00000025580	1894	2152	2339	2286	Eif4a3	11	119288363	119300089	-	2122	protein_coding	eukaryotic translation initiation factor 4A3 [Source:MGI Symbol;Acc:MGI:1923731]	-
ENSMUSG00000076609	1959	2061	2111	2536	Igkc	6	70726435	70726966	+	532	IG_C_gene	immunoglobulin kappa constant [Source:MGI Symbol;Acc:MGI:96495]	-
ENSMUSG00000057637	2202	2285	2116	2063	Prdm2	4	143107391	143212995	-	7420	protein_coding	PR domain containing 2, with ZNF domain [Source:MGI Symbol;Acc:MGI:107628]	zf-C2H2
ENSMUSG00000002372	1834	1981	2398	2452	Ranbp3	17	56673294	56711764	+	6960	protein_coding	RAN binding protein 3 [Source:MGI Symbol;Acc:MGI:1919060]	-
ENSMUSG00000047714	1920	2236	2194	2313	Ppp1r2	16	31251537	31275277	-	4440	protein_coding	protein phosphatase 1, regulatory inhibitor subunit 2 [Source:MGI Symbol;Acc:MGI:1914099]	-
ENSMUSG00000032388	1728	1972	2516	2444	Spg21	9	65460947	65488470	+	3567	protein_coding	SPG21, maspardin [Source:MGI Symbol;Acc:MGI:106403]	-
ENSMUSG00000038482	1877	1977	2336	2469	Tfdp1	8	13338751	13378448	+	3670	protein_coding	transcription factor Dp 1 [Source:MGI Symbol;Acc:MGI:101934]	E2F
ENSMUSG00000024498	2047	2192	2116	2301	Tcerg1	18	42511510	42575551	+	4246	protein_coding	transcription elongation regulator 1 (CA150) [Source:MGI Symbol;Acc:MGI:1926421]	-
ENSMUSG00000037926	2148	2136	2293	2077	Ssh2	11	77216287	77460220	+	18519	protein_coding	slingshot protein phosphatase 2 [Source:MGI Symbol;Acc:MGI:2679255]	-
ENSMUSG00000036990	2117	2051	2304	2181	Otud4	8	79639618	79677724	+	8096	protein_coding	OTU domain containing 4 [Source:MGI Symbol;Acc:MGI:1098801]	-
ENSMUSG00000027398	1029	1146	3115	3361	Il1b	2	129364570	129371139	-	1907	protein_coding	interleukin 1 beta [Source:MGI Symbol;Acc:MGI:96543]	-
ENSMUSG00000063550	1919	2225	2267	2240	Nup98	7	102119398	102210176	-	12602	protein_coding	nucleoporin 98 [Source:MGI Symbol;Acc:MGI:109404]	-
ENSMUSG00000003778	2005	2206	2095	2345	Brd8	18	34598615	34624601	-	10633	protein_coding	bromodomain containing 8 [Source:MGI Symbol;Acc:MGI:1925906]	-
ENSMUSG00000070031	1922	2028	2157	2538	Sp140	1	85600378	85645037	+	3328	protein_coding	Sp140 nuclear body protein [Source:MGI Symbol;Acc:MGI:3702467]	SAND
ENSMUSG00000034926	1840	1953	2398	2454	Dhcr24	4	106561038	106589113	+	4028	protein_coding	24-dehydrocholesterol reductase [Source:MGI Symbol;Acc:MGI:1922004]	-
ENSMUSG00000112023	2252	2352	1829	2210	Lilr4b	10	51480632	51486703	+	5439	protein_coding	leukocyte immunoglobulin-like receptor, subfamily B, member 4B [Source:MGI Symbol;Acc:MGI:102702]	-
ENSMUSG00000038909	2171	2207	2096	2163	Kat7	11	95274259	95310246	-	5536	protein_coding	K(lysine) acetyltransferase 7 [Source:MGI Symbol;Acc:MGI:2182799]	zf-C2HC
ENSMUSG00000028849	1825	2050	2428	2327	Map7d1	4	126232167	126256343	-	3652	protein_coding	MAP7 domain containing 1 [Source:MGI Symbol;Acc:MGI:2384297]	-
ENSMUSG00000005886	2003	2164	2261	2201	Ncoa2	1	13139105	13374083	-	15642	protein_coding	nuclear receptor coactivator 2 [Source:MGI Symbol;Acc:MGI:1276533]	-
ENSMUSG00000028367	1575	1807	2767	2479	Txn1	4	57943373	57956411	-	1051	protein_coding	thioredoxin 1 [Source:MGI Symbol;Acc:MGI:98874]	-
ENSMUSG00000047676	1944	2124	2269	2287	Rpsa-ps10	3	150072658	150073542	-	885	processed_pseudogene	ribosomal protein SA, pseudogene 10 [Source:MGI Symbol;Acc:MGI:3704228]	-
ENSMUSG00000022391	1775	1942	2433	2474	Rangap1	15	81704248	81745530	-	4863	protein_coding	RAN GTPase activating protein 1 [Source:MGI Symbol;Acc:MGI:103071]	-
ENSMUSG00000019810	1935	2170	2213	2282	Fuca2	10	13499540	13519035	+	6161	protein_coding	fucosidase, alpha-L- 2, plasma [Source:MGI Symbol;Acc:MGI:1914098]	-
ENSMUSG00000045210	2088	2124	2246	2136	Vcpip1	1	9718622	9748382	-	9749	protein_coding	valosin containing protein (p97)/p47 complex interacting protein 1 [Source:MGI Symbol;Acc:MGI:1917925]	-
ENSMUSG00000020088	1844	2115	2417	2218	Sar1a	10	61680299	61693297	+	3740	protein_coding	secretion associated Ras related GTPase 1A [Source:MGI Symbol;Acc:MGI:98230]	-
ENSMUSG00000029455	1775	1866	2527	2425	Aldh2	5	121566027	121593824	-	5126	protein_coding	aldehyde dehydrogenase 2, mitochondrial [Source:MGI Symbol;Acc:MGI:99600]	-
ENSMUSG00000028159	2102	2303	2036	2131	Dapp1	3	137931007	137981545	-	4124	protein_coding	dual adaptor for phosphotyrosine and 3-phosphoinositides 1 [Source:MGI Symbol;Acc:MGI:1347063]	-
ENSMUSG00000005371	1973	2137	2282	2173	Fbxo11	17	87990859	88065291	-	4144	protein_coding	F-box protein 11 [Source:MGI Symbol;Acc:MGI:2147134]	-
ENSMUSG00000030016	2040	2213	2154	2156	Zfp638	6	83867109	83989550	+	15810	protein_coding	zinc finger protein 638 [Source:MGI Symbol;Acc:MGI:1203484]	-
ENSMUSG00000020124	2026	2293	2075	2167	Usp15	10	123105006	123196995	-	16599	protein_coding	ubiquitin specific peptidase 15 [Source:MGI Symbol;Acc:MGI:101857]	-
ENSMUSG00000055762	1724	2087	2372	2378	Eef1d	15	75894205	75909556	-	6488	protein_coding	eukaryotic translation elongation factor 1 delta (guanine nucleotide exchange protein) [Source:MGI Symbol;Acc:MGI:1913906]	-
ENSMUSG00000021116	1787	2154	2246	2372	Eif2s1	12	78861819	78887010	+	4951	protein_coding	eukaryotic translation initiation factor 2, subunit 1 alpha [Source:MGI Symbol;Acc:MGI:95299]	-
ENSMUSG00000027012	1930	2250	2173	2194	Dync1i2	2	71211706	71263303	+	8280	protein_coding	dynein cytoplasmic 1 intermediate chain 2 [Source:MGI Symbol;Acc:MGI:107750]	-
ENSMUSG00000021133	1915	2135	2243	2250	Susd6	12	80790510	80880835	+	7615	protein_coding	sushi domain containing 6 [Source:MGI Symbol;Acc:MGI:2444661]	-
ENSMUSG00000074698	2086	2123	2084	2244	Csnk2a1	2	152226839	152281852	+	7089	protein_coding	casein kinase 2, alpha 1 polypeptide [Source:MGI Symbol;Acc:MGI:88543]	-
ENSMUSG00000023025	2009	2149	2179	2193	Larp4	15	99970065	100016358	+	10843	protein_coding	La ribonucleoprotein domain family, member 4 [Source:MGI Symbol;Acc:MGI:2443114]	-
ENSMUSG00000052459	2016	2264	2081	2167	Atp6v1a	16	44085402	44139705	-	6044	protein_coding	ATPase, H+ transporting, lysosomal V1 subunit A [Source:MGI Symbol;Acc:MGI:1201780]	-
ENSMUSG00000036180	1796	1946	2387	2398	Gatad2a	8	69907076	69996384	-	5589	protein_coding	GATA zinc finger domain containing 2A [Source:MGI Symbol;Acc:MGI:2384585]	-
ENSMUSG00000029922	1942	2236	2239	2109	Mkrn1	6	39397804	39420462	-	4439	protein_coding	makorin, ring finger protein, 1 [Source:MGI Symbol;Acc:MGI:1859353]	-
ENSMUSG00000060657	2090	2290	2067	2079	Marf1	16	14109173	14163351	-	10153	protein_coding	meiosis regulator and mRNA stability 1 [Source:MGI Symbol;Acc:MGI:2444505]	-
ENSMUSG00000114003	2010	2292	2037	2183	Gm9616	13	3298887	3299667	+	781	processed_pseudogene	predicted gene 9616 [Source:MGI Symbol;Acc:MGI:3780024]	-
ENSMUSG00000062901	2108	2516	2004	1893	Klhl24	16	20097542	20129221	+	10183	protein_coding	kelch-like 24 [Source:MGI Symbol;Acc:MGI:1923035]	-
ENSMUSG00000084349	1977	2364	2191	1987	Rpl3-ps1	X	13202571	13203780	+	1210	processed_pseudogene	ribosomal protein L3, pseudogene 1 [Source:MGI Symbol;Acc:MGI:3644217]	-
ENSMUSG00000020078	2080	2214	2031	2184	Vps26a	10	62455235	62486805	-	2860	protein_coding	VPS26 retromer complex component A [Source:MGI Symbol;Acc:MGI:1353654]	-
ENSMUSG00000037458	1944	2136	2178	2251	Azin1	15	38487427	38519266	-	6256	protein_coding	antizyme inhibitor 1 [Source:MGI Symbol;Acc:MGI:1859169]	-
ENSMUSG00000026176	1902	2006	2337	2263	Ctdsp1	1	74391509	74397285	+	3334	protein_coding	CTD (carboxy-terminal domain, RNA polymerase II, polypeptide A) small phosphatase 1 [Source:MGI Symbol;Acc:MGI:2654470]	-
ENSMUSG00000060216	1988	2201	2024	2293	Arrb2	11	70432635	70440828	+	2845	protein_coding	arrestin, beta 2 [Source:MGI Symbol;Acc:MGI:99474]	-
ENSMUSG00000028851	1539	1976	2513	2477	Nudc	4	133532542	133545996	-	1425	protein_coding	nudC nuclear distribution protein [Source:MGI Symbol;Acc:MGI:106014]	-
ENSMUSG00000022789	2154	2252	1952	2146	Dnm1l	16	16312230	16358959	-	5203	protein_coding	dynamin 1-like [Source:MGI Symbol;Acc:MGI:1921256]	-
ENSMUSG00000030884	1859	2154	2178	2312	Uqcrc2	7	120635176	120659524	+	2552	protein_coding	ubiquinol cytochrome c reductase core protein 2 [Source:MGI Symbol;Acc:MGI:1914253]	-
ENSMUSG00000009575	1941	2094	2253	2203	Cbx5	15	103191544	103239816	-	9006	protein_coding	chromobox 5 [Source:MGI Symbol;Acc:MGI:109372]	-
ENSMUSG00000024349	1857	2188	2162	2281	Tmem173	18	35733678	35740554	-	2302	protein_coding	transmembrane protein 173 [Source:MGI Symbol;Acc:MGI:1919762]	-
ENSMUSG00000049470	1955	2163	2307	2061	Aff4	11	53350833	53421830	+	13450	protein_coding	AF4/FMR2 family, member 4 [Source:MGI Symbol;Acc:MGI:2136171]	AF-4
ENSMUSG00000031295	1834	2128	2208	2315	Phka2	X	160502166	160598878	+	6068	protein_coding	phosphorylase kinase alpha 2 [Source:MGI Symbol;Acc:MGI:97577]	-
ENSMUSG00000035770	2036	2209	2143	2094	Dync1li2	8	104417680	104443047	-	6027	protein_coding	dynein, cytoplasmic 1 light intermediate chain 2 [Source:MGI Symbol;Acc:MGI:107738]	-
ENSMUSG00000027652	1976	2025	2385	2091	Ralgapb	2	158409848	158499253	+	12992	protein_coding	Ral GTPase activating protein, beta subunit (non-catalytic) [Source:MGI Symbol;Acc:MGI:2444531]	-
ENSMUSG00000038518	1703	1921	2456	2380	Jarid2	13	44729474	44921643	+	9715	protein_coding	jumonji, AT rich interactive domain 2 [Source:MGI Symbol;Acc:MGI:104813]	ARID
ENSMUSG00000042133	2014	2136	2041	2266	Ppig	2	69722545	69754012	+	8122	protein_coding	peptidyl-prolyl isomerase G (cyclophilin G) [Source:MGI Symbol;Acc:MGI:2445173]	-
ENSMUSG00000027206	2065	2248	1982	2158	Cops2	2	125830304	125859139	-	3549	protein_coding	COP9 signalosome subunit 2 [Source:MGI Symbol;Acc:MGI:1330276]	-
ENSMUSG00000038212	1856	2156	2299	2142	Mfsd14b	13	65064663	65112975	-	5531	protein_coding	major facilitator superfamily domain containing 14B [Source:MGI Symbol;Acc:MGI:1913881]	-
ENSMUSG00000052593	2082	2162	2120	2084	Adam17	12	21323509	21373632	-	7154	protein_coding	a disintegrin and metallopeptidase domain 17 [Source:MGI Symbol;Acc:MGI:1096335]	-
ENSMUSG00000019969	1933	2192	2060	2261	Psen1	12	83688152	83735199	+	4557	protein_coding	presenilin 1 [Source:MGI Symbol;Acc:MGI:1202717]	-
ENSMUSG00000079298	1394	1628	2701	2722	Klrb1b	6	128813706	128826331	-	2228	protein_coding	killer cell lectin-like receptor subfamily B member 1B [Source:MGI Symbol;Acc:MGI:107539]	-
ENSMUSG00000025804	2401	2738	1666	1640	Ccr1	9	123962124	123968692	-	2833	protein_coding	chemokine (C-C motif) receptor 1 [Source:MGI Symbol;Acc:MGI:104618]	-
ENSMUSG00000042557	2019	2146	2039	2240	Sin3a	9	57072040	57128366	+	5385	protein_coding	transcriptional regulator, SIN3A (yeast) [Source:MGI Symbol;Acc:MGI:107157]	-
ENSMUSG00000071054	1831	1891	2350	2371	Safb	17	56584825	56606294	+	7268	protein_coding	scaffold attachment factor B [Source:MGI Symbol;Acc:MGI:2146974]	-
ENSMUSG00000030704	2091	2153	2029	2169	Rab6a	7	100607410	100641268	+	3728	protein_coding	RAB6A, member RAS oncogene family [Source:MGI Symbol;Acc:MGI:894313]	-
ENSMUSG00000020700	1864	2003	2317	2257	Map3k3	11	106084613	106155446	+	4023	protein_coding	mitogen-activated protein kinase kinase kinase 3 [Source:MGI Symbol;Acc:MGI:1346874]	-
ENSMUSG00000039852	1828	1937	2433	2224	Rere	4	150281646	150621966	+	8528	protein_coding	arginine glutamic acid dipeptide (RE) repeats [Source:MGI Symbol;Acc:MGI:2683486]	zf-GATA
ENSMUSG00000054920	1921	2104	2131	2265	Klhl5	5	65107539	65168188	+	7057	protein_coding	kelch-like 5 [Source:MGI Symbol;Acc:MGI:1919028]	-
ENSMUSG00000026073	1836	2095	2245	2242	Il1r2	1	40074079	40125231	+	1908	protein_coding	interleukin 1 receptor, type II [Source:MGI Symbol;Acc:MGI:96546]	-
ENSMUSG00000001151	1771	1745	2588	2311	Pcnt	10	76351263	76442786	-	12154	protein_coding	pericentrin (kendrin) [Source:MGI Symbol;Acc:MGI:102722]	-
ENSMUSG00000020430	1800	2054	2252	2308	Pes1	11	3963975	3980004	+	3024	protein_coding	pescadillo ribosomal biogenesis factor 1 [Source:MGI Symbol;Acc:MGI:1890613]	-
ENSMUSG00000004771	1789	1944	2346	2331	Rab11a	9	64715299	64737758	-	2992	protein_coding	RAB11A, member RAS oncogene family [Source:MGI Symbol;Acc:MGI:1858202]	-
ENSMUSG00000073902	1714	1626	2637	2429	Gm1966	7	106596743	106604035	-	7293	unprocessed_pseudogene	predicted gene 1966 [Source:MGI Symbol;Acc:MGI:3584360]	-
ENSMUSG00000032042	1906	2061	2154	2285	Srpr	9	35200175	35247973	+	3364	protein_coding	signal recognition particle receptor ('docking protein') [Source:MGI Symbol;Acc:MGI:1914648]	-
ENSMUSG00000026457	1798	2027	2391	2188	Adipor1	1	134415378	134433351	+	5025	protein_coding	adiponectin receptor 1 [Source:MGI Symbol;Acc:MGI:1919924]	-
ENSMUSG00000083596	1826	2048	2330	2200	Rpl21-ps15	X	151215167	151215649	-	483	processed_pseudogene	ribosomal protein L21, pseudogene 15 [Source:MGI Symbol;Acc:MGI:3705426]	-
ENSMUSG00000034022	1755	2048	2248	2351	Cpsf1	15	76595803	76607591	-	5637	protein_coding	cleavage and polyadenylation specific factor 1 [Source:MGI Symbol;Acc:MGI:2679722]	-
ENSMUSG00000041297	2031	2230	2063	2074	Cdk13	13	17710315	17805097	-	13456	protein_coding	cyclin-dependent kinase 13 [Source:MGI Symbol;Acc:MGI:1916812]	-
ENSMUSG00000034724	2080	2242	2133	1939	Cnot6l	5	96070333	96164171	-	10313	protein_coding	CCR4-NOT transcription complex, subunit 6-like [Source:MGI Symbol;Acc:MGI:2443154]	-
ENSMUSG00000059981	1768	1885	2340	2400	Taok2	7	126865678	126884703	-	9316	protein_coding	TAO kinase 2 [Source:MGI Symbol;Acc:MGI:1915919]	-
ENSMUSG00000029723	1810	2084	2282	2214	Tsc22d4	5	137745730	137768450	+	7509	protein_coding	TSC22 domain family, member 4 [Source:MGI Symbol;Acc:MGI:1926079]	-
ENSMUSG00000006307	1959	2076	2146	2209	Kmt2b	7	30568858	30588726	-	9596	protein_coding	lysine (K)-specific methyltransferase 2B [Source:MGI Symbol;Acc:MGI:109565]	-
ENSMUSG00000069682	1725	2042	2297	2326	Gm10275	10	29698746	29699380	-	635	transcribed_processed_pseudogene	predicted pseudogene 10275 [Source:MGI Symbol;Acc:MGI:3704354]	-
ENSMUSG00000024012	1737	2095	2429	2126	Mtch1	17	29332072	29347904	-	2878	protein_coding	mitochondrial carrier 1 [Source:MGI Symbol;Acc:MGI:1929261]	-
ENSMUSG00000037286	2084	2108	2038	2153	Stag1	9	100597798	100959375	+	11781	protein_coding	stromal antigen 1 [Source:MGI Symbol;Acc:MGI:1098658]	-
ENSMUSG00000017132	1728	1906	2466	2273	Cyth1	11	118132019	118248592	-	3905	protein_coding	cytohesin 1 [Source:MGI Symbol;Acc:MGI:1334257]	-
ENSMUSG00000029478	1831	1923	2486	2125	Ncor2	5	125017153	125179219	-	10490	protein_coding	nuclear receptor co-repressor 2 [Source:MGI Symbol;Acc:MGI:1337080]	MYB
ENSMUSG00000017778	1814	2156	2215	2180	Cox7c	13	86044816	86046904	-	1131	protein_coding	cytochrome c oxidase subunit 7C [Source:MGI Symbol;Acc:MGI:103226]	-
ENSMUSG00000068739	1855	2119	2152	2231	Sars	3	108424865	108445209	-	5142	protein_coding	seryl-aminoacyl-tRNA synthetase [Source:MGI Symbol;Acc:MGI:102809]	-
ENSMUSG00000020130	2086	2290	1979	1999	Tbc1d15	10	115197872	115251467	-	4261	protein_coding	TBC1 domain family, member 15 [Source:MGI Symbol;Acc:MGI:1913937]	-
ENSMUSG00000035851	2143	2109	1931	2165	Ythdc1	5	86804221	86836659	+	13651	protein_coding	YTH domain containing 1 [Source:MGI Symbol;Acc:MGI:2443713]	-
ENSMUSG00000025228	1911	2031	2229	2175	Actr1a	19	46376814	46395735	-	2742	protein_coding	ARP1 actin-related protein 1A, centractin alpha [Source:MGI Symbol;Acc:MGI:1858964]	-
ENSMUSG00000038615	1805	2046	2248	2245	Nfe2l1	11	96817414	96829968	-	5441	protein_coding	nuclear factor, erythroid derived 2,-like 1 [Source:MGI Symbol;Acc:MGI:99421]	TF_bZIP
ENSMUSG00000052915	1894	1945	2262	2231	Msl1	11	98795516	98807859	+	5433	protein_coding	male specific lethal 1 [Source:MGI Symbol;Acc:MGI:1921276]	-
ENSMUSG00000031532	1941	2140	2193	2056	Saraf	8	34154575	34170821	+	2929	protein_coding	store-operated calcium entry-associated regulatory factor [Source:MGI Symbol;Acc:MGI:1915137]	-
ENSMUSG00000020402	1849	2103	2206	2168	Vdac1	11	52360860	52389397	+	2620	protein_coding	voltage-dependent anion channel 1 [Source:MGI Symbol;Acc:MGI:106919]	-
ENSMUSG00000071072	1825	2140	2041	2313	Ptges3	10	128058954	128077272	+	2217	protein_coding	prostaglandin E synthase 3 [Source:MGI Symbol;Acc:MGI:1929282]	-
ENSMUSG00000031987	1874	2098	2164	2183	Egln1	8	124908587	124949324	-	3594	protein_coding	egl-9 family hypoxia-inducible factor 1 [Source:MGI Symbol;Acc:MGI:1932286]	-
ENSMUSG00000009035	1648	1769	2413	2484	Tmem184b	15	79360684	79403569	-	4702	protein_coding	transmembrane protein 184b [Source:MGI Symbol;Acc:MGI:2445179]	-
ENSMUSG00000071042	1897	2221	2068	2126	Rasgrp3	17	75435905	75529043	+	4921	protein_coding	RAS, guanyl releasing protein 3 [Source:MGI Symbol;Acc:MGI:3028579]	-
ENSMUSG00000029148	1930	2101	2072	2208	Nrbp1	5	31240864	31251566	+	3559	protein_coding	nuclear receptor binding protein 1 [Source:MGI Symbol;Acc:MGI:2183436]	-
ENSMUSG00000041645	1929	2013	2164	2203	Ddx24	12	103407982	103425830	-	8242	protein_coding	DEAD (Asp-Glu-Ala-Asp) box polypeptide 24 [Source:MGI Symbol;Acc:MGI:1351337]	-
ENSMUSG00000040356	1846	2035	2189	2239	Skiv2l	17	34839228	34850210	-	4977	protein_coding	superkiller viralicidic activity 2-like (S. cerevisiae) [Source:MGI Symbol;Acc:MGI:1099835]	-
ENSMUSG00000021629	2103	2224	1981	1996	Slc30a5	13	100802648	100833427	-	7294	protein_coding	solute carrier family 30 (zinc transporter), member 5 [Source:MGI Symbol;Acc:MGI:1916298]	-
ENSMUSG00000035696	2193	2109	2100	1901	Rnf38	4	44126210	44233789	-	8336	protein_coding	ring finger protein 38 [Source:MGI Symbol;Acc:MGI:1920719]	-
ENSMUSG00000032212	1941	2152	1987	2215	Sltm	9	70542754	70592234	+	11276	protein_coding	SAFB-like, transcription modulator [Source:MGI Symbol;Acc:MGI:1913910]	-
ENSMUSG00000033502	1856	2000	2185	2250	Cdc14a	3	116272553	116424032	-	12205	protein_coding	CDC14 cell division cycle 14A [Source:MGI Symbol;Acc:MGI:2442676]	-
ENSMUSG00000015214	2001	2169	2024	2096	Mtmr1	X	71364760	71419196	+	5859	protein_coding	myotubularin related protein 1 [Source:MGI Symbol;Acc:MGI:1858271]	-
ENSMUSG00000028525	1640	1725	2413	2507	Pde4b	4	102087543	102607259	+	10560	protein_coding	phosphodiesterase 4B, cAMP specific [Source:MGI Symbol;Acc:MGI:99557]	-
ENSMUSG00000030583	1694	1845	2560	2184	Sipa1l3	7	29320372	29518641	-	16555	protein_coding	signal-induced proliferation-associated 1 like 3 [Source:MGI Symbol;Acc:MGI:1921456]	-
ENSMUSG00000030846	2027	2064	2050	2142	Tial1	7	128439777	128461717	-	6903	protein_coding	Tia1 cytotoxic granule-associated RNA binding protein-like 1 [Source:MGI Symbol;Acc:MGI:107913]	-
ENSMUSG00000045482	1849	2061	2414	1950	Trrap	5	144767732	144859778	+	20859	protein_coding	transformation/transcription domain-associated protein [Source:MGI Symbol;Acc:MGI:2153272]	-
ENSMUSG00000021877	1797	2095	2144	2236	Arf4	14	26638074	26665084	+	3603	protein_coding	ADP-ribosylation factor 4 [Source:MGI Symbol;Acc:MGI:99433]	-
ENSMUSG00000068036	1968	2124	2257	1918	Afdn	17	13760539	13906150	+	10223	protein_coding	afadin, adherens junction formation factor [Source:MGI Symbol;Acc:MGI:1314653]	-
ENSMUSG00000014426	1732	2053	2256	2223	Map3k4	17	12227621	12318796	-	10181	protein_coding	mitogen-activated protein kinase kinase kinase 4 [Source:MGI Symbol;Acc:MGI:1346875]	-
ENSMUSG00000021497	1831	2046	2118	2267	Txndc15	13	55714650	55726227	+	4386	protein_coding	thioredoxin domain containing 15 [Source:MGI Symbol;Acc:MGI:1916922]	-
ENSMUSG00000038421	2995	3522	843	898	Fcrla	1	170917576	170927583	-	1745	protein_coding	Fc receptor-like A [Source:MGI Symbol;Acc:MGI:2138647]	-
ENSMUSG00000014547	1816	1985	2246	2211	Wdfy2	14	62837678	62961509	+	9185	protein_coding	WD repeat and FYVE domain containing 2 [Source:MGI Symbol;Acc:MGI:2442811]	-
ENSMUSG00000038025	1994	2020	2116	2125	Phf2	13	48801750	48871119	-	5494	protein_coding	PHD finger protein 2 [Source:MGI Symbol;Acc:MGI:1338034]	-
ENSMUSG00000031314	2014	1934	2191	2112	Taf1	X	101532734	101601789	+	8558	protein_coding	TATA-box binding protein associated factor 1 [Source:MGI Symbol;Acc:MGI:1336878]	-
ENSMUSG00000003545	1571	1673	2320	2681	Fosb	7	19302696	19310051	-	6243	protein_coding	FBJ osteosarcoma oncogene B [Source:MGI Symbol;Acc:MGI:95575]	TF_bZIP
ENSMUSG00000020869	1716	2038	2210	2269	Lrrc59	11	94629767	94645216	+	3073	protein_coding	leucine rich repeat containing 59 [Source:MGI Symbol;Acc:MGI:2138133]	-
ENSMUSG00000039294	2074	2194	1976	1989	Cybc1	11	121222588	121229322	-	4213	protein_coding	cytochrome b 245 chaperone 1 [Source:MGI Symbol;Acc:MGI:2384959]	-
ENSMUSG00000045374	1945	2098	2152	2035	Wdr81	11	75440944	75454717	-	7038	protein_coding	WD repeat domain 81 [Source:MGI Symbol;Acc:MGI:2681828]	-
ENSMUSG00000034973	2119	2167	2028	1915	Dopey1	9	86467154	86555923	+	20476	protein_coding	dopey family member 1 [Source:MGI Symbol;Acc:MGI:1289294]	-
ENSMUSG00000009741	2127	2136	1903	2062	Ubp1	9	113930934	113977202	+	4757	protein_coding	upstream binding protein 1 [Source:MGI Symbol;Acc:MGI:104889]	CP2
ENSMUSG00000025630	1865	2170	1928	2263	Hprt	X	52988137	53021659	+	1289	protein_coding	hypoxanthine guanine phosphoribosyl transferase [Source:MGI Symbol;Acc:MGI:96217]	-
ENSMUSG00000035781	2240	2398	1770	1818	R3hdm4	10	79910052	79921208	-	5584	protein_coding	R3H domain containing 4 [Source:MGI Symbol;Acc:MGI:1924814]	-
ENSMUSG00000042700	1840	2038	2174	2171	Sipa1l1	12	82169320	82451786	+	12806	protein_coding	signal-induced proliferation-associated 1 like 1 [Source:MGI Symbol;Acc:MGI:2443679]	-
ENSMUSG00000018932	1687	1956	2318	2261	Map2k3	11	60932033	60952811	+	3314	protein_coding	mitogen-activated protein kinase kinase 3 [Source:MGI Symbol;Acc:MGI:1346868]	-
ENSMUSG00000041720	1953	2084	2138	2045	Pi4ka	16	17280351	17406314	-	11254	protein_coding	phosphatidylinositol 4-kinase alpha [Source:MGI Symbol;Acc:MGI:2448506]	-
ENSMUSG00000036078	1859	2095	2115	2149	Sigmar1	4	41738493	41756157	-	3136	protein_coding	sigma non-opioid intracellular receptor 1 [Source:MGI Symbol;Acc:MGI:1195268]	-
ENSMUSG00000033767	1805	2072	2074	2265	Tmem131l	3	83897655	84040175	-	11726	protein_coding	transmembrane 131 like [Source:MGI Symbol;Acc:MGI:2443399]	-
ENSMUSG00000001415	1939	1960	2159	2146	Smg5	3	88336260	88362338	+	6956	protein_coding	Smg-5 homolog, nonsense mediated mRNA decay factor (C. elegans) [Source:MGI Symbol;Acc:MGI:2447364]	-
ENSMUSG00000040842	1686	1838	2381	2293	Szrd1	4	141113001	141139775	-	3327	protein_coding	SUZ RNA binding domain containing 1 [Source:MGI Symbol;Acc:MGI:1098672]	-
ENSMUSG00000020250	1806	2038	2190	2162	Txnrd1	10	82833951	82897712	+	7086	protein_coding	thioredoxin reductase 1 [Source:MGI Symbol;Acc:MGI:1354175]	-
ENSMUSG00000030779	2010	2164	2006	2014	Rbbp6	7	122965686	123002557	+	12915	protein_coding	retinoblastoma binding protein 6, ubiquitin ligase [Source:MGI Symbol;Acc:MGI:894835]	-
ENSMUSG00000024691	1675	1883	2221	2414	Fam111a	19	12545740	12589768	+	4125	protein_coding	family with sequence similarity 111, member A [Source:MGI Symbol;Acc:MGI:1915508]	-
ENSMUSG00000026842	1773	1946	2229	2239	Abl1	2	31688376	31804227	+	11596	protein_coding	c-abl oncogene 1, non-receptor tyrosine kinase [Source:MGI Symbol;Acc:MGI:87859]	-
ENSMUSG00000020705	1916	1990	2138	2143	Ddx42	11	106216926	106249139	+	4228	protein_coding	DEAD (Asp-Glu-Ala-Asp) box polypeptide 42 [Source:MGI Symbol;Acc:MGI:1919297]	-
ENSMUSG00000002524	1718	1950	2191	2326	Puf60	15	76070182	76080924	-	4748	protein_coding	poly-U binding splicing factor 60 [Source:MGI Symbol;Acc:MGI:1915209]	-
[truncated: 52,533 more rows]

## Sheet: 4.FPKM
gene_id	BMDC_WT1	BMDC_WT2	BMDC_KO1	BMDC_KO2	gene_name	gene_chr	gene_start	gene_end	gene_strand	gene_length	gene_biotype	gene_description	tf_family
ENSMUSG00000024610	10873	11357.3	10777.5	10565.1	Cd74	18	60803848	60812646	+	1410	protein_coding	CD74 antigen (invariant polypeptide of major histocompatibility complex, class II antigen-associated) [Source:MGI Symbol;Acc:MGI:96534]	-
ENSMUSG00000027447	6297.61	6060.16	5418.2	5127.25	Cst3	2	148871722	148875692	-	1266	protein_coding	cystatin C [Source:MGI Symbol;Acc:MGI:102519]	-
ENSMUSG00000073421	5434.37	5186.96	5026.85	4882.22	H2-Ab1	17	34263209	34269418	+	1637	protein_coding	histocompatibility 2, class II antigen A, beta 1 [Source:MGI Symbol;Acc:MGI:103070]	-
ENSMUSG00000049775	5198.61	5270.22	5017.96	4792.2	Tmsb4x	X	167207093	167209315	-	1371	protein_coding	thymosin, beta 4, X chromosome [Source:MGI Symbol;Acc:MGI:99510]	-
ENSMUSG00000060586	5145.86	4941.67	4231.72	4021.48	H2-Eb1	17	34305877	34316199	+	1184	protein_coding	histocompatibility 2, class II antigen E beta [Source:MGI Symbol;Acc:MGI:95901]	-
ENSMUSG00000037742	4398.55	4537.41	4625	4461.91	Eef1a1	9	78478449	78489151	-	2493	protein_coding	eukaryotic translation elongation factor 1 alpha 1 [Source:MGI Symbol;Acc:MGI:1096881]	-
ENSMUSG00000036594	4275.73	4316.21	4186.3	4072.84	H2-Aa	17	34282744	34287827	-	1874	protein_coding	histocompatibility 2, class II antigen A, alpha [Source:MGI Symbol;Acc:MGI:95895]	-
ENSMUSG00000076258	5292.23	4463.16	1975.49	1487.01	Gm23935	16	11144125	11144181	+	57	miRNA	predicted gene, 23935 [Source:MGI Symbol;Acc:MGI:5453712]	-
ENSMUSG00000064351	2281.12	3259.58	3472.9	3386.64	mt-Co1	MT	5328	6872	+	1545	protein_coding	mitochondrially encoded cytochrome c oxidase I [Source:MGI Symbol;Acc:MGI:102504]	-
ENSMUSG00000029580	3263.79	3266.39	2639.66	2573.77	Actb	5	142903115	142906754	-	2679	protein_coding	actin, beta [Source:MGI Symbol;Acc:MGI:87904]	-
ENSMUSG00000004207	2959.81	2905.11	2547.55	2506.4	Psap	10	60277627	60302597	+	2744	protein_coding	prosaposin [Source:MGI Symbol;Acc:MGI:97783]	-
ENSMUSG00000060802	1994.1	2134.96	1918.59	1874.25	B2m	2	122147686	122153083	+	860	protein_coding	beta-2 microglobulin [Source:MGI Symbol;Acc:MGI:88127]	-
ENSMUSG00000069516	2078.75	2100.28	1657.31	1560.56	Lyz2	10	117277331	117282321	-	1316	protein_coding	lysozyme 2 [Source:MGI Symbol;Acc:MGI:96897]	-
ENSMUSG00000028081	1651.71	1697.94	1825.19	1701.07	Rps3a1	3	86137940	86142702	-	977	protein_coding	ribosomal protein S3A1 [Source:MGI Symbol;Acc:MGI:1202063]	-
ENSMUSG00000007892	1905.73	1691.8	1615.03	1484.95	Rplp1	9	61913284	61914542	-	499	protein_coding	ribosomal protein, large, P1 [Source:MGI Symbol;Acc:MGI:1927099]	-
ENSMUSG00000067274	1622.57	1605.48	1740.96	1622.56	Rplp0	5	115559467	115563727	+	1659	protein_coding	ribosomal protein, large, P0 [Source:MGI Symbol;Acc:MGI:1927636]	-
ENSMUSG00000027907	1502.37	1584.09	1473.53	1452.17	S100a11	3	93520488	93526287	+	511	protein_coding	S100 calcium binding protein A11 [Source:MGI Symbol;Acc:MGI:1338798]	-
ENSMUSG00000046805	1473.6	1446.27	1484.41	1468.84	Mpeg1	19	12460779	12465284	+	4335	protein_coding	macrophage expressed gene 1 [Source:MGI Symbol;Acc:MGI:1333743]	-
ENSMUSG00000024661	1252.66	1265.56	1460.76	1377.44	Fth1	19	9982703	9985092	+	866	protein_coding	ferritin heavy polypeptide 1 [Source:MGI Symbol;Acc:MGI:95588]	-
ENSMUSG00000063457	1421.03	1301	1231.2	1130.3	Rps15	10	80292453	80294114	+	630	protein_coding	ribosomal protein S15 [Source:MGI Symbol;Acc:MGI:98117]	-
ENSMUSG00000060126	1095.88	1154.94	1335.14	1296.62	Tpt1	14	75845093	75848525	+	2380	protein_coding	tumor protein, translationally-controlled 1 [Source:MGI Symbol;Acc:MGI:104890]	-
ENSMUSG00000062825	1249.2	1253.87	1043.58	1050.67	Actg1	11	120345690	120348542	-	2658	protein_coding	actin, gamma, cytoplasmic 1 [Source:MGI Symbol;Acc:MGI:87906]	-
ENSMUSG00000026238	1237.08	1233.03	1014.02	941.038	Ptma	1	86526726	86530712	+	1462	protein_coding	prothymosin alpha [Source:MGI Symbol;Acc:MGI:97803]	-
ENSMUSG00000034994	1122.53	1087.28	1107.48	1083.91	Eef2	10	81176631	81182498	+	3324	protein_coding	eukaryotic translation elongation factor 2 [Source:MGI Symbol;Acc:MGI:95288]	-
ENSMUSG00000028495	1018.59	1082	1153.94	1116.08	Rps6	4	86854660	86857412	-	1586	protein_coding	ribosomal protein S6 [Source:MGI Symbol;Acc:MGI:98159]	-
ENSMUSG00000032399	1038.92	1047.57	1138.67	1087.74	Rpl4	9	64173375	64178666	+	2007	protein_coding	ribosomal protein L4 [Source:MGI Symbol;Acc:MGI:1915141]	-
ENSMUSG00000031320	974.144	1029.04	1125.91	1077.53	Rps4x	X	102184941	102189394	-	1631	protein_coding	ribosomal protein S4, X-linked [Source:MGI Symbol;Acc:MGI:98158]	-
ENSMUSG00000064341	738.86	1063.87	1202.38	1153.06	mt-Nd1	MT	2751	3707	+	957	protein_coding	mitochondrially encoded NADH dehydrogenase 1 [Source:MGI Symbol;Acc:MGI:101787]	-
ENSMUSG00000017404	864.639	892.788	913.476	860.943	Rpl19	11	98026710	98030492	+	1022	protein_coding	ribosomal protein L19 [Source:MGI Symbol;Acc:MGI:98020]	-
ENSMUSG00000024608	847.375	872.522	904.008	876.049	Rps14	18	60774510	60778546	+	1384	protein_coding	ribosomal protein S14 [Source:MGI Symbol;Acc:MGI:98107]	-
ENSMUSG00000064370	644.557	913.391	993.709	947.299	mt-Cytb	MT	14145	15288	+	1144	protein_coding	mitochondrially encoded cytochrome b [Source:MGI Symbol;Acc:MGI:102501]	-
ENSMUSG00000032518	782.459	825.472	917.725	884.226	Rpsa	9	120127689	120132369	+	3170	protein_coding	ribosomal protein SA [Source:MGI Symbol;Acc:MGI:105381]	-
ENSMUSG00000003429	884.623	866.186	845.963	787.265	Rps11	7	45122379	45124439	-	865	protein_coding	ribosomal protein S11 [Source:MGI Symbol;Acc:MGI:1351329]	-
ENSMUSG00000038274	840.595	787.117	757.296	746.639	Fau	19	6057888	6059524	+	815	protein_coding	Finkel-Biskis-Reilly murine sarcoma virus (FBR-MuSV) ubiquitously expressed (fox derived) [Source:MGI Symbol;Acc:MGI:102547]	-
ENSMUSG00000093674	797.211	767.579	770.836	752.055	Rpl41	10	128548114	128549305	-	1168	protein_coding	ribosomal protein L41 [Source:MGI Symbol;Acc:MGI:1915195]	-
ENSMUSG00000008682	677.467	703.961	815.276	773.21	Rpl10	X	74270812	74273135	+	2053	protein_coding	ribosomal protein L10 [Source:MGI Symbol;Acc:MGI:105943]	-
ENSMUSG00000050335	860.734	840.113	627.623	611.443	Lgals3	14	47367751	47386160	+	1858	protein_coding	lectin, galactose binding, soluble 3 [Source:MGI Symbol;Acc:MGI:96778]	-
ENSMUSG00000057841	749.564	737.316	737.221	661.415	Rpl32	6	115805505	115808747	-	963	protein_coding	ribosomal protein L32 [Source:MGI Symbol;Acc:MGI:98038]	-
ENSMUSG00000113948	531.694	600.699	841.403	872.502	Rpl17-ps3	12	67510756	67511311	+	556	processed_pseudogene	ribosomal protein L17, pseudogene 3 [Source:MGI Symbol;Acc:MGI:3642206]	-
ENSMUSG00000030214	742.785	770.619	672.234	656.042	Plbd1	6	136612070	136661928	-	2633	protein_coding	phospholipase B domain containing 1 [Source:MGI Symbol;Acc:MGI:1914107]	-
ENSMUSG00000045128	718.895	706.937	720.37	689.43	Rpl18a	8	70894722	70897412	-	1739	protein_coding	ribosomal protein L18A [Source:MGI Symbol;Acc:MGI:1924058]	-
ENSMUSG00000015656	752.08	796.193	654.353	626.385	Hspa8	9	40800984	40810087	+	4301	protein_coding	heat shock protein 8 [Source:MGI Symbol;Acc:MGI:105384]	-
ENSMUSG00000025492	770.894	807.35	594.604	559.324	Ifitm3	7	141009586	141010770	-	678	protein_coding	interferon induced transmembrane protein 3 [Source:MGI Symbol;Acc:MGI:1913391]	-
ENSMUSG00000003970	733.782	657.686	637.201	649.153	Rpl8	15	76904078	76906314	+	1359	protein_coding	ribosomal protein L8 [Source:MGI Symbol;Acc:MGI:1350927]	-
ENSMUSG00000038642	648.663	664.333	624.572	599.017	Ctss	3	95526786	95556403	+	1358	protein_coding	cathepsin S [Source:MGI Symbol;Acc:MGI:107341]	-
ENSMUSG00000025362	564.087	641.033	649.073	676.859	Rps26	10	128624534	128626747	-	1544	protein_coding	ribosomal protein S26 [Source:MGI Symbol;Acc:MGI:1351628]	-
ENSMUSG00000023944	605.475	611.157	617.547	600.283	Hsp90ab1	17	45567775	45573271	-	2999	protein_coding	heat shock protein 90 alpha (cytosolic), class B member 1 [Source:MGI Symbol;Acc:MGI:96247]	-
ENSMUSG00000012848	612.516	594.865	624.099	585.099	Rps5	7	12922290	12926686	+	1734	protein_coding	ribosomal protein S5 [Source:MGI Symbol;Acc:MGI:1097682]	-
ENSMUSG00000049517	596.056	567.935	614.72	591.353	Rps23	13	90922958	90924950	+	1268	protein_coding	ribosomal protein S23 [Source:MGI Symbol;Acc:MGI:1913725]	-
ENSMUSG00000020644	539.441	583.942	616.314	603.268	Id2	12	25093799	25097140	-	2438	protein_coding	inhibitor of DNA binding 2 [Source:MGI Symbol;Acc:MGI:96397]	bHLH
ENSMUSG00000060938	532.838	566.078	625.046	602.268	Rpl26	11	68901583	68906989	+	1444	protein_coding	ribosomal protein L26 [Source:MGI Symbol;Acc:MGI:106022]	-
ENSMUSG00000062328	650.356	590.837	543.766	528.914	Rpl17	18	75000477	75003381	+	775	protein_coding	ribosomal protein L17 [Source:MGI Symbol;Acc:MGI:2448270]	-
ENSMUSG00000090733	541.47	544.146	614.751	597.253	Rps27	3	90212522	90213651	-	1043	protein_coding	ribosomal protein S27 [Source:MGI Symbol;Acc:MGI:1888676]	-
ENSMUSG00000060036	561.431	561.943	591.213	563.231	Rpl3	15	80077791	80091868	-	3175	protein_coding	ribosomal protein L3 [Source:MGI Symbol;Acc:MGI:1351605]	-
ENSMUSG00000030707	633.949	602.17	527.851	503.273	Coro1a	7	126699773	126707787	-	2783	protein_coding	coronin, actin binding protein 1A [Source:MGI Symbol;Acc:MGI:1345961]	-
ENSMUSG00000043716	511.893	535.647	593.9	572.414	Rpl7	1	16101295	16104662	-	2687	protein_coding	ribosomal protein L7 [Source:MGI Symbol;Acc:MGI:98073]	-
ENSMUSG00000028581	528.061	543.501	570.429	556.088	Laptm5	4	130913125	130936141	+	3788	protein_coding	lysosomal-associated protein transmembrane 5 [Source:MGI Symbol;Acc:MGI:108046]	-
ENSMUSG00000107176	592.051	525.386	547.706	478.772	Gm9794	6	66875321	66875743	-	423	processed_pseudogene	predicted pseudogene 9794 [Source:MGI Symbol;Acc:MGI:3642653]	-
ENSMUSG00000047675	484.121	502.593	587.848	563.257	Rps8	4	117153827	117156243	-	1726	protein_coding	ribosomal protein S8 [Source:MGI Symbol;Acc:MGI:98166]	-
ENSMUSG00000029413	609.251	583.97	457.973	451.41	Naaa	5	92257659	92278170	-	3721	protein_coding	N-acylethanolamine acid amidase [Source:MGI Symbol;Acc:MGI:1914361]	-
ENSMUSG00000073411	588.313	580.325	473.971	453.531	H2-D1	17	35262730	35267499	+	2579	protein_coding	histocompatibility 2, D region locus 1 [Source:MGI Symbol;Acc:MGI:95896]	-
ENSMUSG00000006333	552.986	519.89	513.866	490.658	Rps9	7	3703993	3706897	+	2522	protein_coding	ribosomal protein S9 [Source:MGI Symbol;Acc:MGI:1924096]	-
ENSMUSG00000056201	582.31	558.134	470.376	443.123	Cfl1	19	5490455	5495201	+	2354	protein_coding	cofilin 1, non-muscle [Source:MGI Symbol;Acc:MGI:101757]	-
ENSMUSG00000079523	773.518	662.638	323.061	293.474	Tmsb10	6	72957347	72958748	-	1276	protein_coding	thymosin, beta 10 [Source:MGI Symbol;Acc:MGI:109146]	-
ENSMUSG00000037563	568.648	505.592	500.794	464.622	Rps16	7	28350652	28353155	+	1266	protein_coding	ribosomal protein S16 [Source:MGI Symbol;Acc:MGI:98118]	-
ENSMUSG00000030579	491.977	496.392	528.073	512.663	Tyrobp	7	30413760	30417585	+	667	protein_coding	TYRO protein tyrosine kinase binding protein [Source:MGI Symbol;Acc:MGI:1277211]	-
ENSMUSG00000039001	511.018	437.806	467.686	492.503	Rps21	2	180257377	180258445	+	810	protein_coding	ribosomal protein S21 [Source:MGI Symbol;Acc:MGI:1913731]	-
ENSMUSG00000076617	434.809	460.625	491.425	486.802	Ighm	12	113418558	113422730	-	1886	IG_C_gene	immunoglobulin heavy constant mu [Source:MGI Symbol;Acc:MGI:96448]	-
ENSMUSG00000025794	418.542	436.632	514.587	501.986	Rpl14	9	120571444	120574654	+	1651	protein_coding	ribosomal protein L14 [Source:MGI Symbol;Acc:MGI:1914365]	-
ENSMUSG00000061477	417.92	435.734	509.745	506.214	Rps7	12	28630854	28635953	-	2015	protein_coding	ribosomal protein S7 [Source:MGI Symbol;Acc:MGI:1333818]	-
ENSMUSG00000079547	516.796	512.451	418.514	420.084	H2-DMb1	17	34153072	34160230	+	1485	protein_coding	histocompatibility 2, class II, locus Mb1 [Source:MGI Symbol;Acc:MGI:95922]	-
ENSMUSG00000044533	498.256	488.326	447.012	413.866	Rps2	17	24718116	24721929	+	1830	protein_coding	ribosomal protein S2 [Source:MGI Symbol;Acc:MGI:105110]	-
ENSMUSG00000081895	408.319	402.041	552.602	484.254	Rpl17-ps10	7	72648757	72649311	-	555	processed_pseudogene	ribosomal protein L17, pseudogene 10 [Source:MGI Symbol;Acc:MGI:3642871]	-
ENSMUSG00000050708	476.142	482.896	442.692	443.969	Ftl1	7	45457944	45459884	-	1340	protein_coding	ferritin light polypeptide 1 [Source:MGI Symbol;Acc:MGI:95589]	-
ENSMUSG00000061232	510.36	507.469	414.386	413.257	H2-K1	17	33996017	34000333	-	2608	protein_coding	histocompatibility 2, K1, K region [Source:MGI Symbol;Acc:MGI:95904]	-
ENSMUSG00000063856	452.814	448.355	468.326	451.776	Gpx1	9	108338903	108340343	+	1441	protein_coding	glutathione peroxidase 1 [Source:MGI Symbol;Acc:MGI:104887]	-
ENSMUSG00000081051	350.733	421.898	520.722	524.473	Gm15427	1	95498621	95499151	+	531	processed_pseudogene	predicted pseudogene 15427 [Source:MGI Symbol;Acc:MGI:3642341]	-
ENSMUSG00000021250	452.21	465.686	445.103	435.172	Fos	12	85473890	85477273	+	2352	protein_coding	FBJ osteosarcoma oncogene [Source:MGI Symbol;Acc:MGI:95574]	TF_bZIP
ENSMUSG00000001525	505.119	495.735	393.194	384.07	Tubb5	17	35833921	35838306	-	3327	protein_coding	tubulin, beta 5 class I [Source:MGI Symbol;Acc:MGI:107812]	-
ENSMUSG00000057863	502.162	439.109	417.57	403.244	Rpl36	17	56613416	56614243	+	383	protein_coding	ribosomal protein L36 [Source:MGI Symbol;Acc:MGI:1860603]	-
ENSMUSG00000000740	448.949	435.243	446.858	420.794	Rpl13	8	123102350	123105244	+	2595	protein_coding	ribosomal protein L13 [Source:MGI Symbol;Acc:MGI:105922]	-
ENSMUSG00000006304	440.754	458.881	428.117	420.363	Arpc2	1	74236084	74268209	+	2033	protein_coding	actin related protein 2/3 complex, subunit 2 [Source:MGI Symbol;Acc:MGI:1923959]	-
ENSMUSG00000028843	455.705	481.693	409.208	390.401	Sh3bgrl3	4	134127406	134128789	-	821	protein_coding	SH3 domain binding glutamic acid-rich protein-like 3 [Source:MGI Symbol;Acc:MGI:1920973]	-
ENSMUSG00000025132	466.045	446.002	411.476	399.926	Arhgdia	11	120578104	120581624	-	2258	protein_coding	Rho GDP dissociation inhibitor (GDI) alpha [Source:MGI Symbol;Acc:MGI:2178103]	-
ENSMUSG00000000594	428.7	417.814	439.887	418.795	Gm2a	11	55098115	55113029	+	4127	protein_coding	GM2 ganglioside activator protein [Source:MGI Symbol;Acc:MGI:95762]	-
ENSMUSG00000000682	502.464	485.406	348.658	327.63	Cd52	4	134082448	134095082	-	1187	protein_coding	CD52 antigen [Source:MGI Symbol;Acc:MGI:1346088]	-
ENSMUSG00000041515	407.98	402.116	425.767	419.669	Irf8	8	120736358	120756694	+	7055	protein_coding	interferon regulatory factor 8 [Source:MGI Symbol;Acc:MGI:96395]	IRF
ENSMUSG00000064345	286.806	405.232	483.448	472.841	mt-Nd2	MT	3914	4951	+	1038	protein_coding	mitochondrially encoded NADH dehydrogenase 2 [Source:MGI Symbol;Acc:MGI:102500]	-
ENSMUSG00000019505	442.231	503.912	346.879	322.964	Ubb	11	62551171	62553213	+	1675	protein_coding	ubiquitin B [Source:MGI Symbol;Acc:MGI:98888]	-
ENSMUSG00000064368	279.603	390.881	452.056	457.345	mt-Nd6	MT	13552	14070	-	519	protein_coding	mitochondrially encoded NADH dehydrogenase 6 [Source:MGI Symbol;Acc:MGI:102495]	-
ENSMUSG00000026728	384.7	405.146	399.559	386.429	Vim	2	13573927	13582826	+	4743	protein_coding	vimentin [Source:MGI Symbol;Acc:MGI:98932]	-
ENSMUSG00000037649	395.869	391.53	390.728	372.734	H2-DMa	17	34135182	34139101	+	1641	protein_coding	histocompatibility 2, class II, locus DMa [Source:MGI Symbol;Acc:MGI:95921]	-
ENSMUSG00000064367	278.673	373.546	452.598	445.816	mt-Nd5	MT	11742	13565	+	1824	protein_coding	mitochondrially encoded NADH dehydrogenase 5 [Source:MGI Symbol;Acc:MGI:102496]	-
ENSMUSG00000018293	439.624	430.319	326.409	315.583	Pfn1	11	70651850	70654644	-	2405	protein_coding	profilin 1 [Source:MGI Symbol;Acc:MGI:97549]	-
ENSMUSG00000050621	280.329	346.229	460.78	422.788	Rps27rt	9	114982366	114982739	-	374	protein_coding	ribosomal protein S27, retrogene [Source:MGI Symbol;Acc:MGI:3704345]	-
ENSMUSG00000051851	440.995	403.121	326.115	309.802	Rtl8c	X	53608032	53608432	+	401	protein_coding	retrotransposon Gag like 8C [Source:MGI Symbol;Acc:MGI:1920115]	-
ENSMUSG00000001281	380.712	375.973	360.831	344.218	Itgb7	15	102215995	102231944	-	2770	protein_coding	integrin beta 7 [Source:MGI Symbol;Acc:MGI:96616]	-
ENSMUSG00000039899	377.364	386.782	330.134	339.632	Fgl2	5	21372642	21378374	+	3788	protein_coding	fibrinogen-like protein 2 [Source:MGI Symbol;Acc:MGI:103266]	-
ENSMUSG00000058546	489.136	399.478	277.191	240.855	Rpl23a	11	78180932	78183584	-	847	protein_coding	ribosomal protein L23A [Source:MGI Symbol;Acc:MGI:3040672]	-
ENSMUSG00000046330	376.594	361	345.367	318.667	Rpl37a	1	72711290	72713813	+	1410	protein_coding	ribosomal protein L37a [Source:MGI Symbol;Acc:MGI:98068]	-
ENSMUSG00000034892	422.884	349.781	345.853	281.274	Rps29	12	69157722	69159186	-	693	protein_coding	ribosomal protein S29 [Source:MGI Symbol;Acc:MGI:107681]	-
ENSMUSG00000009927	332.763	342.744	373.062	349.471	Rps25	9	44407139	44410427	+	2691	protein_coding	ribosomal protein S25 [Source:MGI Symbol;Acc:MGI:1922867]	-
ENSMUSG00000060591	326.899	373.771	341.169	344.533	Ifitm2	7	140954837	140955987	-	655	protein_coding	interferon induced transmembrane protein 2 [Source:MGI Symbol;Acc:MGI:1933382]	-
ENSMUSG00000048277	369.897	375.046	331.869	307.906	Syngr2	11	117809668	117814283	+	1776	protein_coding	synaptogyrin 2 [Source:MGI Symbol;Acc:MGI:1328324]	-
ENSMUSG00000058558	305.143	330.479	376.066	364.445	Rpl5	5	107900502	107909005	+	3920	protein_coding	ribosomal protein L5 [Source:MGI Symbol;Acc:MGI:102854]	-
ENSMUSG00000008668	381.714	349.956	330.819	308.381	Rps18	17	33951999	33956001	-	2491	protein_coding	ribosomal protein S18 [Source:MGI Symbol;Acc:MGI:98146]	-
ENSMUSG00000016559	331.549	340.998	350.295	345.861	H3f3b	11	116021912	116027962	-	2976	protein_coding	H3 histone, family 3B [Source:MGI Symbol;Acc:MGI:1101768]	-
ENSMUSG00000048758	313.959	327.796	358.802	359.137	Rpl29	9	106429454	106431568	+	1126	protein_coding	ribosomal protein L29 [Source:MGI Symbol;Acc:MGI:99687]	-
ENSMUSG00000025967	308.582	316.868	367.356	359.461	Eef1b2	1	63176825	63180486	+	2532	protein_coding	eukaryotic translation elongation factor 1 beta 2 [Source:MGI Symbol;Acc:MGI:1929520]	-
ENSMUSG00000018819	359.085	364.346	320.151	305.576	Lsp1	7	142460809	142494867	+	5174	protein_coding	lymphocyte specific 1 [Source:MGI Symbol;Acc:MGI:96832]	-
ENSMUSG00000073702	298.798	291.473	381.962	368.167	Rpl31	1	39367842	39371911	+	1662	protein_coding	ribosomal protein L31 [Source:MGI Symbol;Acc:MGI:2149632]	-
ENSMUSG00000022587	343.972	355.265	321.944	309.953	Ly6e	15	74955051	74959905	+	3784	protein_coding	lymphocyte antigen 6 complex, locus E [Source:MGI Symbol;Acc:MGI:106651]	-
ENSMUSG00000030744	346.203	326.878	328.898	300.1	Rps3	7	99477896	99483738	-	4483	protein_coding	ribosomal protein S3 [Source:MGI Symbol;Acc:MGI:1350917]	-
ENSMUSG00000071415	351.477	324.423	321.961	297.347	Rpl23	11	97777527	97782437	-	1770	protein_coding	ribosomal protein L23 [Source:MGI Symbol;Acc:MGI:1929455]	-
ENSMUSG00000032562	328.457	328.671	323.392	307.74	Gnai2	9	107614125	107635367	-	3779	protein_coding	guanine nucleotide binding protein (G protein), alpha inhibiting 2 [Source:MGI Symbol;Acc:MGI:95772]	-
ENSMUSG00000061787	329.89	312.812	311.869	297.848	Rps17	7	81342732	81345254	-	1274	protein_coding	ribosomal protein S17 [Source:MGI Symbol;Acc:MGI:1309526]	-
ENSMUSG00000062997	330.916	314.895	313.806	288.407	Rpl35	2	39001580	39005624	-	1241	protein_coding	ribosomal protein L35 [Source:MGI Symbol;Acc:MGI:1913739]	-
ENSMUSG00000036908	316.228	307.454	313.117	303.17	Unc93b1	19	3935186	3949340	+	2841	protein_coding	unc-93 homolog B1, TLR signaling regulator [Source:MGI Symbol;Acc:MGI:1859307]	-
ENSMUSG00000045799	355.746	365.334	266.808	246.607	Gm9800	14	8800000	8800335	-	336	processed_pseudogene	predicted gene 9800 [Source:MGI Symbol;Acc:MGI:3710580]	-
ENSMUSG00000093327	269.476	349.326	309.078	304.196	Mir5107	18	60812076	60812163	+	88	miRNA	microRNA 5107 [Source:MGI Symbol;Acc:MGI:4950427]	-
ENSMUSG00000029614	309.605	312.861	307.347	296.569	Rpl6	5	121204481	121209241	+	3140	protein_coding	ribosomal protein L6 [Source:MGI Symbol;Acc:MGI:108057]	-
ENSMUSG00000018340	283.946	286.707	326.999	319.709	Anxa6	11	54979108	55033445	-	2930	protein_coding	annexin A6 [Source:MGI Symbol;Acc:MGI:88255]	-
ENSMUSG00000000290	314.28	316.432	293.822	291.351	Itgb2	10	77530252	77565708	+	3052	protein_coding	integrin beta 2 [Source:MGI Symbol;Acc:MGI:96611]	-
ENSMUSG00000027248	297.453	317.338	305.209	292.258	Pdia3	2	121413775	121438687	+	3139	protein_coding	protein disulfide isomerase associated 3 [Source:MGI Symbol;Acc:MGI:95834]	-
ENSMUSG00000044786	332.833	318.878	272.239	267.065	Zfp36	7	28376784	28380253	-	3470	protein_coding	zinc finger protein 36 [Source:MGI Symbol;Acc:MGI:99180]	-
ENSMUSG00000026341	314.241	316.636	283.758	276.154	Actr3	1	125392905	125435727	-	4631	protein_coding	ARP3 actin-related protein 3 [Source:MGI Symbol;Acc:MGI:1921367]	-
ENSMUSG00000095597	303.229	294.321	293.296	298.327	Gm6472	X	152909505	152910155	-	651	transcribed_processed_pseudogene	predicted pseudogene 6472 [Source:MGI Symbol;Acc:MGI:3648396]	-
ENSMUSG00000064363	200.383	282.137	357.059	345.924	mt-Nd4	MT	10167	11544	+	1378	protein_coding	mitochondrially encoded NADH dehydrogenase 4 [Source:MGI Symbol;Acc:MGI:102498]	-
ENSMUSG00000046721	279.889	273.428	324.387	307.775	Rpl14-ps1	7	45324965	45325617	+	653	processed_pseudogene	ribosomal protein L14, pseudogene 1 [Source:MGI Symbol;Acc:MGI:3710579]	-
ENSMUSG00000031827	347.33	317.742	261.763	256.649	Cotl1	8	119809222	119840544	-	1596	protein_coding	coactosin-like 1 (Dictyostelium) [Source:MGI Symbol;Acc:MGI:1919292]	-
ENSMUSG00000031146	254.957	278.264	319.943	316.666	Plp2	X	7667941	7671390	-	1334	protein_coding	proteolipid protein 2 [Source:MGI Symbol;Acc:MGI:1298382]	-
ENSMUSG00000045817	339.809	317.946	256.64	246.888	Zfp36l2	17	84183931	84187947	-	3530	protein_coding	zinc finger protein 36, C3H type-like 2 [Source:MGI Symbol;Acc:MGI:107945]	-
ENSMUSG00000003814	308.57	320.16	270.345	261.411	Calr	8	84841850	84846934	-	2880	protein_coding	calreticulin [Source:MGI Symbol;Acc:MGI:88252]	-
ENSMUSG00000057322	341.053	301.844	265.364	247.168	Rpl38	11	114668524	114672331	+	542	protein_coding	ribosomal protein L38 [Source:MGI Symbol;Acc:MGI:1914921]	-
ENSMUSG00000062933	451.365	333.661	133.33	236.573	Gm10123	9	96895658	96896147	+	490	processed_pseudogene	predicted pseudogene 10123 [Source:MGI Symbol;Acc:MGI:3704342]	-
ENSMUSG00000057113	285.786	294.872	287.277	271.142	Npm1	11	33152287	33163206	-	2665	protein_coding	nucleophosmin 1 [Source:MGI Symbol;Acc:MGI:106184]	-
ENSMUSG00000020372	276.083	275.715	300.723	284.034	Rack1	11	48800332	48806434	+	5119	protein_coding	receptor for activated C kinase 1 [Source:MGI Symbol;Acc:MGI:101849]	-
ENSMUSG00000022108	278.172	282.747	292.258	282.155	Itm2b	14	73362226	73385289	-	2732	protein_coding	integral membrane protein 2B [Source:MGI Symbol;Acc:MGI:1309517]	-
ENSMUSG00000020423	332.685	309.861	251.007	239.737	Btg2	1	134075170	134079120	-	2743	protein_coding	B cell translocation gene 2, anti-proliferative [Source:MGI Symbol;Acc:MGI:108384]	-
ENSMUSG00000030432	329.078	306.503	257.413	238.099	Rpl28	7	4792874	4795066	+	1840	protein_coding	ribosomal protein L28 [Source:MGI Symbol;Acc:MGI:101839]	-
ENSMUSG00000030122	325.835	319.145	252.937	231.116	Ptms	6	124913681	124920103	-	1619	protein_coding	parathymosin [Source:MGI Symbol;Acc:MGI:1916452]	-
ENSMUSG00000052837	355.925	326.214	221.326	217.791	Junb	8	84974484	84978718	-	2301	protein_coding	jun B proto-oncogene [Source:MGI Symbol;Acc:MGI:96647]	TF_bZIP
ENSMUSG00000084106	262.192	274.061	291.953	284.319	Gm6136	1	86908793	86909683	-	891	processed_pseudogene	predicted pseudogene 6136 [Source:MGI Symbol;Acc:MGI:3646897]	-
ENSMUSG00000017707	261.081	269.702	295.816	285.926	Serinc3	2	163623272	163645131	-	3840	protein_coding	serine incorporator 3 [Source:MGI Symbol;Acc:MGI:1349457]	-
ENSMUSG00000026547	302.603	291.633	255.763	260.257	Tagln2	1	172500047	172507380	+	2082	protein_coding	transgelin 2 [Source:MGI Symbol;Acc:MGI:1312985]	-
ENSMUSG00000023004	304.506	318.832	245.616	239.637	Tuba1b	15	98931425	98934565	-	1875	protein_coding	tubulin, alpha 1B [Source:MGI Symbol;Acc:MGI:107804]	-
ENSMUSG00000006699	271.424	283.777	280.718	268.86	Cdc42	4	137319696	137357720	-	2966	protein_coding	cell division cycle 42 [Source:MGI Symbol;Acc:MGI:106211]	-
ENSMUSG00000037805	300.618	286.9	262.657	253.292	Rpl10a	17	28328471	28331033	+	2431	protein_coding	ribosomal protein L10A [Source:MGI Symbol;Acc:MGI:1343877]	-
ENSMUSG00000020719	276.306	275.851	275.822	274.35	Ddx5	11	106780355	106789185	-	5775	protein_coding	DEAD (Asp-Glu-Ala-Asp) box polypeptide 5 [Source:MGI Symbol;Acc:MGI:105037]	-
ENSMUSG00000063316	262.316	275.707	292.33	269.361	Rpl27	11	101442298	101445529	+	1535	protein_coding	ribosomal protein L27 [Source:MGI Symbol;Acc:MGI:98036]	-
ENSMUSG00000020009	280.33	284.416	269.753	262.919	Ifngr1	10	19591949	19610229	+	2847	protein_coding	interferon gamma receptor 1 [Source:MGI Symbol;Acc:MGI:107655]	-
ENSMUSG00000041841	251.571	235.246	293.857	281.621	Rpl37	15	5116645	5119140	+	1684	protein_coding	ribosomal protein L37 [Source:MGI Symbol;Acc:MGI:1914531]	-
ENSMUSG00000028657	285.714	291.96	238.171	236.597	Ppt1	4	122836242	122859175	+	3674	protein_coding	palmitoyl-protein thioesterase 1 [Source:MGI Symbol;Acc:MGI:1298204]	-
ENSMUSG00000099764	281.8	280.064	251.809	238.02	Rps10-ps2	16	20822145	20822640	-	496	processed_pseudogene	ribosomal protein S10, pseudogene 2 [Source:MGI Symbol;Acc:MGI:3645627]	-
ENSMUSG00000022453	298.862	285.23	231.333	232.654	Naga	15	82329532	82338925	-	2577	protein_coding	N-acetyl galactosaminidase, alpha [Source:MGI Symbol;Acc:MGI:1261422]	-
ENSMUSG00000020460	145.197	295.702	305.421	296.777	Rps27a	11	29545846	29548109	-	1972	protein_coding	ribosomal protein S27A [Source:MGI Symbol;Acc:MGI:1925544]	-
ENSMUSG00000040385	281.804	273.917	245.559	230.061	Ppp1ca	19	4192158	4195419	+	1379	protein_coding	protein phosphatase 1 catalytic subunit alpha [Source:MGI Symbol;Acc:MGI:103016]	-
ENSMUSG00000064372	180.158	217.623	332.881	295.005	mt-Tp	MT	15356	15422	-	67	Mt_tRNA	mitochondrially encoded tRNA proline [Source:MGI Symbol;Acc:MGI:102478]	-
ENSMUSG00000018585	272.478	263.288	251.577	229.632	Atox1	11	55446641	55461239	-	541	protein_coding	antioxidant 1 copper chaperone [Source:MGI Symbol;Acc:MGI:1333855]	-
ENSMUSG00000022283	233.655	244.373	264.369	260.147	Pabpc1	15	36595661	36609668	-	6540	protein_coding	poly(A) binding protein, cytoplasmic 1 [Source:MGI Symbol;Acc:MGI:1349722]	-
ENSMUSG00000051506	281.286	242.598	237.954	238.963	Wdfy4	14	32959547	33185508	-	10552	protein_coding	WD repeat and FYVE domain containing 4 [Source:MGI Symbol;Acc:MGI:3584510]	-
ENSMUSG00000060419	231.805	245.764	256.2	256.803	Rps16-ps2	5	129128077	129128517	-	441	processed_pseudogene	ribosomal protein S16, pseudogene 2 [Source:MGI Symbol;Acc:MGI:3704259]	-
ENSMUSG00000071866	227.554	249.596	266.08	243.766	Ppia	11	6415443	6419817	+	3508	protein_coding	peptidylprolyl isomerase A [Source:MGI Symbol;Acc:MGI:97749]	-
ENSMUSG00000040747	245.831	252.433	241.792	244.168	Cd53	3	106759921	106790149	-	1742	protein_coding	CD53 antigen [Source:MGI Symbol;Acc:MGI:88341]	-
ENSMUSG00000041959	275.244	253.983	234.646	211.221	S100a10	3	93555080	93564643	+	1212	protein_coding	S100 calcium binding protein A10 (calpactin) [Source:MGI Symbol;Acc:MGI:1339468]	-
ENSMUSG00000008475	254.658	251.025	234.799	233.092	Arpc5	1	152766542	152775597	+	2276	protein_coding	actin related protein 2/3 complex, subunit 5 [Source:MGI Symbol;Acc:MGI:1915021]	-
ENSMUSG00000061983	190.003	216.499	277.758	288.402	Rps12	10	23785183	23787275	-	2027	protein_coding	ribosomal protein S12 [Source:MGI Symbol;Acc:MGI:98105]	-
ENSMUSG00000078812	260.15	257.521	234.846	219.692	Eif5a	11	69916714	69921958	-	2377	protein_coding	eukaryotic translation initiation factor 5A [Source:MGI Symbol;Acc:MGI:106248]	-
ENSMUSG00000053560	276.242	270.592	213.159	212.073	Ier2	8	84661331	84662852	-	1522	protein_coding	immediate early response 2 [Source:MGI Symbol;Acc:MGI:104815]	-
ENSMUSG00000084319	219.916	219.68	257.105	262.353	Tpt1-ps3	6	99877816	99878334	-	519	processed_pseudogene	tumor protein, translationally-controlled, pseudogene 3 [Source:MGI Symbol;Acc:MGI:2664997]	-
ENSMUSG00000030220	220.052	235.068	262.619	240.412	Arhgdib	6	136923655	136941899	-	1707	protein_coding	Rho, GDP dissociation inhibitor (GDI) beta [Source:MGI Symbol;Acc:MGI:101940]	-
ENSMUSG00000083596	257.649	239.759	230.655	224.395	Rpl21-ps15	X	151215167	151215649	-	483	processed_pseudogene	ribosomal protein L21, pseudogene 15 [Source:MGI Symbol;Acc:MGI:3705426]	-
ENSMUSG00000038612	248.984	255.059	224.768	223.477	Mcl1	3	95658788	95663176	+	3418	protein_coding	myeloid cell leukemia sequence 1 [Source:MGI Symbol;Acc:MGI:101769]	-
ENSMUSG00000034708	226.153	229.28	248.579	244.102	Grn	11	102430315	102437048	+	3474	protein_coding	granulin [Source:MGI Symbol;Acc:MGI:95832]	-
ENSMUSG00000046434	256.986	254.71	210.655	217.034	Hnrnpa1	15	103240432	103246692	+	3153	protein_coding	heterogeneous nuclear ribonucleoprotein A1 [Source:MGI Symbol;Acc:MGI:104820]	-
ENSMUSG00000025503	270.123	258.39	213.532	196.931	Taldo1	7	141392199	141402968	+	2171	protein_coding	transaldolase 1 [Source:MGI Symbol;Acc:MGI:1274789]	-
ENSMUSG00000001270	259.853	255.608	213.551	207.098	Ckb	12	111669361	111672338	-	2895	protein_coding	creatine kinase, brain [Source:MGI Symbol;Acc:MGI:88407]	-
ENSMUSG00000038418	287.225	295.825	178.066	172.705	Egr1	18	34859823	34864984	+	4484	protein_coding	early growth response 1 [Source:MGI Symbol;Acc:MGI:95295]	zf-C2H2
ENSMUSG00000028656	246.641	246.574	220.72	217.206	Cap1	4	122859047	122886056	-	3494	protein_coding	CAP, adenylate cyclase-associated protein 1 (yeast) [Source:MGI Symbol;Acc:MGI:88262]	-
ENSMUSG00000016319	249.429	240.933	226.745	212.071	Slc25a5	X	36795651	36798807	+	1646	protein_coding	solute carrier family 25 (mitochondrial carrier, adenine nucleotide translocator), member 5 [Source:MGI Symbol;Acc:MGI:1353496]	-
ENSMUSG00000026864	242.964	255.175	217.449	211.975	Hspa5	2	34771970	34777547	+	4229	protein_coding	heat shock protein 5 [Source:MGI Symbol;Acc:MGI:95835]	-
ENSMUSG00000028333	238.631	263.221	218.986	206.049	Anp32b	4	46450902	46472657	+	1716	protein_coding	acidic (leucine-rich) nuclear phosphoprotein 32 family, member B [Source:MGI Symbol;Acc:MGI:1914878]	-
ENSMUSG00000027712	236.21	230.31	229.652	227.534	Anxa5	3	36448923	36475894	-	1777	protein_coding	annexin A5 [Source:MGI Symbol;Acc:MGI:106008]	-
ENSMUSG00000007041	253.51	247.946	215.716	196.971	Clic1	17	35049966	35058749	+	1799	protein_coding	chloride intracellular channel 1 [Source:MGI Symbol;Acc:MGI:2148924]	-
ENSMUSG00000022312	215.792	227.63	232.675	234.77	Eif3h	15	51786558	51865523	-	1612	protein_coding	eukaryotic translation initiation factor 3, subunit H [Source:MGI Symbol;Acc:MGI:1915385]	-
ENSMUSG00000056708	270.423	242.479	193.115	189.408	Ier5	1	155096361	155099636	-	3276	protein_coding	immediate early response 5 [Source:MGI Symbol;Acc:MGI:1337072]	-
ENSMUSG00000076609	211.932	250.921	210.74	218.566	Igkc	6	70726435	70726966	+	532	IG_C_gene	immunoglobulin kappa constant [Source:MGI Symbol;Acc:MGI:96495]	-
ENSMUSG00000037894	263.229	260.345	184.266	180.472	H2afz	3	137864487	137866922	+	1776	protein_coding	H2A histone family, member Z [Source:MGI Symbol;Acc:MGI:1888388]	-
ENSMUSG00000071644	240.158	232.721	212.004	199.571	Eef1g	19	8967041	8978479	+	2600	protein_coding	eukaryotic translation elongation factor 1 gamma [Source:MGI Symbol;Acc:MGI:1914410]	-
ENSMUSG00000047215	224.976	220.496	227.602	210.219	Rpl9	5	65388364	65391444	-	3081	protein_coding	ribosomal protein L9 [Source:MGI Symbol;Acc:MGI:1298373]	-
ENSMUSG00000046364	223.381	219.642	226.278	212.023	Rpl27a	7	109519147	109522367	+	2774	protein_coding	ribosomal protein L27A [Source:MGI Symbol;Acc:MGI:1347076]	-
ENSMUSG00000006519	249.056	227.068	205.915	188.92	Cyba	8	122424776	122432930	-	1039	protein_coding	cytochrome b-245, alpha polypeptide [Source:MGI Symbol;Acc:MGI:1316658]	-
ENSMUSG00000004266	217.775	227.385	214.368	210.434	Ptpn6	6	124720707	124738714	-	2802	protein_coding	protein tyrosine phosphatase, non-receptor type 6 [Source:MGI Symbol;Acc:MGI:96055]	-
ENSMUSG00000001175	226.372	233.773	203.581	202.081	Calm1	12	100199435	100209814	+	4706	protein_coding	calmodulin 1 [Source:MGI Symbol;Acc:MGI:88251]	-
ENSMUSG00000058799	188.634	203.638	235.052	235.258	Nap1l1	10	111473223	111498150	+	4994	protein_coding	nucleosome assembly protein 1-like 1 [Source:MGI Symbol;Acc:MGI:1855693]	-
ENSMUSG00000059070	217.667	206.334	221.479	207.355	Rpl18	7	45715457	45720836	+	4043	protein_coding	ribosomal protein L18 [Source:MGI Symbol;Acc:MGI:98003]	-
ENSMUSG00000036438	209.124	218.123	204.093	202.626	Calm2	17	87433412	87446935	-	1467	protein_coding	calmodulin 2 [Source:MGI Symbol;Acc:MGI:103250]	-
ENSMUSG00000025508	183.428	179.584	246.128	224.702	Rplp2	7	141447370	141451585	+	2072	protein_coding	ribosomal protein, large P2 [Source:MGI Symbol;Acc:MGI:1914436]	-
ENSMUSG00000060063	226.69	210.552	197.096	197.879	Alox5ap	5	149264767	149288153	+	1420	protein_coding	arachidonate 5-lipoxygenase activating protein [Source:MGI Symbol;Acc:MGI:107505]	-
ENSMUSG00000022964	202.284	200.976	216.59	208.278	Tmem50b	16	91574503	91597800	-	2446	protein_coding	transmembrane protein 50B [Source:MGI Symbol;Acc:MGI:1925225]	-
ENSMUSG00000050075	204.589	223.848	196.321	188.443	Gpr171	3	59096448	59101821	-	2225	protein_coding	G protein-coupled receptor 171 [Source:MGI Symbol;Acc:MGI:2442043]	-
ENSMUSG00000016256	209.598	211.575	201.32	187.54	Ctsz	2	174427493	174439039	-	1441	protein_coding	cathepsin Z [Source:MGI Symbol;Acc:MGI:1891190]	-
ENSMUSG00000063229	225.902	218.138	185.609	179.339	Ldha	7	46841475	46855627	+	3310	protein_coding	lactate dehydrogenase A [Source:MGI Symbol;Acc:MGI:96759]	-
ENSMUSG00000038900	201.006	199.917	207.461	200.601	Rpl12	2	32961559	32965345	+	3598	protein_coding	ribosomal protein L12 [Source:MGI Symbol;Acc:MGI:98002]	-
ENSMUSG00000106037	182.457	171.302	224.98	228.158	Gm4332	3	119709516	119709861	+	346	processed_pseudogene	predicted gene 4332 [Source:MGI Symbol;Acc:MGI:3782515]	-
ENSMUSG00000046718	197.787	192.832	211.386	204.819	Bst2	8	71534255	71537456	-	903	protein_coding	bone marrow stromal cell antigen 2 [Source:MGI Symbol;Acc:MGI:1916800]	-
ENSMUSG00000024248	215.128	196.968	196.107	188.726	Cox7a2l	17	83501919	83514333	-	1147	protein_coding	cytochrome c oxidase subunit 7A2 like [Source:MGI Symbol;Acc:MGI:106015]	-
ENSMUSG00000059796	203.681	212.824	189.589	189.433	Eif4a1	11	69666936	69672423	-	4334	protein_coding	eukaryotic translation initiation factor 4A1 [Source:MGI Symbol;Acc:MGI:95303]	-
ENSMUSG00000068240	271.923	220.474	162.869	134.138	Gm11808	4	3973092	3973595	-	504	protein_coding	predicted gene 11808 [Source:MGI Symbol;Acc:MGI:3649356]	-
ENSMUSG00000021998	199.005	201.475	194.822	192.443	Lcp1	14	75131101	75230842	+	9504	protein_coding	lymphocyte cytosolic protein 1 [Source:MGI Symbol;Acc:MGI:104808]	-
ENSMUSG00000079477	201.156	204.805	189.225	189.346	Rab7	6	87999106	88045270	-	2610	protein_coding	RAB7, member RAS oncogene family [Source:MGI Symbol;Acc:MGI:105068]	-
ENSMUSG00000021660	194.627	199.201	201.981	186.394	Btf3	13	98309896	98317006	-	1739	protein_coding	basic transcription factor 3 [Source:MGI Symbol;Acc:MGI:1202875]	-
ENSMUSG00000079139	184.265	184.896	214.056	197.787	Gm4204	1	135231995	135233225	+	1231	processed_pseudogene	predicted gene 4204 [Source:MGI Symbol;Acc:MGI:3782381]	-
ENSMUSG00000079017	268.548	251.139	129.474	127.556	Ifi27l2a	12	103442167	103443680	-	463	protein_coding	interferon, alpha-inducible protein 27 like 2A [Source:MGI Symbol;Acc:MGI:1924183]	-
ENSMUSG00000025130	200.645	198.649	186.884	180.535	P4hb	11	120560298	120573253	-	2861	protein_coding	prolyl 4-hydroxylase, beta polypeptide [Source:MGI Symbol;Acc:MGI:97464]	-
ENSMUSG00000040659	239.233	219.594	155.791	151.043	Efhd2	4	141858142	141874920	-	2381	protein_coding	EF hand domain containing 2 [Source:MGI Symbol;Acc:MGI:106504]	-
ENSMUSG00000037815	178.831	184.006	201.351	200.73	Ctnna1	18	35118888	35254773	+	3698	protein_coding	catenin (cadherin associated protein), alpha 1 [Source:MGI Symbol;Acc:MGI:88274]	-
ENSMUSG00000031818	192.826	191.942	192.743	186.95	Cox4i1	8	120668222	120674207	+	1550	protein_coding	cytochrome c oxidase subunit 4I1 [Source:MGI Symbol;Acc:MGI:88473]	-
ENSMUSG00000071528	196.723	198.512	182.495	186.595	Usmg5	19	47083471	47090625	-	341	protein_coding	upregulated during skeletal muscle growth 5 [Source:MGI Symbol;Acc:MGI:1891435]	-
ENSMUSG00000031799	206.05	226.537	168.156	163.571	Tpm4	8	72134975	72153142	+	2203	protein_coding	tropomyosin 4 [Source:MGI Symbol;Acc:MGI:2449202]	-
ENSMUSG00000041697	218.203	197.355	162.883	177.812	Cox6a1	5	115345642	115348981	-	702	protein_coding	cytochrome c oxidase subunit 6A1 [Source:MGI Symbol;Acc:MGI:103099]	-
ENSMUSG00000067924	195.864	194.488	181.208	177.343	Rtl8b	X	53669177	53670408	-	1232	protein_coding	retrotransposon Gag like 8B [Source:MGI Symbol;Acc:MGI:3576504]	-
ENSMUSG00000020849	176.555	190.854	193.019	185.439	Ywhae	11	75732869	75765845	+	2568	protein_coding	tyrosine 3-monooxygenase/tryptophan 5-monooxygenase activation protein, epsilon polypeptide [Source:MGI Symbol;Acc:MGI:894689]	-
ENSMUSG00000025428	194.864	187.969	186.913	175.529	Atp5a1	18	77773729	77782869	+	3135	protein_coding	ATP synthase, H+ transporting, mitochondrial F1 complex, alpha subunit 1 [Source:MGI Symbol;Acc:MGI:88115]	-
ENSMUSG00000024659	185.93	192.408	186.512	179.841	Anxa1	19	20373428	20390944	-	2608	protein_coding	annexin A1 [Source:MGI Symbol;Acc:MGI:96819]	-
ENSMUSG00000059291	216.054	189.591	172.532	160.504	Rpl11	4	136028265	136053428	-	2697	protein_coding	ribosomal protein L11 [Source:MGI Symbol;Acc:MGI:1914275]	-
ENSMUSG00000079641	182.054	172.377	202	181.75	Rpl39	X	37082520	37085402	-	1434	protein_coding	ribosomal protein L39 [Source:MGI Symbol;Acc:MGI:1914498]	-
ENSMUSG00000075602	213.86	215.139	157.595	146.886	Ly6a	15	74994877	74998031	-	1205	protein_coding	lymphocyte antigen 6 complex, locus A [Source:MGI Symbol;Acc:MGI:107527]	-
ENSMUSG00000047139	187.451	197.638	167.431	170.198	Cd24a	10	43578284	43584265	+	2580	protein_coding	CD24a antigen [Source:MGI Symbol;Acc:MGI:88323]	-
ENSMUSG00000067212	193.931	187.595	174.867	165.801	H2-T23	17	36029773	36032855	-	2889	protein_coding	histocompatibility 2, T region locus 23 [Source:MGI Symbol;Acc:MGI:95957]	-
ENSMUSG00000069682	193.2	192.813	174.929	161.241	Gm10275	10	29698746	29699380	-	635	transcribed_processed_pseudogene	predicted pseudogene 10275 [Source:MGI Symbol;Acc:MGI:3704354]	-
ENSMUSG00000026879	181.596	170.986	186.386	181.225	Gsn	2	35256380	35307892	+	3157	protein_coding	gelsolin [Source:MGI Symbol;Acc:MGI:95851]	-
ENSMUSG00000012405	195.259	177.262	175.511	168.802	Rpl15	14	18267823	18271391	-	2473	protein_coding	ribosomal protein L15 [Source:MGI Symbol;Acc:MGI:1913730]	-
ENSMUSG00000031328	206.064	183.444	164.657	161.901	Flna	X	74223461	74249820	-	9400	protein_coding	filamin, alpha [Source:MGI Symbol;Acc:MGI:95556]	-
ENSMUSG00000023034	251.568	254.355	103.959	105.94	Nr4a1	15	101254269	101274795	+	3509	protein_coding	nuclear receptor subfamily 4, group A, member 1 [Source:MGI Symbol;Acc:MGI:1352454]	NGFIB-like
ENSMUSG00000022831	210.592	193.187	157.979	152.279	Hcls1	16	36934983	36963212	+	2525	protein_coding	hematopoietic cell specific Lyn substrate 1 [Source:MGI Symbol;Acc:MGI:104568]	-
ENSMUSG00000028639	207.941	199.155	158.83	147.415	Ybx1	4	119277981	119294604	-	2531	protein_coding	Y box protein 1 [Source:MGI Symbol;Acc:MGI:99146]	CSD
ENSMUSG00000028692	202.082	189.765	160.186	159.18	Akr1a1	4	116636510	116651680	-	2750	protein_coding	aldo-keto reductase family 1, member A1 (aldehyde reductase) [Source:MGI Symbol;Acc:MGI:1929955]	-
ENSMUSG00000004665	176.013	167.993	189.883	175.074	Cnn2	10	79988584	79996062	+	2460	protein_coding	calponin 2 [Source:MGI Symbol;Acc:MGI:105093]	-
ENSMUSG00000015396	205.685	213.663	147.077	140.957	Cd83	13	43784775	43803132	+	2572	protein_coding	CD83 antigen [Source:MGI Symbol;Acc:MGI:1328316]	-
ENSMUSG00000079435	187.466	187.907	167.893	162.86	Rpl36a	X	134585654	134588062	+	1655	protein_coding	ribosomal protein L36A [Source:MGI Symbol;Acc:MGI:1201789]	-
ENSMUSG00000035885	181.201	178.293	165.289	178.502	Cox8a	19	7215158	7217616	-	545	protein_coding	cytochrome c oxidase subunit 8A [Source:MGI Symbol;Acc:MGI:105959]	-
ENSMUSG00000086841	208.783	173.751	158.837	157.896	2410006H16Rik	11	62602877	62604807	+	462	processed_transcript	RIKEN cDNA 2410006H16 gene [Source:MGI Symbol;Acc:MGI:1916471]	-
ENSMUSG00000048163	181.208	177.456	172.578	161.254	Selplg	5	113818536	113832644	-	4272	protein_coding	selectin, platelet (p-selectin) ligand [Source:MGI Symbol;Acc:MGI:106689]	-
ENSMUSG00000031207	174.267	178.747	167.715	169.548	Msn	X	96096042	96168552	+	6327	protein_coding	moesin [Source:MGI Symbol;Acc:MGI:97167]	-
ENSMUSG00000011884	178.355	173.718	172.794	164.558	Gltp	5	114669398	114690984	-	1762	protein_coding	glycolipid transfer protein [Source:MGI Symbol;Acc:MGI:1929253]	-
ENSMUSG00000000346	181.979	178.498	164.956	163.473	Dazap2	15	100615349	100620761	+	2900	protein_coding	DAZ associated protein 2 [Source:MGI Symbol;Acc:MGI:1344344]	-
ENSMUSG00000091649	195.189	205.129	144.264	143.125	Phf11b	14	59320964	59341351	-	1184	protein_coding	PHD finger protein 11B [Source:MGI Symbol;Acc:MGI:3645789]	-
ENSMUSG00000025491	225.111	213.391	122.221	118.602	Ifitm1	7	140967221	140969825	+	1094	protein_coding	interferon induced transmembrane protein 1 [Source:MGI Symbol;Acc:MGI:1915963]	-
ENSMUSG00000029304	156.178	161.396	179.499	179.795	Spp1	5	104435118	104441050	+	1648	protein_coding	secreted phosphoprotein 1 [Source:MGI Symbol;Acc:MGI:98389]	-
ENSMUSG00000035697	166.968	175.946	165.744	164.056	Arhgap45	10	80016653	80031472	+	4478	protein_coding	Rho GTPase activating protein 45 [Source:MGI Symbol;Acc:MGI:1917969]	-
ENSMUSG00000091086	128.526	147.459	206.411	184.54	Rpl6l	10	111125851	111126721	+	871	processed_pseudogene	ribosomal protein L6-like [Source:MGI Symbol;Acc:MGI:3647789]	-
ENSMUSG00000022216	167.458	174.452	165.656	158.8	Psme1	14	55578123	55581529	+	2209	protein_coding	proteasome (prosome, macropain) activator subunit 1 (PA28 alpha) [Source:MGI Symbol;Acc:MGI:1096367]	-
ENSMUSG00000052160	175.471	178.06	155.305	156.806	Pld4	12	112760655	112768990	+	3462	protein_coding	phospholipase D family, member 4 [Source:MGI Symbol;Acc:MGI:2144765]	-
ENSMUSG00000023150	147.336	158.321	174.233	185.656	Ivns1abp	1	151344477	151364422	+	5435	protein_coding	influenza virus NS1A binding protein [Source:MGI Symbol;Acc:MGI:2152389]	-
ENSMUSG00000067038	143.471	159.726	176.848	178.907	Rps12-ps3	19	59322290	59322783	+	494	protein_coding	ribosomal protein S12, pseudogene 3 [Source:MGI Symbol;Acc:MGI:3704503]	-
ENSMUSG00000015745	184.77	177.448	149.694	144.836	Plekho1	3	95988429	95996001	-	2172	protein_coding	pleckstrin homology domain containing, family O member 1 [Source:MGI Symbol;Acc:MGI:1914470]	-
ENSMUSG00000048076	174.623	170.236	159.183	150.051	Arf1	11	59211412	59228270	-	2089	protein_coding	ADP-ribosylation factor 1 [Source:MGI Symbol;Acc:MGI:99431]	-
ENSMUSG00000035530	167.331	173.896	159.485	152.377	Eif1	11	100319885	100322096	+	2098	protein_coding	eukaryotic translation initiation factor 1 [Source:MGI Symbol;Acc:MGI:105125]	-
ENSMUSG00000025290	151.495	160.733	171.227	165.552	Rps24	14	24487125	24496959	+	6256	protein_coding	ribosomal protein S24 [Source:MGI Symbol;Acc:MGI:98147]	-
ENSMUSG00000026360	169.756	181.019	152.08	144.894	Rgs2	1	143999338	144004161	-	3627	protein_coding	regulator of G-protein signaling 2 [Source:MGI Symbol;Acc:MGI:1098271]	-
ENSMUSG00000026003	182.871	183.695	141.678	138.575	Acadl	1	66830839	66863277	-	2005	protein_coding	acyl-Coenzyme A dehydrogenase, long-chain [Source:MGI Symbol;Acc:MGI:87866]	-
ENSMUSG00000036478	177.327	174.027	147.212	147.882	Btg1	10	96617006	96622809	+	5276	protein_coding	B cell translocation gene 1, anti-proliferative [Source:MGI Symbol;Acc:MGI:88215]	-
ENSMUSG00000021939	153.326	155.4	172.686	162.921	Ctsb	14	63122462	63145923	+	6051	protein_coding	cathepsin B [Source:MGI Symbol;Acc:MGI:88561]	-
ENSMUSG00000025393	165.649	163.542	160.163	154.153	Atp5b	10	128083273	128090391	+	4237	protein_coding	ATP synthase, H+ transporting mitochondrial F1 complex, beta subunit [Source:MGI Symbol;Acc:MGI:107801]	-
ENSMUSG00000062006	173.384	162.973	159.344	143.459	Rpl34	3	130726831	130730398	-	2643	protein_coding	ribosomal protein L34 [Source:MGI Symbol;Acc:MGI:1915686]	-
ENSMUSG00000031029	150.289	155.147	163.965	158.664	Eif3f	7	108934417	108942951	+	2891	protein_coding	eukaryotic translation initiation factor 3, subunit F [Source:MGI Symbol;Acc:MGI:1913335]	-
ENSMUSG00000015355	148.909	158.578	161.226	157.748	Cd48	1	171682009	171705258	+	1189	protein_coding	CD48 antigen [Source:MGI Symbol;Acc:MGI:88339]	-
ENSMUSG00000020048	151.155	157.692	156.744	160.46	Hsp90b1	10	86690209	86705509	-	4032	protein_coding	heat shock protein 90, beta (Grp94), member 1 [Source:MGI Symbol;Acc:MGI:98817]	-
ENSMUSG00000058655	155.973	151.446	163.047	154.393	Eif4b	15	102073773	102097173	+	4468	protein_coding	eukaryotic translation initiation factor 4B [Source:MGI Symbol;Acc:MGI:95304]	-
ENSMUSG00000022285	157.064	161.148	153.444	151.458	Ywhaz	15	36770770	36796929	-	4118	protein_coding	tyrosine 3-monooxygenase/tryptophan 5-monooxygenase activation protein, zeta polypeptide [Source:MGI Symbol;Acc:MGI:109484]	-
ENSMUSG00000029771	167.362	165.144	146.059	144.312	Irf5	6	29526625	29541871	+	2905	protein_coding	interferon regulatory factor 5 [Source:MGI Symbol;Acc:MGI:1350924]	IRF
ENSMUSG00000028478	164.68	170.928	147.478	137.111	Clta	4	44004452	44032846	+	1800	protein_coding	clathrin, light polypeptide (Lca) [Source:MGI Symbol;Acc:MGI:894297]	-
ENSMUSG00000004980	159.564	162.551	149.362	148.055	Hnrnpa2b1	6	51460932	51469894	-	6584	protein_coding	heterogeneous nuclear ribonucleoprotein A2/B1 [Source:MGI Symbol;Acc:MGI:104819]	-
ENSMUSG00000033685	150.615	156.001	159.262	151.662	Ucp2	7	100493337	100502020	+	6989	protein_coding	uncoupling protein 2 (mitochondrial, proton carrier) [Source:MGI Symbol;Acc:MGI:109354]	-
ENSMUSG00000021270	136.887	150.416	163.235	166.123	Hsp90aa1	12	110690605	110702728	-	3931	protein_coding	heat shock protein 90, alpha (cytosolic), class A member 1 [Source:MGI Symbol;Acc:MGI:96250]	-
ENSMUSG00000051695	173.012	164.875	142.831	135.35	Pcbp1	6	86524492	86526321	-	1830	protein_coding	poly(rC) binding protein 1 [Source:MGI Symbol;Acc:MGI:1345635]	-
ENSMUSG00000026832	151.945	155.042	153.215	150.105	Cytip	2	58129137	58195532	-	6744	protein_coding	cytohesin 1 interacting protein [Source:MGI Symbol;Acc:MGI:2183535]	-
ENSMUSG00000072620	138.563	146.495	166.331	158.376	Slfn2	11	83065112	83070678	+	1664	protein_coding	schlafen 2 [Source:MGI Symbol;Acc:MGI:1313258]	-
ENSMUSG00000028234	161.25	148.445	155.98	141.58	Rps20	4	3831334	3835665	-	4080	protein_coding	ribosomal protein S20 [Source:MGI Symbol;Acc:MGI:1914677]	-
ENSMUSG00000024835	156.063	155.274	147.53	145.611	Coro1b	19	4148619	4154035	+	2372	protein_coding	coronin, actin binding protein 1B [Source:MGI Symbol;Acc:MGI:1345963]	-
ENSMUSG00000030057	150.553	154.863	149.629	145.534	Cnbp	6	87842615	87851106	-	3036	protein_coding	cellular nucleic acid binding protein [Source:MGI Symbol;Acc:MGI:88431]	-
ENSMUSG00000021377	141.514	153.353	149.273	155.983	Dek	13	47084775	47106201	-	3185	protein_coding	DEK oncogene (DNA binding) [Source:MGI Symbol;Acc:MGI:1926209]	-
ENSMUSG00000114003	139.303	147.131	159.641	152.758	Gm9616	13	3298887	3299667	+	781	processed_pseudogene	predicted gene 9616 [Source:MGI Symbol;Acc:MGI:3780024]	-
ENSMUSG00000034765	168.09	169.6	130.748	126.967	Dusp5	19	53529109	53542431	+	2473	protein_coding	dual specificity phosphatase 5 [Source:MGI Symbol;Acc:MGI:2685183]	-
ENSMUSG00000020077	159.305	162.756	137.134	135.685	Srgn	10	62493833	62527451	-	2196	protein_coding	serglycin [Source:MGI Symbol;Acc:MGI:97756]	-
ENSMUSG00000029322	147.48	145.945	157.658	143.579	Plac8	5	100553725	100572245	-	1592	protein_coding	placenta-specific 8 [Source:MGI Symbol;Acc:MGI:2445289]	-
ENSMUSG00000024858	151.005	151.141	144.477	143.296	Grk2	19	4286001	4306222	-	4476	protein_coding	G protein-coupled receptor kinase 2 [Source:MGI Symbol;Acc:MGI:87940]	-
ENSMUSG00000041736	169.122	161.52	129.499	126.617	Tspo	15	83563592	83574203	+	1051	protein_coding	translocator protein [Source:MGI Symbol;Acc:MGI:88222]	-
ENSMUSG00000032231	143.809	147.502	147.243	146.201	Anxa2	9	69453620	69491795	+	3731	protein_coding	annexin A2 [Source:MGI Symbol;Acc:MGI:88246]	-
ENSMUSG00000044147	151.629	156.199	142.094	134.343	Arf6	12	69372150	69373783	+	1534	protein_coding	ADP-ribosylation factor 6 [Source:MGI Symbol;Acc:MGI:99435]	-
ENSMUSG00000025232	160.47	161.026	131.688	130.725	Hexa	9	59539540	59565109	+	1996	protein_coding	hexosaminidase A [Source:MGI Symbol;Acc:MGI:96073]	-
ENSMUSG00000005142	155.205	150.877	139.796	137.954	Man2b1	8	85083270	85098282	+	8026	protein_coding	mannosidase 2, alpha B1 [Source:MGI Symbol;Acc:MGI:107286]	-
ENSMUSG00000035242	174.531	157.564	127.169	122.261	Oaz1	10	80826656	80829290	+	2558	protein_coding	ornithine decarboxylase antizyme 1 [Source:MGI Symbol;Acc:MGI:109433]	-
ENSMUSG00000020120	150.847	150.452	137.716	141.508	Plek	11	16971206	17052381	-	4486	protein_coding	pleckstrin [Source:MGI Symbol;Acc:MGI:1860485]	-
ENSMUSG00000049103	141.994	143.283	149.135	146.044	Ccr2	9	124101950	124113557	+	6760	protein_coding	chemokine (C-C motif) receptor 2 [Source:MGI Symbol;Acc:MGI:106185]	-
ENSMUSG00000058715	137.313	151.591	146.264	144.11	Fcer1g	1	171229572	171234365	-	874	protein_coding	Fc receptor, IgE, high affinity I, gamma polypeptide [Source:MGI Symbol;Acc:MGI:95496]	-
ENSMUSG00000027808	122.375	125.79	168.82	161.19	Serp1	3	58519817	58525892	-	4611	protein_coding	stress-associated endoplasmic reticulum protein 1 [Source:MGI Symbol;Acc:MGI:92638]	-
ENSMUSG00000101188	142.382	158.908	133.895	142.199	Eif4a-ps4	1	60703932	60705149	+	1218	processed_pseudogene	eukaryotic translation initiation factor 4A, pseudogene 4 [Source:MGI Symbol;Acc:MGI:1195958]	-
ENSMUSG00000024521	172.965	176.734	111.036	115.907	Pmaip1	18	66458604	66465550	+	2646	protein_coding	phorbol-12-myristate-13-acetate-induced protein 1 [Source:MGI Symbol;Acc:MGI:1930146]	-
ENSMUSG00000041571	117.414	130.308	162.823	162.259	Selenow	7	15917208	15922402	-	736	protein_coding	selenoprotein W [Source:MGI Symbol;Acc:MGI:1100878]	-
ENSMUSG00000020152	143.017	143.632	140.228	142.993	Actr2	11	20062304	20112913	-	5204	protein_coding	ARP2 actin-related protein 2 [Source:MGI Symbol;Acc:MGI:1913963]	-
ENSMUSG00000041538	123.149	125.66	164.573	155.325	H2-Ob	17	34238903	34245907	+	3153	protein_coding	histocompatibility 2, O region beta locus [Source:MGI Symbol;Acc:MGI:95925]	-
ENSMUSG00000049932	154.093	153.579	131.789	129.089	H2afx	9	44334694	44336077	+	1384	protein_coding	H2A histone family, member X [Source:MGI Symbol;Acc:MGI:102688]	-
ENSMUSG00000090862	150.9	140.388	145.263	128.195	Rps13	7	116331505	116334195	-	2691	protein_coding	ribosomal protein S13 [Source:MGI Symbol;Acc:MGI:1915302]	-
ENSMUSG00000034024	133.764	139.243	146.408	144.454	Cct2	10	117051001	117063814	-	2557	protein_coding	chaperonin containing Tcp1, subunit 2 (beta) [Source:MGI Symbol;Acc:MGI:107186]	-
ENSMUSG00000050921	142.515	149.459	133.221	132.226	P2ry10	X	107088492	107104974	+	2982	protein_coding	purinergic receptor P2Y, G-protein coupled 10 [Source:MGI Symbol;Acc:MGI:1926076]	-
ENSMUSG00000052688	151.601	149.798	129.018	126.733	Rab7b	1	131688695	131715439	+	4624	protein_coding	RAB7B, member RAS oncogene family [Source:MGI Symbol;Acc:MGI:2442295]	-
ENSMUSG00000030774	131.946	138.771	142.113	143.684	Pak1	7	97788541	97912381	+	3943	protein_coding	p21 (RAC1) activated kinase 1 [Source:MGI Symbol;Acc:MGI:1339975]	-
ENSMUSG00000092341	152.045	120.872	132.415	149.362	Malat1	19	5795690	5802672	-	6983	lincRNA	metastasis associated lung adenocarcinoma transcript 1 (non-coding RNA) [Source:MGI Symbol;Acc:MGI:1919539]	-
ENSMUSG00000021880	131.712	129	149.242	144.616	Rnase6	14	51123908	51132187	+	2667	protein_coding	ribonuclease, RNase A family, 6 [Source:MGI Symbol;Acc:MGI:1925666]	-
ENSMUSG00000020476	157.246	143.195	126.858	124.833	Dbnl	11	5788488	5800962	+	2346	protein_coding	drebrin-like [Source:MGI Symbol;Acc:MGI:700006]	-
ENSMUSG00000027940	141.384	144.1	134.595	131.83	Tpm3	3	90072649	90100902	+	6085	protein_coding	tropomyosin 3, gamma [Source:MGI Symbol;Acc:MGI:1890149]	-
ENSMUSG00000028745	140.688	144.001	133.364	129.362	Capzb	4	139192899	139291818	+	3299	protein_coding	capping protein (actin filament) muscle Z-line, beta [Source:MGI Symbol;Acc:MGI:104652]	-
ENSMUSG00000058600	119.924	113.05	157.789	155.66	Rpl30	15	34440505	34443640	-	3020	protein_coding	ribosomal protein L30 [Source:MGI Symbol;Acc:MGI:98037]	-
ENSMUSG00000032294	160.282	151.588	118.509	114.77	Pkm	9	59656368	59679375	+	5001	protein_coding	pyruvate kinase, muscle [Source:MGI Symbol;Acc:MGI:97591]	-
ENSMUSG00000082691	133.368	134.981	135.358	140.926	Dynlt1-ps1	6	135349408	135349749	-	342	processed_pseudogene	dynein light chain Tctex-type 1, pseuodogene 1 [Source:MGI Symbol;Acc:MGI:3642625]	-
ENSMUSG00000030654	140.152	142.878	131.348	129.257	Arl6ip1	7	118118891	118129662	-	2482	protein_coding	ADP-ribosylation factor-like 6 interacting protein 1 [Source:MGI Symbol;Acc:MGI:1858943]	-
ENSMUSG00000024308	147.946	143.717	128.171	122.709	Tapbp	17	33915899	33929288	+	3296	protein_coding	TAP binding protein [Source:MGI Symbol;Acc:MGI:1201689]	-
ENSMUSG00000033161	145.216	141.275	129.718	125.961	Atp1a1	3	101576219	101604684	-	4568	protein_coding	ATPase, Na+/K+ transporting, alpha 1 polypeptide [Source:MGI Symbol;Acc:MGI:88105]	-
ENSMUSG00000033940	142.133	135.609	138.205	126.028	Brk1	6	113604772	113616951	+	1095	protein_coding	BRICK1, SCAR/WAVE actin-nucleating complex subunit [Source:MGI Symbol;Acc:MGI:1915406]	-
ENSMUSG00000029713	147.983	145.644	124.865	121.432	Gnb2	5	137528127	137533510	-	3402	protein_coding	guanine nucleotide binding protein (G protein), beta 2 [Source:MGI Symbol;Acc:MGI:95784]	-
ENSMUSG00000000787	132.709	134.802	133.433	137.259	Ddx3x	X	13280970	13294052	+	5277	protein_coding	DEAD/H (Asp-Glu-Ala-Asp/His) box polypeptide 3, X-linked [Source:MGI Symbol;Acc:MGI:103064]	-
ENSMUSG00000047676	136.934	136.026	130.554	130.381	Rpsa-ps10	3	150072658	150073542	-	885	processed_pseudogene	ribosomal protein SA, pseudogene 10 [Source:MGI Symbol;Acc:MGI:3704228]	-
ENSMUSG00000028691	127.846	135.877	134.841	131.175	Prdx1	4	116685544	116700822	+	3043	protein_coding	peroxiredoxin 1 [Source:MGI Symbol;Acc:MGI:99523]	-
ENSMUSG00000030695	139.239	137.59	132.453	119.669	Aldoa	7	126795234	126800751	-	2911	protein_coding	aldolase A, fructose-bisphosphate [Source:MGI Symbol;Acc:MGI:87994]	-
ENSMUSG00000024965	136.466	135.471	127.804	126.856	Fermt3	19	6998958	7019469	-	2587	protein_coding	fermitin family member 3 [Source:MGI Symbol;Acc:MGI:2147790]	-
ENSMUSG00000067288	157.493	138.678	122.543	107.278	Rps28	17	33819027	33824562	-	1464	protein_coding	ribosomal protein S28 [Source:MGI Symbol;Acc:MGI:1859516]	-
ENSMUSG00000021624	123.272	133.025	135.071	134.441	Cd180	13	102693558	102739629	+	4509	protein_coding	CD180 antigen [Source:MGI Symbol;Acc:MGI:1194924]	-
ENSMUSG00000020253	129.306	134.936	129.31	127.428	Ppm1m	9	106194947	106199746	-	2710	protein_coding	protein phosphatase 1M [Source:MGI Symbol;Acc:MGI:1915155]	-
ENSMUSG00000027423	111.678	117.475	148.282	139.671	Snx5	2	144250123	144270906	-	4177	protein_coding	sorting nexin 5 [Source:MGI Symbol;Acc:MGI:1916428]	-
ENSMUSG00000075415	133.444	133.091	123.775	124.889	Fnbp1	2	31026206	31142008	-	10030	protein_coding	formin binding protein 1 [Source:MGI Symbol;Acc:MGI:109606]	-
ENSMUSG00000027342	138.175	140.522	118.338	116.262	Pcna	2	132249162	132253314	-	2400	protein_coding	proliferating cell nuclear antigen [Source:MGI Symbol;Acc:MGI:97503]	-
ENSMUSG00000017781	127.373	135.707	128.004	120.177	Pitpna	11	75588097	75628804	+	4129	protein_coding	phosphatidylinositol transfer protein, alpha [Source:MGI Symbol;Acc:MGI:99887]	-
ENSMUSG00000007836	152.949	137.649	109.283	109.779	Hnrnpa0	13	58125879	58128556	-	2678	protein_coding	heterogeneous nuclear ribonucleoprotein A0 [Source:MGI Symbol;Acc:MGI:1924384]	-
ENSMUSG00000021134	131.542	131.833	122.586	123.027	Srsf5	12	80945504	80950507	+	3988	protein_coding	serine/arginine-rich splicing factor 5 [Source:MGI Symbol;Acc:MGI:98287]	-
ENSMUSG00000020376	124.851	122.676	130.513	127.74	Rnf130	11	50025346	50104758	+	1558	protein_coding	ring finger protein 130 [Source:MGI Symbol;Acc:MGI:1891717]	-
ENSMUSG00000043131	126.238	126.039	126.485	125.087	Mob1a	6	83326016	83343776	+	4794	protein_coding	MOB kinase activator 1A [Source:MGI Symbol;Acc:MGI:2442631]	-
ENSMUSG00000042079	140.053	129.047	115.615	115.321	Hnrnpf	6	117900324	117925622	+	3047	protein_coding	heterogeneous nuclear ribonucleoprotein F [Source:MGI Symbol;Acc:MGI:2138741]	-
ENSMUSG00000078126	124.166	113.712	138.784	123.277	Rpl23a-ps3	14	34170655	34171122	+	468	processed_pseudogene	ribosomal protein L23A, pseudogene 3 [Source:MGI Symbol;Acc:MGI:3781353]	-
ENSMUSG00000072940	130.218	125.329	131.591	111.362	Gm10443	6	86334031	86334240	+	210	processed_pseudogene	predicted pseudogene 10443 [Source:MGI Symbol;Acc:MGI:3704272]	-
ENSMUSG00000031770	129.369	136.751	115.347	116.065	Herpud1	8	94386438	94395377	+	2333	protein_coding	homocysteine-inducible, endoplasmic reticulum stress-inducible, ubiquitin-like domain member 1 [Source:MGI Symbol;Acc:MGI:1927406]	-
ENSMUSG00000021218	118.09	125.443	126.859	125.755	Gdi2	13	3538063	3567871	+	10558	protein_coding	guanosine diphosphate (GDP) dissociation inhibitor 2 [Source:MGI Symbol;Acc:MGI:99845]	-
ENSMUSG00000028936	124.818	113.956	128.846	128.233	Rpl22	4	152325742	152334071	+	2911	protein_coding	ribosomal protein L22 [Source:MGI Symbol;Acc:MGI:99262]	-
ENSMUSG00000078771	123.537	135.64	121.797	114.602	Evi2a	11	79526560	79530609	-	2297	protein_coding	ecotropic viral integration site 2a [Source:MGI Symbol;Acc:MGI:95458]	-
ENSMUSG00000062647	131.56	139.472	113.499	110.646	Rpl7a	2	26910764	26913318	+	1781	protein_coding	ribosomal protein L7A [Source:MGI Symbol;Acc:MGI:1353472]	-
ENSMUSG00000031311	125.741	131.517	118.929	117.083	Nono	X	101429318	101448591	+	4375	protein_coding	non-POU-domain-containing, octamer binding protein [Source:MGI Symbol;Acc:MGI:1855692]	-
ENSMUSG00000024338	144.182	129.941	109.71	104.978	Psmb8	17	34197721	34201454	+	2736	protein_coding	proteasome (prosome, macropain) subunit, beta type 8 (large multifunctional peptidase 7) [Source:MGI Symbol;Acc:MGI:1346527]	-
ENSMUSG00000019832	118.967	121.119	125.773	121.451	Rab32	10	10545002	10558265	-	2339	protein_coding	RAB32, member RAS oncogene family [Source:MGI Symbol;Acc:MGI:1915094]	-
ENSMUSG00000067870	127.731	133.127	114.264	108.504	Rpl31-ps8	15	90764279	90764656	-	378	processed_pseudogene	ribosomal protein L31, pseudogene 8 [Source:MGI Symbol;Acc:MGI:3647726]	-
ENSMUSG00000043483	111.606	119.512	132.915	118.244	Gm6863	12	96922423	96923058	-	636	processed_pseudogene	predicted gene 6863 [Source:MGI Symbol;Acc:MGI:3647386]	-
ENSMUSG00000031246	115.856	118.236	124.943	123.192	Sh3bgrl	X	109095365	109197873	+	3298	protein_coding	SH3-binding domain glutamic acid-rich protein like [Source:MGI Symbol;Acc:MGI:1930849]	-
ENSMUSG00000024300	122.916	122.169	118.548	117.684	Myo1f	17	33555719	33607764	+	4914	protein_coding	myosin IF [Source:MGI Symbol;Acc:MGI:107711]	-
ENSMUSG00000028465	129.816	121.233	114.312	114.09	Tln1	4	43531519	43562691	-	9801	protein_coding	talin 1 [Source:MGI Symbol;Acc:MGI:1099832]	-
ENSMUSG00000031709	128.747	124.724	111.651	113.71	Tbc1d9	8	83165352	83272934	+	5887	protein_coding	TBC1 domain family, member 9 [Source:MGI Symbol;Acc:MGI:1918560]	-
ENSMUSG00000028788	114.69	113.755	122.827	125.6	Ptp4a2	4	129811219	129850003	+	4377	protein_coding	protein tyrosine phosphatase 4a2 [Source:MGI Symbol;Acc:MGI:1277117]	-
ENSMUSG00000029840	117.272	119.154	120.375	118.216	Mtpn	6	35508906	35539888	-	3960	protein_coding	myotrophin [Source:MGI Symbol;Acc:MGI:99445]	-
ENSMUSG00000020358	144.717	131.52	101.913	96.4151	Hnrnpab	11	51600100	51606847	-	2782	protein_coding	heterogeneous nuclear ribonucleoprotein A/B [Source:MGI Symbol;Acc:MGI:1330294]	-
ENSMUSG00000002111	131.493	132.132	108.755	101.554	Spi1	2	91082390	91115756	+	2695	protein_coding	spleen focus forming virus (SFFV) proviral integration oncogene [Source:MGI Symbol;Acc:MGI:98282]	ETS
ENSMUSG00000018965	130.003	131.489	104.865	103.924	Ywhah	5	33018816	33027966	+	3709	protein_coding	tyrosine 3-monooxygenase/tryptophan 5-monooxygenase activation protein, eta polypeptide [Source:MGI Symbol;Acc:MGI:109194]	-
ENSMUSG00000054717	131.256	130.78	105.263	102.562	Hmgb2	8	57511907	57515999	+	3003	protein_coding	high mobility group box 2 [Source:MGI Symbol;Acc:MGI:96157]	HMG
ENSMUSG00000064337	99.6606	122.859	125.257	121.756	mt-Rnr1	MT	70	1024	+	955	Mt_rRNA	mitochondrially encoded 12S rRNA [Source:MGI Symbol;Acc:MGI:102493]	-
ENSMUSG00000024474	114.178	126.479	115.581	112.942	Ik	18	36744656	36757639	+	1996	protein_coding	IK cytokine [Source:MGI Symbol;Acc:MGI:1345142]	-
ENSMUSG00000034445	108.667	104.276	128.429	126.925	Cyb561a3	19	10577454	10588548	+	1474	protein_coding	cytochrome b561 family, member A3 [Source:MGI Symbol;Acc:MGI:2686925]	-
ENSMUSG00000033730	171.83	179.084	57.1509	60.1232	Egr3	14	70077203	70082614	+	4406	protein_coding	early growth response 3 [Source:MGI Symbol;Acc:MGI:1306780]	zf-C2H2
ENSMUSG00000024013	111.729	115.399	118.559	122.415	Fgd2	17	29360914	29379660	+	4134	protein_coding	FYVE, RhoGEF and PH domain containing 2 [Source:MGI Symbol;Acc:MGI:1347084]	-
ENSMUSG00000018567	112.351	119.264	124.106	112.048	Gabarap	11	69991143	69994951	+	1844	protein_coding	gamma-aminobutyric acid receptor associated protein [Source:MGI Symbol;Acc:MGI:1861742]	-
ENSMUSG00000040212	124.423	120.807	113.519	107.46	Emp3	7	45918023	45921404	-	1071	protein_coding	epithelial membrane protein 3 [Source:MGI Symbol;Acc:MGI:1098729]	-
ENSMUSG00000022234	114.079	117.418	120.615	113.84	Cct5	15	31590800	31601804	-	2766	protein_coding	chaperonin containing Tcp1, subunit 5 (epsilon) [Source:MGI Symbol;Acc:MGI:107185]	-
ENSMUSG00000025781	116.225	116.78	116.208	115.195	Atp5c1	2	10056016	10080510	-	1908	protein_coding	ATP synthase, H+ transporting, mitochondrial F1 complex, gamma polypeptide 1 [Source:MGI Symbol;Acc:MGI:1261437]	-
ENSMUSG00000030403	139.351	124.706	102.165	98.1847	Vasp	7	19256929	19271817	-	2617	protein_coding	vasodilator-stimulated phosphoprotein [Source:MGI Symbol;Acc:MGI:109268]	-
ENSMUSG00000003420	126.765	128.69	106.544	102.305	Fcgrt	7	45092990	45103851	-	2102	protein_coding	Fc receptor, IgG, alpha chain transporter [Source:MGI Symbol;Acc:MGI:103017]	-
ENSMUSG00000042406	125.121	129.296	106.465	100.713	Atf4	15	80255184	80257541	+	2358	protein_coding	activating transcription factor 4 [Source:MGI Symbol;Acc:MGI:88096]	TF_bZIP
ENSMUSG00000009687	122.924	125.543	106.524	105.812	Fxyd5	7	31032722	31042481	-	4192	protein_coding	FXYD domain-containing ion transport regulator 5 [Source:MGI Symbol;Acc:MGI:1201785]	-
ENSMUSG00000029622	126.899	122.349	110.55	100.701	Arpc1b	5	145114215	145130705	+	5115	protein_coding	actin related protein 2/3 complex, subunit 1B [Source:MGI Symbol;Acc:MGI:1343142]	-
ENSMUSG00000025809	115.614	115.35	115.967	110.391	Itgb1	8	128685654	128733200	+	4081	protein_coding	integrin beta 1 (fibronectin receptor beta) [Source:MGI Symbol;Acc:MGI:96610]	-
ENSMUSG00000052681	111.579	117.249	114.661	113.319	Rap1b	10	117813871	117846035	-	2884	protein_coding	RAS related protein 1b [Source:MGI Symbol;Acc:MGI:894315]	-
ENSMUSG00000029465	118.151	123.286	110.43	104.226	Arpc3	5	122391878	122414184	+	2762	protein_coding	actin related protein 2/3 complex, subunit 3 [Source:MGI Symbol;Acc:MGI:1928375]	-
ENSMUSG00000055805	115.203	114.466	110.076	111.361	Fmnl1	11	103171107	103198901	+	4886	protein_coding	formin-like 1 [Source:MGI Symbol;Acc:MGI:1888994]	-
ENSMUSG00000059923	121.747	117.623	105.904	102.488	Grb2	11	115644045	115708597	-	2916	protein_coding	growth factor receptor bound protein 2 [Source:MGI Symbol;Acc:MGI:95805]	-
ENSMUSG00000019804	108.256	109.113	116.225	114.09	Snx3	10	42502030	42535381	+	1413	protein_coding	sorting nexin 3 [Source:MGI Symbol;Acc:MGI:1860188]	-
ENSMUSG00000040952	112.257	107.917	117.84	109.576	Rps19	7	24884371	24889806	+	4685	protein_coding	ribosomal protein S19 [Source:MGI Symbol;Acc:MGI:1333780]	-
ENSMUSG00000028367	140.613	124.158	93.5267	88.9483	Txn1	4	57943373	57956411	-	1051	protein_coding	thioredoxin 1 [Source:MGI Symbol;Acc:MGI:98874]	-
ENSMUSG00000028832	131.19	130.911	94.4459	89.9595	Stmn1	4	134468320	134473843	+	1922	protein_coding	stathmin 1 [Source:MGI Symbol;Acc:MGI:96739]	-
ENSMUSG00000034120	108.589	115.58	110.947	110.464	Srsf2	11	116849901	116853094	-	2958	protein_coding	serine/arginine-rich splicing factor 2 [Source:MGI Symbol;Acc:MGI:98284]	-
ENSMUSG00000030844	105.976	110.322	114.868	114.028	Rgs10	7	128373621	128418758	-	1711	protein_coding	regulator of G-protein signalling 10 [Source:MGI Symbol;Acc:MGI:1915115]	-
ENSMUSG00000052013	102.714	109.632	116.18	115.617	Btla	16	45224315	45257670	+	3396	protein_coding	B and T lymphocyte associated [Source:MGI Symbol;Acc:MGI:2658978]	-
ENSMUSG00000026737	107.987	110.666	111.987	113.316	Pip4k2a	2	18842255	18998126	-	3477	protein_coding	phosphatidylinositol-5-phosphate 4-kinase, type II, alpha [Source:MGI Symbol;Acc:MGI:1298206]	-
ENSMUSG00000015937	114.263	112.543	109.099	107.518	H2afy	13	56073619	56136361	-	6809	protein_coding	H2A histone family, member Y [Source:MGI Symbol;Acc:MGI:1349392]	-
ENSMUSG00000007458	115.823	116.094	106.225	103.025	M6pr	6	122308720	122317680	+	4170	protein_coding	mannose-6-phosphate receptor, cation dependent [Source:MGI Symbol;Acc:MGI:96904]	-
ENSMUSG00000020267	120.355	114.935	110.355	94.2062	Hint1	11	54866383	54870501	+	872	protein_coding	histidine triad nucleotide binding protein 1 [Source:MGI Symbol;Acc:MGI:1321133]	-
ENSMUSG00000023010	116.246	114.038	107.762	101.091	Tmbim6	15	99392882	99410049	+	4578	protein_coding	transmembrane BAX inhibitor motif containing 6 [Source:MGI Symbol;Acc:MGI:99682]	-
ENSMUSG00000031591	100.564	107.683	117.846	112.372	Asah1	8	41340197	41374773	-	3390	protein_coding	N-acylsphingosine amidohydrolase 1 [Source:MGI Symbol;Acc:MGI:1277124]	-
ENSMUSG00000024425	118.42	110.823	104.408	101.606	Ndfip1	18	38418975	38464399	+	930	protein_coding	Nedd4 family interacting protein 1 [Source:MGI Symbol;Acc:MGI:1929601]	-
ENSMUSG00000035493	121.492	121.454	98.1351	93.1805	Tgfbi	13	56609523	56639562	+	3771	protein_coding	transforming growth factor, beta induced [Source:MGI Symbol;Acc:MGI:99959]	-
ENSMUSG00000019370	118.259	112.532	101.117	102.175	Calm3	7	16915379	16924114	-	2423	protein_coding	calmodulin 3 [Source:MGI Symbol;Acc:MGI:103249]	-
ENSMUSG00000084796	93.1193	119.17	106.166	115.18	Mir142hg	11	87755577	87757270	+	269	lincRNA	Mir142 host gene (non-protein coding) [Source:MGI Symbol;Acc:MGI:1925841]	-
ENSMUSG00000090841	135.627	123.329	88.8934	84.2932	Myl6	10	128490860	128494145	-	3187	protein_coding	myosin, light polypeptide 6, alkali, smooth muscle and non-muscle [Source:MGI Symbol;Acc:MGI:109318]	-
ENSMUSG00000057506	108.522	108.214	112.513	102.756	Bloc1s2	19	44139266	44146446	-	878	protein_coding	biogenesis of lysosomal organelles complex-1, subunit 2 [Source:MGI Symbol;Acc:MGI:1920939]	-
ENSMUSG00000048534	103.915	110.73	108.078	108.303	Jaml	9	45079183	45108534	+	3108	protein_coding	junction adhesion molecule like [Source:MGI Symbol;Acc:MGI:2685484]	-
ENSMUSG00000036751	124.622	116.577	103.033	85.8473	Cox6b1	7	30616861	30626151	-	708	protein_coding	cytochrome c oxidase, subunit 6B1 [Source:MGI Symbol;Acc:MGI:107460]	-
ENSMUSG00000024853	112.968	112.64	101.522	102.232	Sf3b2	19	5273923	5295455	-	3231	protein_coding	splicing factor 3b, subunit 2 [Source:MGI Symbol;Acc:MGI:2441856]	-
ENSMUSG00000031447	104.723	106.89	109.832	107.772	Lamp1	8	13159161	13175338	+	2675	protein_coding	lysosomal-associated membrane protein 1 [Source:MGI Symbol;Acc:MGI:96745]	-
ENSMUSG00000001794	103.261	111.141	110.355	103.375	Capns1	7	30186936	30198811	-	2477	protein_coding	calpain, small subunit 1 [Source:MGI Symbol;Acc:MGI:88266]	-
ENSMUSG00000022488	108.475	107.768	106.275	105.159	Nckap1l	15	103453794	103498810	+	5935	protein_coding	NCK associated protein 1 like [Source:MGI Symbol;Acc:MGI:1926063]	-
ENSMUSG00000042043	109.651	116.05	107.118	94.0464	Tbca	13	94788910	94842922	+	811	protein_coding	tubulin cofactor A [Source:MGI Symbol;Acc:MGI:107549]	-
ENSMUSG00000026223	117.454	111.087	101.458	96.0027	Itm2c	1	85894281	85908675	+	2491	protein_coding	integral membrane protein 2C [Source:MGI Symbol;Acc:MGI:1927594]	-
ENSMUSG00000038467	116.779	114.209	100.154	94.6113	Chmp4b	2	154651705	154694785	+	2027	protein_coding	charged multivesicular body protein 4B [Source:MGI Symbol;Acc:MGI:1922858]	-
[truncated: 54,124 more rows]

## Sheet: 5.Zeb1_dcKO vs WT_DEG
gene_id	baseMean	logFC	lfcSE	stat	P.Value	adj.P.Val	BMDC_KO2	BMDC_KO1	BMDC_WT1	BMDC_WT2	gene	gene_chr	gene_start	gene_end	gene_strand	gene_length	gene_biotype	gene_description	tf_family	entrez	change
[truncated: 21,232 more rows]

[truncated: 2 more sheets: 6.DEG_p0.05_FC1.5, 7.KO vs WT_deg_FC1.5_p0.05_kegg]
