# Supplementary material for: The transcription factor Zeb1 controls homeostasis and function of type 1 conventional dendritic cells
Source: Nat Commun. 2023 Oct 20;14:6639. doi: 10.1038/s41467-023-42428-7 (PMC10589231; doi:10.1038/s41467-023-42428-7)
Supplement: Supplementary file 4 — Supplementary Data 1–5 [file 41467_2023_42428_MOESM4_ESM.zip › supplemental tables v2/Supplementary Data 1.xlsx]

## Sheet: Sheet1
Total
sample	CellType	Counts	Total	Percent
WT	cDC1	366	3572	0.102464
KO	cDC1	120	5999	0.0200033
WT	cDC2	3036	3572	0.849944
KO	cDC2	5674	5999	0.945824
WT	DC3	170	3572	0.0475924
KO	DC3	205	5999	0.0341724
Xcr1
sample	CellType	Counts	Total	Percent
WT	cDC1	336	3572	0.0940649
KO	cDC1	111	5999	0.0185031
WT	cDC2	65	3572	0.0181971
KO	cDC2	108	5999	0.018003
WT	DC3	114	3572	0.0319149
KO	DC3	155	5999	0.0258376
Sirpa
sample	CellType	Counts	Total	Percent
WT	cDC1	9	3572	0.0025196
KO	cDC1	2	5999	0.000333389
WT	cDC2	696	3572	0.194849
KO	cDC2	1803	5999	0.30055
WT	DC3	2	3572	0.00055991
KO	DC3	5	5999	0.000833472
Clec9a
sample	CellType	Counts	Total	Percent
WT	cDC1	336	3572	0.0940649
KO	cDC1	103	5999	0.0171695
WT	cDC2	199	3572	0.0557111
KO	cDC2	345	5999	0.0575096
WT	DC3	146	3572	0.0408735
KO	DC3	183	5999	0.0305051
Cd209a
sample	CellType	Counts	Total	Percent
WT	cDC1	30	3572	0.00839866
KO	cDC1	9	5999	0.00150025
WT	cDC2	898	3572	0.2514
KO	cDC2	1757	5999	0.292882
WT	DC3	11	3572	0.00307951
KO	DC3	21	5999	0.00350058
Irf8
sample	CellType	Counts	Total	Percent
WT	cDC1	363	3572	0.101624
KO	cDC1	117	5999	0.0195033
WT	cDC2	157	3572	0.043953
KO	cDC2	290	5999	0.0483414
WT	DC3	115	3572	0.0321948
KO	DC3	115	5999	0.0191699
Irf4
sample	CellType	Counts	Total	Percent
WT	cDC1	22	3572	0.00615901
KO	cDC1	17	5999	0.00283381
WT	cDC2	772	3572	0.216125
KO	cDC2	2063	5999	0.343891
WT	DC3	9	3572	0.0025196
KO	DC3	35	5999	0.00583431
Ccl22
sample	CellType	Counts	Total	Percent
WT	cDC1	1	3572	0.000279955
KO	cDC1	3	5999	0.000500083
WT	cDC2	82	3572	0.0229563
KO	cDC2	302	5999	0.0503417
WT	DC3	25	3572	0.00699888
KO	DC3	35	5999	0.00583431
Zeb2
sample	CellType	Counts	Total	Percent
WT	cDC1	29	3572	0.0081187
KO	cDC1	18	5999	0.0030005
WT	cDC2	1014	3572	0.283875
KO	cDC2	2017	5999	0.336223
WT	DC3	9	3572	0.0025196
KO	DC3	26	5999	0.00433406
Zeb1
sample	CellType	Counts	Total	Percent
WT	cDC1	96	3572	0.0268757
KO	cDC1	27	5999	0.00450075
WT	cDC2	533	3572	0.149216
KO	cDC2	1042	5999	0.173696
WT	DC3	28	3572	0.00783875
KO	DC3	52	5999	0.00866811
