# Supplementary material for: The transcription factor Zeb1 controls homeostasis and function of type 1 conventional dendritic cells
Source: Nat Commun. 2023 Oct 20;14:6639. doi: 10.1038/s41467-023-42428-7 (PMC10589231; doi:10.1038/s41467-023-42428-7)
Supplement: Supplementary file 6 — Source Data [file 41467_2023_42428_MOESM6_ESM.zip › Zeb1 cDC1 Source data 20231011.xlsx]

## Sheet: Figure 1
Figure 1b														Figure 1d														Figure 1f														Figure 1i
Spleen	Frequency (%) in cDC		WT					Zeb1-dcKO						Liver	Frequency (%) in cDC		WT					Zeb1-dcKO						Frequency (%) in Lin-myeloid		WT					Zeb1-dcKO							Annexin V+ 7-AAD+ cells (%)		WT				Zeb1-dcKO
		cDC1	13.8	14	14.8	16.5		4.14	4.32	3.92	4.07	4				cDC1	25.2	3.88	19.2			19.9	20.8	22.7	13.2				Spleen	3.34	3.22	2.37	3.73		1.06	0.95	3.18	2.28	3.13				cDC1	3.85	5.06	2.96		15.1	15.4
		cDC2	82.8	82.1	82.5	79.2		93.6	93.5	91.3	91.1	91.1				cDC2	47.9	77.3	41.6			55	55.4	53.5	60.8				pLN	3.6	3.22	2.73			1.88	2	3.19	2.94					cDC2	2.7	2.42	1.24		2.25	1.86
	Cell numbers (×104)		WT					Zeb1-dcKO							Cell numbers (×103)		WT					Zeb1-dcKO						Cell numbers (×104)		WT					Zeb1-dcKO
		cDC1	8.374	12.338	13.566	13.176		1.793	1.1289	1.8	1.445	1.61				cDC1	12.72	0.608	4.94			4.294	4.706	1.932	0.5785				Spleen	13.272	16.517	14.896	18.483		3.423	2.067	6.7	3.57	6.555
		cDC2	50.402	71.64	76.076	62.952		39.283	24.486	41.3	31.96	36.8				cDC2	23.744	12.16	10.83			11.978	12.67	4.508	2.7145				pLN	0.41	0.3082	1.008			1.4118	1.1697	1.5345	0.4895
														Lung	Frequency (%) in cDC		WT					Zeb1-dcKO
PLN	Frequency (%) in cDC		WT					Zeb1-dcKO								cDC1	15.1	14.1	18.1			11.4	15	16.2	17.6
		cDC1	17.7	21.8	26.5	13	16.2	19	22.5	25	27					cDC2	73.6	70.9	65.4			71.8	55.3	62.1	62
		cDC2	52.5	48.2	37.1	61.1	60.2	54	41.8	38.6	31.2
															Cell numbers (×103)		WT					Zeb1-dcKO
	Cell numbers (×103)		WT					Zeb1-dcKO								cDC1	1.596	1.16	2.0727			1.0686	1.71825	0.6076	1.9536
		cDC1	3.795	5.7629	9.291	6.5104	5.0325	5.5188	3.9932	3.604	10.9671					cDC2	7.98	5.742	7.4025			6.85	6.3075	2.352	6.919
		cDC2	11.247	12.7751	13.0074	30.5488	18.7575	15.7626	7.4202	5.5544	12.6768
Thymus	Frequency (%) in cDC		WT					Zeb1-dcKO
		cDC1	63.6	62.1	65.5			74.9	68.4	61.8	70
		cDC2	19.8	21.5	23.4			13.4	17.2	18.3	16.1
	Cell numbers (×104)		WT					Zeb1-dcKO
		cDC1	8.448	6.224	9.2			6.64	13.629	8.04	8.493
		cDC2	2.6048	2.1006	3.3			1.162	3.4692	2.412	1.9221
[truncated: 34 more columns]

## Sheet: Figure 2
Figure 2a				Figure 2b													Figure 2c										Figure 2d
survival				Listeria burden (CFU/Organ)													Lesion number/section											IFN-γ (pg/ml)
Days post tumor inoculation	WT	Zeb1 cKO				WT					Zeb1-dcKO								WT				Zeb1-dcKO					Time post-infection (hours)	WT							Zeb1-dcKO
3	1				spleen	1500000	14500000	11300000	1680000	17200000	28200	13500	5000	28000	9500			spleen	8	5	5		0	0	1			0	6274.65	7793.42	7051.1	10417.1	6948.71			7469.19	14790	10127	7904.34	7328.4	7755.02	6965.77
3	1				liver	360000	535000	1150000	1550000	1670000	6480	5500	27000	23000	17800			liver	4	4	7	10	0	0	0			6	6833.01	6487.44	6308.27	6449.05	6269.87			6146.15	8970.37	11146.1	8368.84	13744.2	14064.2	7451.61
3	1																											24	68565.4	66231.8	60685.8	50882	53275.4			15805.3	38283.9	34896.6	15327.5	30818.1	28706.3	37716.5
3	1																											IL-6 (pg/ml)
3	1																											Time post-infection (hours)	WT							Zeb1-dcKO
3	1																											0	3600.54	3475.02	4325.75	3537.78	4280.42			3753.95	4932.42	3213.52	3217.01	3495.94	3820.19	3694.67
3	1																											6	5448.43	5720.39	5926.1	5947.02	5988.86			5420.54	5657.63	4831.31	6748.94	5050.96	5089.31	5455.41
3	0																											24	38006.3	30778.6	27257.1	34408.1	23411.4			5326.4	14098.7	10500.5	5518.17	7442.77	7097.6	9144.23
3	0																											IL-12 (pg/ml)
3	0																											Time post-infection (hours)	WT							Zeb1-dcKO
4	1																											0	0	0	0	0	0			0	0	0	0	0	0	0
4	1																											6	2000	1100	669	100	6700			1800	1300	0	290	2500	3500	0
4	1																											24	22900	26250	30000	25700	25800			4300	9800	5250	1300	12300	7500	8900
3		1																										TNF-α (pg/ml)
3		0																										Time post-infection (hours)	WT							Zeb1-dcKO
3		0																										0	0	0	0	0				0	0	0	0
3		0																										6	0	0	0	0				0	0	0	0
3		0																										24	483.469	467.379	541.7	571.582				176.989	162.431	305.711	285.79
3		0																										IL-10 (pg/ml)
3		0																										Time post-infection (hours)	WT				Zeb1-dcKO
3		0																										0	0	0	0		0	0	0
3		0																										6	0	0	0		0	0	0
3		0																										24	0	0	0	0	0	0	0	0
4		0																										48	142.022	737.877	59.0629	214.1	0	0	0	0
4		0
4		0
4		0
4		0
4		0
4		0
4		0
4		0
5		0
5		0
5		0
5		0
5		0
5		0
5		0
5		0
5		0
6		0
6		0
6		0
6		0
6		0
6		0
6		0
6		0
6		0
7		0
7		0
7		0
7		0
7		0
7		0
7		0
7		0
7		0

## Sheet: Figure 3
Figure 3a																		Figure 3b				Figure 3d																Figure 3f
Tumor volume																		Survival																				Migratory
Days post tumor inoculation	WT								Zeb1-dcKO									Days post tumor inoculation	WT	Zeb1-dcKO		Frequency (%) in cDC	WT							Zeb1-dcKO								Frequency (%) in cDC	WT							Zeb1-dcKO
8	141.54	131.77	97.3	169.9	82.19	111.82	172.22	175.23	139.92	127.19	282.97	180.28	208.94	152.37	358.42			26	1			cDC1	34.5	50.5	37.4	31.3				46.8	45.5	36	44.2	44.5				cDC1	4.91	4.39	8.92	4.16	7.39	7.84	7.8	13.5	15	9.67	9.86
10	401.72	342.27	309.95	364.49	264.08	365.92	407.22	388.44	453.41	429.46	541.38	333.39	503.27	413.93	503.75			30	0			cDC2	46.9	36.2	45.4	59.8				47.4	44.1	55.6	43.5	46.4				cDC2	57.6	55.1	56.9	54.6	51.1	47.5	52.6	47.5	46.3	44.7	54.8
12	377.12	505.4	416.7	393.58	335.29	465.35	444.12	373.07	707.42	661.05	800.38	642.77	618.89	559.99	669.64			30	0
14	573.83	560.23	526.45	493.48	627.85	502.93	526.45	427.88	1345.65	806.23	726.74	912.5	1115.49	1063.39	1324.38			30	0			Cell numbers (×105/g tumor)	WT							Zeb1-dcKO								Cell numbers (×103)	WT							Zeb1-dcKO
16	982.19	913.45	801.48	782.5	816.68	1075.79	1193.03	603.92	2437	1684.12	1689.4	1991.75	2133.64	2245.9	3136.86			30	0			cDC1	1.16176	1.8998	2.74519	2.8834				4.87015	2.3946	3.22783	2.14505	1.12667				cDC1	1.9227	1.898	4.816	1.02195	2.4076	1.421	1.4061	4.1895	4.0224	3.161	2.8847
																		30	0			cDC2	1.57858	1.3629	3.31881	5.48085				4.94022	2.33017	4.98087	2.11731	1.1776				cDC2	22.678	24.09	30.8	13.626	16.668	8.526	9.483	14.553	12.57	14.715	16.167
																		30	0
																		30	0																			Resident
																		18		1																		Frequency (%) in cDC	WT							Zeb1-dcKO
																		19		1																		cDC1	30.9	25.4	34.3	26.8	37.5	37.1	30.6	52.5	46.5	41.1	55
																		20		1																		cDC2	62.7	69.9	60.6	67.8	55.8	56.8	63.1	42.4	49.2	53.2	39.9
																		22		1
																		24		1																		Cell numbers (×103)	WT							Zeb1-dcKO
																		26		1																		cDC1	7.395	8.76	11.2	4.9205	7.871	6.09	5.232	7.2765	10.056	9.81	6.657
																		28		1																		cDC2	14.79	23.36	19.6	12.869	11.575	8.932	10.791	5.9535	10.475	12.535	4.755
																		30		0
[truncated: 32 more columns]

## Sheet: Figure 4
Figure 4b												Figure 4c														Figure 4d								Figure 4e								Figure 4f
	% Proliferated OT-Ⅰ												% Proliferated OT-Ⅰ														% Proliferated OT-Ⅰ								% Proliferated OT-Ⅰ								% Proliferated OT-Ⅰ
	WT					Zeb1-dcKO						HKLM-OVA (×108 Bacteria)	WT						Zeb1-dcKO							HKLM-OVA (×108 Bacteria)	WT			Zeb1-dcKO				Splenocytes-OVA (×104)	WT			Zeb1-dcKO				Splenocytes-OVA (×104)	WT			Zeb1-dcKO
Spleen	54.1	53.9	64.6	63.5	78.2	8.05	15.7	10.3	23.6			0	1.56	3.14	1.55				0.91	1.63	0.28					0	0	0	0	0	0.33	0		0.1	6.75	4.81	13.2	4.27	13.7	4.22		0	0	0	0.57	0	0	0.074
pLN	22.9	28.6	28.9	31.1	54.2	2.92	4.24	3.2	4.45			2.5	36.7	40.5	28.4	33.7			12.8	5.79						0.5	15.1	16.4	7.74	0	0	5.96		1	25.2	18.9	25.9	8.94	18	21.5		1	0.26	0.72	0.11	0.065	0.92	0.067
												5	45.2	46.2	46.3	45.1			34.8	39.6	39.5	34.3	37.1	33.9		1	33	35.4	20.8	4.01	0	6.44		2.5	36.1	44.8	43.5	27.8	20.7	11.4		2.5	0.063	0.95	0.87	0.31	0.24	0.13
												7.5	55.5	57	64.6				49.1	50.1	45.9	55	57.7			2	55.9	53.2	40.9	29.5	40.4	23.8		5	29	29	24.8	14.5	11.6	13.4		5	0.32	8.19	0.94		1.163	1.1

[truncated: 55 more columns]

## Sheet: Figure 5
Figure 5g								Figure 5j						Figure 5k
									WT		Zeb1-dcKO
	WT			Zeb1-dcKO				miR-467d	1.71923	2.18067	3.36882	3.68065			NC			miR-182
Cybb	1	1.26582	1.02374	0.49152	0.507922	0.597995		miR-96	0	0	4.02809	3.2069		LEV	1	0.998526	0.997661	1.33259	1.32207	1.32921
Ncf2	1	0.95359	1.05565	0.472114	0.565096	0.627164		miR-182	4.52834	4.16961	7.23311	7.45589		Cybb-3WT1	1	1.00512	1.01401	0.872368	0.898337	0.906179
								miR-183	4.16212	3.85526	7.40228	7.61058		Cybb-3Mut1	1	0.999379	0.994221	1.00118	0.984663	0.994797
															NC			miR-96
														LEV	1	0.922923	0.840104	1.10306	0.957525	0.835384
														Cybb-3WT1	1	0.970934	0.96073	0.639173	0.615709	0.565175
														Cybb-3Mut1	0.818208	0.725989	1	1.04541	0.725512	1.48429
															NC		miR-467d
														LEV	1	0.992986	1.44616	1.42907
														Cybb-3WT2	1	1.03251	1.30113	1.26253
														Cybb-3Mut2	0.954471	1	1.36213	1.40496

## Sheet: Figure 6
Figure 6a														Figure 6b												Figure 6c										Figure 6e								Figure 6f
	% Proliferated OT-Ⅰ														% Proliferated OT-Ⅰ											CellROX MFI										%OxyBurst+/AF647+									% Proliferated OT-Ⅰ
HKLM-OVA (×108 Bacteria)	WT				Zeb1-dcKO				Zeb1-dcKO Cybb-OE					HKLM-OVA (×108 Bacteria)	EV					miR-96-OE						HKLM-OVA Stimulation (hours)	WT				Zeb1-dcKO					Time (min)	WT			Zeb1-dcKO				HKLM-OVA (×108 Bacteria)	WT			Zeb1-dcKO
0	0	0	0	0	6.25	0	5.88	0	6.67	0	0	0		0	13.6	6.56	12.9	11.9	10.5	4.44	12.5	7.69	8.47	11.9		0	1516	1147	1200		1171	991	1000			30	0.659459	0.497409	0.579487	0.049219	0.073826	0.069748		0	0	9.09	0	0	0
2.5	30.4	28.9	30.2	34.2	5.94	2.66	7.41	7.44	28.4	17.4	20.4	27.7		2.5	52.1	41.3	59.7	44.3	44.4	27	38.4	23	26.9	19.9		4	1834	1721			1211	1309				90	1.17368	1.16355	1.21495	0.115541	0.120395	0.128276		2.5	50.6	58	49.5	23.3	22.2
5	54	58.2	69.1	48.2	20.4	16	24	33.1	41	53.9	65.1	54.6		5	68.1	69.5	72.8	64.2	71.9	57	52.7	47.7	56.4	46.1		24	2197	2246	3492	2419	1286	1195	1964	1281										5	57.1	41.3	75.5	19	32
7.5	66.5	60.7	61.5	61.5	36.6	31.5	38.8	44.8	51.6	64.9	51.1	58.7		7.5	80.4	78.3	81.2	80	82.1	67.3	67.3	59.9	67.9	60.2												OxyBurst MFI								7.5	58.9	67.2	59	35.6	44.3
10	76.4	61.2	83.1	78.9	58.1	59.5	38	46.4	81.8	92.5	94.5	70.6		10	95.8	97	96.4	94.2	97	88.1	87.8	86.9	91.2	84		MitoSOX MFI										Time (min)	WT			Zeb1-dcKO				10	76.1	72	67.6	62.5	61.4
																										HKLM-OVA Stimulation (hours)	WT			Zeb1-dcKO						30	940	928	936	484	468	498
														HKLM-OVA (×108 Bacteria)	EV				miR-182-OE							0	252	224		192	201					90	992	975	1008	471	459	484
														0	0.96	2.07	0.65	0.54	1.79	3.66	0.9	3.42				4	2422	1782	1716	2227	1129
														2.5	2.73	0.96	0.91	4.11	4.28	10.6	3.52	1.69				24	1651	1976		1421	1385
														5	17	28	23.7	29.5	26.5	12.2	26.1
														7.5	54.1	45.1	49.1		38.8	42.6	32.9
														10	54.5	64.3	55.8	70.7	41.5	48.7	61.2	50.5
[truncated: 9 more columns]

## Sheet: Figure 7
Figure 7b	% Cleaved CCF4					Figure 7d	% Cleaved CCF4					Figure 7e	% FITC+ cells													Figure 7f			Figure 7g			Figure 7h				Figure 7j
Splenocyte-β-lactamase (min)	WT		Zeb1-dcKO			β-lactamase (min)	WT		Zeb1-dcKO			Splenocyte-DQ-OVA (min)	WT			Zeb1-dcKO			WT+MG132			Zeb1-dcKO+MG132				Rab5			Lamp1			time (min)	WT	Zeb1-dcKO		Chase time (min)	WT		Zeb1-dcKO
0	0.43	0.11	2.2	0.028		0	0.013	0.13	0.024	0.051		5	2.25	2.16	2.2	0.44	0.44	0.46	1.81	1.55	1.88	0.49	0.51	0.41		WT	Zeb1-dcKO		WT	Zeb1-dcKO		0	0	0		0	8.01	6.96	4.33	5.23
90	2.05	1.67	0.93	0.21		90	9.07	9.86	1.66	3.2		15	2.62	3.01	2.57	0.45	0.76	0.46	2.33	2.24	2.55	0.55	0.64	0.69		0	0		0	0		3	0.00928427	0.0288872		60	5.52	7.48	3.67	16.1
180	7.95	8.46	1.09	1.7								30	3.91	3.68	3.88	0.95	0.93	0.9	2.92	2.74	3.07	0.76	0.92	0.79		0.027	0.029		0	0.14		4	0.00394843	0.0338175		120	5.77	5.66	3.19	1.43
												60	6.17	6.97	6.37	1.68	1.72	1.69	3.84	4.01	4.03	1.13	1.06	1.12		0	0		0	0.1		5	0.00588213	0.0361687		240	10.7	15.3	25.4	28.9
																										0	0		0	0.13		6	0.00319875	0.0241823
																											0		0	0.18		7	0	0.0117859
																													0	0.2		8	0	0.0320367
																										Rab7			0	0.2		9	0	0.0356746
																										WT	Zeb1-dcKO		0	0.2		10	0.00379461	0.028603
																										0	0		0	0.285		11	0.0052554	0.0290588
																										0	0					12	0	0.0261549
																										0	0					13	0.00590152	0.0288053
																										0	0					14	0.0131981	0.0264803
																										0	0					15	0	0.0215304
																										0						16	0	0.0291315
																																17	0	0.0232023
																										Rab11						18	0	0.0141493
																										WT	Zeb1-dcKO					19	0	0.0237043
																										0	0					20	0.00530936	0.0299837
																										0	0					21	0.00696872	0.0287248
																										0	0					22	0.00548063	0.0320378
																																23	0.0111493	0.0363376
																																24	0	0.0294235
																																25	0	0.023906
																																26	0	0.0373568
																																27	0.00171876	0.0316634
																																28	0.00920584	0.0295146
																																29	0.0200247	0.0260461
																																30	0.0154567	0.0224976
																																31	0.0177661	0.0215881
																																32	0.00973971	0.0226513
																																33	0.00278882	0.0223198
																																34	0.00965833	0.0370373
																																35	0.0160665	0.0239925
																																36	0.0286181	0.0215335
																																37	0.0176943	0.0270635
																																38	0.0199765	0.0282114
																																39	0.0259323	0.010981
																																40	0.00507771	0.0343487
																																41	0	0.0295208
																																42	0	0.0189142
																																43	0.0155508	0.0220404
																																44	0	0.0240975
																																45	0	0.0202883
																																46	0.00819031	0.0316423
																																47	0.0101127	0.0245449
																																48	0.00678127	0.0190851
																																49	0.00782356	0.0227142
																																50	0.00995241	0.0268878
																																51	0.00331387	0.0189211
																																52	0.00314419	0.0180682
																																53	0.006105	0.0265194
																																54	0.00730095	0.0149839
																																55	0.0120811	0.0181685
																																56	0.00723846	0.0163306
																																57	0.00834182	0.0224371
																																58	0.0294585	0.0178208
																																59	0.0298111	0.0207742
																																60	0.020029	0.0190645
																																61	0.0141194	0.0297385
																																62	0.00152045	0.0205887
																																63	0.0163808	0.018684
																																64	0.0246311	0.0173636
																																65	0.0271691	0.0255129
																																66	0.0326647	0.0198697
																																67	0.0305708	0.0215037
																																68	0.0265161	0.0199262
																																69	0.0166361	0.0166611
																																70	0.0307018	0.0160389
																																71	0.0319652	0.019729
																																72	0.0319842	0.0190059
																																73	0.0132165	0.022463
																																74	0.0242443	0.0190335
																																75	0.0125399	0.0195521
																																76	0.011156	0.0194083
																																77	0.0185264	0.012392
																																78	0.0327335	0.0164013
																																79	0.0227652	0.0104625
																																80	0.01654	0.0136078
																																81	0.013351	0.0166572
																																82	0.0160824	0.0170571
																																83	0.0116777	0.0219732
																																84	0.00738713	0.0129953
																																85	0.0119421	0.0128116
																																86	0.00739694	0.0171839
																																87	0.00423458	0.00473734
																																88	0.0165141	0.000862716
																																89	0.0107426	0.00806361
																																90	0.00928868	0.0177131
																																91	0.0136729	0.0132549
																																92	0.0131283	0.0179461
																																93	0.0210423	0.0172238
																																94	0.0136988	0.0129953
																																95	0.0266124	0.00800801
																																96	0.0198349	0.0109586
																																97	0.0238793	0.00788826
																																98	0.0193079	0.0173227
																																99	0.0220447	0.0115358
																																100	0.0178366	0.0139415
																																101	0.0232844	0.0115433
																																102	0.0386322	0.0156466
																																103	0.0241743	0.0131886
																																104	0.026266	0.0115805
																																105	0.0221075	0.0115731
																																106	0.0284643	0.0222514
																																107	0.0238361	0.0210958
																																108	0.0238282	0.0133357
																																109	0.0269226	0.00983533
																																110	0.0275326	0.0130912
																																111	0.0225959	0.02575
																																112	0.0221301	0.0172861
																																113	0.0308634	0.0136738
																																114	0.0280949	0.0203667
																																115	0.0239531	0.0193533
																																116	0.0228299	0.0288669
																																117	0.0251226	0.0321992
																																118	0.0226463	0.0177948
																																119	0.031998	0.0190186
																																120	0.0124861	0.0277441
																																121	0.0257961	0.0198874
																																122	0.0215965	0.0197842
																																123	0.0169263	0.00345546
																																124	0.0255345	0.0247451
																																125	0.0134323	0.0210025
																																126	0.0193882	0.0142449
																																127	0.0100639	0.0192244
																																128	0.0219448	0.0171098
																																129	0.0194697	0.0250728
																																130	0.0242787	0.012057
																																131	0.0251047	0.0137756
																																132	0.0266707	0.0205623
																																133	0.0320448	0.020261
																																134	0.0240002	0.0220224
																																135	0.0229291	0.0189408
																																136	0.0258753	0.0224246
																																137	0.0247295	0.020473
																																137	0.0294603	0.0170454
																																139	0.0207538	0.026414
																																140	0.0252408	0.0186264
																																141	0.0320783	0.0109846
																																142	0.0298413	0.0190241
																																143	0.0148144	0.00892108
																																144	0.0241795	0.0188384
																																145	0.0163956	0.0157084
																																146	0.0309792	0.0110065
																																147	0.0203501	0.0264198
																																148	0.0196467	0.0231627
																																149	0.0259598	0.0270913
																																150	0.0193816	0.0244375
																																151	0.0297465	0.0244835
																																152	0.0222935	0.0287349
																																153	0.0180581	0.0237421
																																154	0.016092	0.0254951
																																155	0.0118915	0.0188691
																																156	0.0256367	0.0201553
																																157	0.0282126	0.0224464
																																158	0.0190696	0.0263885
																																159	0.0193236	0.0234599
																																160	0.0175614	0.0200473
																																161	0.0189733	0.0155499
																																162	0.0134635	0.0125407
																																163	0.0207085	0.0177189
																																164	0.0251794	0.0173008
																																165	0.025121	0.0268017
																																166	0.0189245	0.0186243
																																167	0.0177921	0.0297114
																																168	0.0171307	0.0298777
																																169	0.0131177	0.0326165
																																170	0.0319516	0.0248854
																																171	0.0202191	0.0271894
																																172	0.0207227	0.0163606
																																173	0.0197515	0.0177975

## Sheet: Supplementary Figure 1
Supplementary Figure 1c				Supplementary Figure 1e												Supplementary Figure 1g													Supplementary Figure 1i												Supplementary Figure 1l
spleen myeloid cell numbers(×105)	WT	dcKO		Frequency(%) in pre-gate	WT					Zeb1-dcKO						AM Cell numbers(×105)		WT					Zeb1-dcKO						Thymus	Frequence(%) in Thymocytes		WT				Zeb1-dcKO					Frequence(%) in pre-gate		WT					Zeb1-dcKO
	39.9168	31.824		A	6.49	9.01	10.3	6.63	9.24	11.7	11.3	13.6					BAL	1.467	1.30302	1.2364	1.008	1.7	0.35216	1.992	1.51662	0.2704	1.349				DN	6.2	6.06	7.76		4.95	10.3	13.2	8.28			CD135+	8.5	13.3	6.86	6.17	6.97	12.5	16.8
	51.1944	21.783		B	46.6	36.2	36.5	38.7	40.5	33.9	37.8	39.2					Lung	4.3014	4.0796	5.356	2.93328	0.90072	1.9492	0.39964	3.9864	2.43386	2.9344				DP	77.8	77.5	75.6		78.9	64.1	61.6	68			Siglec-H+ Ly6C-	22.9	22.5	9.82	9.02	9.36	17.3	18.7
	62.8704	21.1422		C	11	16.7	11.2	15.9	13.7	13.6	23.2	15.6																			CD4 SP	9.77	9.74	9.38		8.53	9.04	9.84	10			Siglec-H+ Ly6C+	43.6	37	38.2	33.9	36.9	32	38.1
	49.7556	15.5916		D	41.1	39.9	39.5	43.6	46.2	47.9	34.3	43.1																			CD8 SP	3.28	4.24	3.88		5.58	13.1	12.6	11			Siglec-H- Ly6C+	16.7	22.1	35.4	41.6	40.3	31.3	26.2
		20.9664		E	41.8	38.3	43.4	35.7	35.2	32.2	34.4	33.4																														Siglec-H- Ly6C-	11	12.7	11.4	11.2	8.48	14.6	11.7
																														Cell numbers(×106)		WT				Zeb1-cKO
																															DN	3.93536	2.19007	6.82		1.91315	3.87807	4.087	3.41508
				Cell numbers(×105)	WT					Zeb1-dcKO																					DP	49.3504	28.008	66.5		30.544	24.0366	19.028	28.0716
				A	5.3784	10.841	11.9952	8.9262	10.14	11.3183	13.6	8.7636																			CD4 SP	6.20224	3.52045	8.26		3.3034	3.39073	3.0351	4.13922
				B	4.6224	4.2778	4.2228	5.985	4.11	2.4346	3.232	2.7904																			CD8 SP	2.0768	1.53266	3.41		2.158	4.9147	3.886	4.5594
				C	0.5616	1.2306	0.7956	1.4706	0.81	0.6216	1.184	0.654
				D	2.1168	2.93	2.7846	4.0014	2.67	2.2015	1.76	1.8094																	Spleen	Frequence(%) in splenocytes		WT				Zeb1-dcKO
				E	2.1384	2.8128	3.0906	3.2832	2.04	1.4763	1.76	1.417																			CD4	16.6	13.2	13.9		10.4	11.4	11	12
																															CD8	12.1	7.3	10.8		10.4	12.2	12.5	8.66
																														Cell numbers(×105)		WT				Zeb1-dcKO
																															CD4	25.05	15.738	25.92		6.1685	19.89	18.791	21.582
																															CD8	18.37	8.7075	20.0664		6.1555	21.255	21.28	15.5232
																													pLN	Frequence(%) in pLN lymphocytes		WT				Zeb1-dcKO
																															CD4	26.5	23.1	29.3		22.2	28.8	29.1	28.7
																															CD8	25	21.7	26.5		25	32.4	31.7	30.3
																																WT				Zeb1-dcKO
																														Cell numbers(×105)	CD4	1.1515	0.60979	2.13108		0.5427	0.71285	1.08669	1.1674
																															CD8	1.0857	0.57222	1.93284		0.6102	0.80162	1.1803	1.23475
[truncated: 21 more columns]

## Sheet: Supplementary Figure 2
Supplementary Figure 2e											Supplementary Figure 2g											Supplementary Figure 2i	% in cDC1
Active Casp-3+ cells (%)		WT				Zeb1-dcKO					Ki67+ cells (%)		WT				Zeb1-dcKO					Apoptosis		Vehicle			Inducer
	cDC1	2.94	2.36	2.32		4.08	4.4	4.73	2.11			cDC1	49.2	72.2	51		64.4	63.1	61.1	53.7			Annexin V+ 7-AAD-	17.2	15.6	15	64.9	63.4	60.3
	cDC2	0.54	0.66	1.01		1.35	1.36	1.32	0.72			cDC2	41.6	48	49.5		40.2	42.7	38.4	35.6			Annexin V+ 7-AAD+	7.7	8.19	10.4	18.3	24.8	28.2
																						Necroptosis	Vehicle	Inducer
																							34.5	75.7
																							26.5	74.4
																							26.5	77.7

## Sheet: Supplementary Figure 3
Supplementary Figure 3b										Supplementary Figure 3d									Supplementary Figure 3e
IL-12 Frequence(%) in cDC1		WT			Zeb1-dcKO					IL-12 Frequence(%) in cDC2		WT			Zeb1-dcKO				IL-6	CpG-B		WT		Zeb1-dcKO
	CpG	27.6	25.3		28.2	30.2					CpG	24.6	25.3		29.9	22.8					0 h	1215	1695	1185	720
	LPS	6.26	5.25		8.07	8.8					LPS	3.67	3.75		5.55	5.86					6 h	11595	10380	10530	10620
	poly(I:C)	10.7	11.3		16.2	14.6					poly(I:C)	2.68	2.29		4.83	4.09					24 h	22875	22500	21345	21600
	HKLM	22.3	24.5		29	28.4					HKLM	17.9	15.6		12.9	14.3
																				LPS		WT		Zeb1-dcKO
																					0 h	1200	945	930	750
																					6 h	19305	18840	18690	18645
																					24 h	23865	24225	21675	21870
																				Pam3CSK4		WT		Zeb1-dcKO
																					0 h	915	1155	735	810
																					6 h	12765	15105	13710	14205
																					24 h	24990	25245	22185	22920
																			IL-12	CpG-B		WT		Zeb1-dcKO
																					0 h	1012	572	460	394
																					6 h	22000	20330	20000	16150
																					24 h	50960	54120	35780	43540
																				LPS		WT		Zeb1-dcKO
																					0 h	0	0	0	0
																					6 h	61268.3	60528	57117.7	51268
																					24 h	43349	45891.6	36358.5	39963
																				Pam3CSK4		WT		Zeb1-dcKO
																					0 h	0	0	0	0
																					6 h	30436	28585.3	24853.4	28664.1
																					24 h	26831.6	24185.9	19416.3	21855.7
																			TNF-α	CpG-B		WT		Zeb1-dcKO
																					0 h	0	0	0	0
																					6 h	3810	3600	4120	4220
																					24 h	9070	9700	8710	8890
																				LPS		WT		Zeb1-dcKO
																					0 h	0	0	0	0
																					6 h	9100	9000	9530	9400
																					24 h	9710	9500	9610	9700
																				Pam3CSK4		WT		Zeb1-dcKO
																					0 h	0	0	0	0
																					6 h	6940	6600	8470	8100
																					24 h	9130	9800	8640	8240

[truncated: 10 more sheets: Supplementary Figure 4, Supplementary Figure 5, Supplementary Figure 6, Supplementary Figure 7, Supplementary Figure 8, Additional Figure 1, Additional Figure 2, Additional Figure 3, Additional Figure 5, Additional Figure 6]
